# Supplementary material for: Gene expression signatures of morphologically normal breast tissue identify basal-like tumors
Source: Breast Cancer Res. 2006 Oct 20;8(5):R58. doi: 10.1186/bcr1608 (PMC1779486; doi:10.1186/bcr1608)
Supplement: Additional file 8 — A complete list of tissue specific expression markers identified in this study. [file bcr1608-S8.XLS]

## Sheet: NormalStromaVsEpiCla#11391C.csv
mean expression log ratio (Epi / Stroma)	lower	upper	pvalue	p.adjusted	GeneName	Description	p
-4.62599	-5.36732	-3.88466	1.69665e-11	0.000168745	G0S2	Homo sapiens putative lymphocyte G0/G1 switch gene (G0S2), mRNA [NM_015714]	0.000168745
-4.60919	-5.1668	-4.05158	7.56305e-14	0.00390332	SFRP4	Homo sapiens secreted frizzled-related protein 4 (SFRP4), mRNA [NM_003014]	0.00390332
-4.20504	-4.70689	-3.70319	5.78705e-14	0.00553353	AOC3	Homo sapiens amine oxidase, copper containing 3 (vascular adhesion protein 1) (AOC3), mRNA [NM_003734]	0.00553353
-4.12616	-4.77494	-3.47738	1.18656e-11	8.91435e-08	PTGIS	Homo sapiens prostaglandin I2 (prostacyclin) synthase (PTGIS), mRNA [NM_000961]	8.91435e-08
-4.09716	-4.67387	-3.52045	1.44064e-12	1.40212e-08	TEK	Homo sapiens TEK tyrosine kinase, endothelial (venous malformations, multiple cutaneous and mucosal) (TEK), mRNA [NM_000459]	1.40212e-08
-4.08233	-4.82866	-3.336	1.93907e-10	4.7878e-06	PCOLCE2	Homo sapiens procollagen C-endopeptidase enhancer 2 (PCOLCE2), mRNA [NM_013363]	4.7878e-06
-4.06538	-4.65992	-3.47084	2.99919e-12	2.09905e-07	ID1	Homo sapiens inhibitor of DNA binding 1, dominant negative helix-loop-helix protein (ID1), transcript variant 1, mRNA [NM_002165]	2.09905e-07
-4.06028	-4.55334	-3.56721	8.14535e-14	0.00509381	IGFBP7	Homo sapiens insulin-like growth factor binding protein 7 (IGFBP7), mRNA [NM_001553]	0.00509381
-4.00298	-4.57198	-3.43397	1.73926e-12	1.55749e-06	GNG11	Homo sapiens guanine nucleotide binding protein (G protein), gamma 11 (GNG11), mRNA [NM_004126]	1.55749e-06
-3.96797	-4.44207	-3.49388	5.91779e-14	1.29979e-07	COL1A2	Homo sapiens collagen, type I, alpha 2 (COL1A2), mRNA [NM_000089]	1.29979e-07
-3.96206	-4.5197	-3.40442	1.43789e-12	1.05684e-08	WISP2	Homo sapiens WNT1 inducible signaling pathway protein 2 (WISP2), mRNA [NM_003881]	1.05684e-08
-3.94828	-4.44958	-3.44697	1.95039e-13	7.87241e-07	CR623913	full-length cDNA clone CS0DI016YJ18 of Placenta Cot 25-normalized of Homo sapiens (human). [CR623913]	7.87241e-07
-3.84456	-4.33632	-3.35279	2.25406e-13	1.53291e-06	FBN1	Homo sapiens fibrillin 1 (Marfan syndrome) (FBN1), mRNA [NM_000138]	1.53291e-06
-3.82332	-4.61589	-3.03075	1.83209e-09	7.92054e-06	FLI1	Homo sapiens Friend leukemia virus integration 1 (FLI1), mRNA [NM_002017]	7.92054e-06
-3.79223	-4.65815	-2.92632	9.69996e-09	9.85096e-06	LPL	Homo sapiens lipoprotein lipase (LPL), mRNA [NM_000237]	9.85096e-06
-3.79217	-4.36596	-3.21838	5.73536e-12	2.76841e-06	CD36	Homo sapiens CD36 antigen (collagen type I receptor, thrombospondin receptor) (CD36), transcript variant 2, mRNA [NM_001001547]	2.76841e-06
-3.77877	-4.2809	-3.27664	4.7333e-13	8.53463e-07	LOC387763	Homo sapiens hypothetical LOC387763, mRNA (cDNA clone IMAGE:6272440), partial cds. [BC052560]	8.53463e-07
-3.77802	-4.4529	-3.10315	1.27048e-10	4.76745e-05	LUM	Homo sapiens lumican (LUM), mRNA [NM_002345]	4.76745e-05
-3.76408	-4.36569	-3.16248	1.61417e-11	2.30699e-06	MGC24103	Homo sapiens hypothetical protein MGC24103, mRNA (cDNA clone MGC:24103 IMAGE:4613905), complete cds. [BC020879]	2.30699e-06
-3.64655	-4.34844	-2.94465	4.91728e-10	0.00165267	THC2405066	predicted protein {Methanosarcina acetivorans C2A;} , partial (13%) [THC2405066]	0.00165267
-3.57094	-4.17424	-2.96763	4.5491e-11	1.5578e-06	NR2F1	Homo sapiens nuclear receptor subfamily 2, group F, member 1 (NR2F1), mRNA [NM_005654]	1.5578e-06
-3.4872	-4.0269	-2.94749	8.80289e-12	0.000866016	DCN	Homo sapiens decorin (DCN), transcript variant A1, mRNA [NM_001920]	0.000866016
-3.47563	-4.16484	-2.78641	8.36939e-10	1.01839e-05	XLKD1	Homo sapiens extracellular link domain containing 1 (XLKD1), mRNA [NM_006691]	1.01839e-05
-3.47075	-3.8331	-3.1084	4.06531e-15	5.59399e-07	TFPI	Homo sapiens tissue factor pathway inhibitor (lipoprotein-associated coagulation inhibitor) (TFPI), mRNA [NM_006287]	5.59399e-07
-3.46215	-4.03506	-2.88924	3.0921e-11	4.90452e-07	PCSK5	Homo sapiens proprotein convertase subtilisin/kexin type 5 (PCSK5), mRNA [NM_006200]	4.90452e-07
-3.43515	-4.29585	-2.57445	4.5418e-08	0.00949023	SFRP2	Homo sapiens secreted frizzled-related protein 2 (SFRP2), mRNA [NM_003013]	0.00949023
-3.41131	-4.01513	-2.8075	1.07433e-10	2.50488e-05	A_24_P399341	Unknown	2.50488e-05
-3.39176	-4.03535	-2.74816	3.80408e-10	3.80078e-10	MFAP4	Homo sapiens microfibrillar-associated protein 4 (MFAP4), mRNA [NM_002404]	3.80078e-10
-3.39015	-3.83269	-2.94761	3.34889e-13	0.000798455	NID2	Homo sapiens nidogen 2 (osteonidogen) (NID2), mRNA [NM_007361]	0.000798455
-3.38091	-3.69995	-3.06186	5.34468e-16	9.60867e-08	LOC492304	Homo sapiens putative insulin-like growth factor II associated protein (LOC492304), mRNA [NM_001007139]	9.60867e-08
-3.32997	-3.68539	-2.97455	6.32064e-15	6.22065e-06	ESAM	Homo sapiens endothelial cell adhesion molecule (ESAM), mRNA [NM_138961]	6.22065e-06
-3.3248	-3.72852	-2.92108	8.13327e-14	1.17648e-08	ADM	Homo sapiens adrenomedullin (ADM), mRNA [NM_001124]	1.17648e-08
-3.30038	-3.69068	-2.91008	4.83311e-14	1.77793e-05	DKFZP434F0318	Homo sapiens hypothetical protein DKFZp434F0318 (DKFZP434F0318), mRNA [NM_030817]	1.77793e-05
-3.29758	-3.91482	-2.68034	2.97357e-10	1.63465e-09	C2orf32	Homo sapiens chromosome 2 open reading frame 32 (C2orf32), mRNA [NM_015463]	1.63465e-09
-3.28387	-3.6815	-2.88623	7.69848e-14	6.96161e-07	CMKOR1	Homo sapiens chemokine orphan receptor 1 (CMKOR1), mRNA [NM_020311]	6.96161e-07
-3.27836	-3.74025	-2.81646	1.46716e-12	2.68322e-08	LAMA4	Homo sapiens laminin, alpha 4 (LAMA4), mRNA [NM_002290]	2.68322e-08
-3.27542	-3.80891	-2.74192	2.30061e-11	0.00284572	AK123757	Homo sapiens cDNA FLJ41763 fis, clone IMR322005293. [AK123757]	0.00284572
-3.2751	-3.80267	-2.74753	1.86941e-11	0.00448403	A_24_P346859	Unknown	0.00448403
-3.2716	-3.97217	-2.57102	3.22652e-09	0.00467265	PDGFRB	Homo sapiens platelet-derived growth factor receptor, beta polypeptide (PDGFRB), mRNA [NM_002609]	0.00467265
-3.26857	-3.97495	-2.56219	3.78226e-09	3.65808e-06	AK021980	Homo sapiens cDNA FLJ11918 fis, clone HEMBB1000272. [AK021980]	3.65808e-06
-3.24673	-3.71289	-2.78057	2.10851e-12	1.63898e-06	LOC375295	Homo sapiens hypothetical gene supported by BC013438, mRNA (cDNA clone IMAGE:3899073), partial cds. [BC013438]	1.63898e-06
-3.22205	-3.83577	-2.60832	4.07388e-10	1.57923e-10	ENST00000334994	Homo sapiens synleurin mRNA, complete cds. [AY280614]	1.57923e-10
-3.21142	-3.77786	-2.64499	1.00701e-10	2.53107e-06	RARRES2	Homo sapiens retinoic acid receptor responder (tazarotene induced) 2 (RARRES2), mRNA [NM_002889]	2.53107e-06
-3.17509	-3.79972	-2.55046	7.26333e-10	3.33099e-07	EPIM	Homo sapiens epimorphin (EPIM), transcript variant 1, mRNA [NM_001980]	3.33099e-07
-3.16307	-3.76899	-2.55715	4.51155e-10	7.80715e-08	FAP	Homo sapiens fibroblast activation protein, alpha (FAP), mRNA [NM_004460]	7.80715e-08
-3.16192	-3.54164	-2.7822	6.54411e-14	0.00046743	CCL15	Homo sapiens chemokine (C-C motif) ligand 15 (CCL15), transcript variant 2, mRNA [NM_004167]	0.00046743
-3.15348	-3.79032	-2.51664	1.15611e-09	0.000940658	IFI27	Homo sapiens interferon, alpha-inducible protein 27 (IFI27), transcript variant a, mRNA [NM_005532]	0.000940658
-3.14455	-3.49413	-2.79498	1.42147e-14	1.71689e-06	A_23_P255111	Unknown	1.71689e-06
-3.1244	-3.68856	-2.56024	1.54705e-10	9.34786e-07	ZFHX4	Homo sapiens zinc finger homeodomain 4 (ZFHX4), mRNA [NM_024721]	9.34786e-07
-3.1054	-3.69838	-2.51242	4.26056e-10	0.00649439	ABCA6	Homo sapiens ATP-binding cassette, sub-family A (ABC1), member 6 (ABCA6), transcript variant 1, mRNA [NM_080284]	0.00649439
-3.08919	-3.45956	-2.71882	6.33188e-14	0.00108261	THC2337324	EOMD_HUMAN (O95936) Eomesodermin homolog, partial (3%) [THC2337324]	0.00108261
-3.06684	-3.7459	-2.38778	5.74245e-09	0.00211131	VGL-3	Homo sapiens vestigial-like 3 (VGL-3), mRNA [NM_016206]	0.00211131
-3.06495	-3.52042	-2.60948	4.07177e-12	0.000141814	TBX1	Homo sapiens T-box 1 (TBX1), transcript variant C, mRNA [NM_080647]	0.000141814
-3.05266	-3.45853	-2.64678	4.78738e-13	2.51607e-07	OGN	Homo sapiens osteoglycin (osteoinductive factor, mimecan) (OGN), transcript variant 1, mRNA [NM_033014]	2.51607e-07
-3.03641	-3.54546	-2.52735	3.94143e-11	2.20686e-06	DSCR1L1	Homo sapiens Down syndrome critical region gene 1-like 1 (DSCR1L1), mRNA [NM_005822]	2.20686e-06
-3.01816	-3.35232	-2.68399	1.31121e-14	1.62824e-08	EMCN	Homo sapiens endomucin (EMCN), mRNA [NM_016242]	1.62824e-08
-2.99534	-3.83805	-2.15262	2.85633e-07	0.000129344	THC2276218	Unknown	0.000129344
-2.9901	-3.54398	-2.43621	2.46264e-10	0.000297243	MMP19	Homo sapiens matrix metalloproteinase 19 (MMP19), transcript variant rasi-6, mRNA [NM_022791]	0.000297243
-2.97579	-3.55266	-2.39892	5.58471e-10	1.57334e-11	IFI27	Homo sapiens interferon, alpha-inducible protein 27 (IFI27), transcript variant a, mRNA [NM_005532]	1.57334e-11
-2.97401	-3.40823	-2.5398	2.9053e-12	1.26582e-08	SOX17	Homo sapiens SRY (sex determining region Y)-box 17 (SOX17), mRNA [NM_022454]	1.26582e-08
-2.96148	-3.33671	-2.58626	1.87212e-13	1.61838e-05	AEBP1	Homo sapiens AE binding protein 1 (AEBP1), mRNA [NM_001129]	1.61838e-05
-2.95187	-3.53531	-2.36842	7.89635e-10	4.83154e-07	IFI27	Homo sapiens interferon, alpha-inducible protein 27 (IFI27), transcript variant a, mRNA [NM_005532]	4.83154e-07
-2.95003	-3.52063	-2.37943	5.36524e-10	0.00178586	IFI27	Homo sapiens interferon, alpha-inducible protein 27 (IFI27), transcript variant a, mRNA [NM_005532]	0.00178586
-2.94476	-3.70987	-2.17965	8.16956e-08	2.85697e-05	GFPT2	Homo sapiens glutamine-fructose-6-phosphate transaminase 2 (GFPT2), mRNA [NM_005110]	2.85697e-05
-2.94316	-3.50689	-2.37943	4.50269e-10	2.09702e-08	IFI27	Homo sapiens interferon, alpha-inducible protein 27 (IFI27), transcript variant a, mRNA [NM_005532]	2.09702e-08
-2.93471	-3.50052	-2.36891	5.06401e-10	0.0022465	IFI27	Homo sapiens interferon, alpha-inducible protein 27 (IFI27), transcript variant a, mRNA [NM_005532]	0.0022465
-2.92817	-3.49909	-2.35725	6.19127e-10	7.80715e-08	IFI27	Homo sapiens interferon, alpha-inducible protein 27 (IFI27), transcript variant a, mRNA [NM_005532]	7.80715e-08
-2.91841	-3.49432	-2.34249	7.67655e-10	1.53892e-09	IFI27	Homo sapiens interferon, alpha-inducible protein 27 (IFI27), transcript variant a, mRNA [NM_005532]	1.53892e-09
-2.91478	-3.41082	-2.41875	5.20374e-11	3.9975e-11	RGS5	Homo sapiens regulator of G-protein signalling 5 (RGS5), mRNA [NM_003617]	3.9975e-11
-2.9076	-3.56627	-2.24893	8.47728e-09	0.00591353	AKR1C1	Homo sapiens aldo-keto reductase family 1, member C1 (dihydrodiol dehydrogenase 1; 20-alpha (3-alpha)-hydroxysteroid dehydrogenase) (AKR1C1), mRNA [NM_001353]	0.00591353
-2.90459	-3.30284	-2.50634	8.68321e-13	0.00342442	FABP5	Homo sapiens fatty acid binding protein 5 (psoriasis-associated) (FABP5), mRNA [NM_001444]	0.00342442
-2.90171	-3.43694	-2.36647	2.28012e-10	5.08707e-07	IFI27	Homo sapiens interferon, alpha-inducible protein 27 (IFI27), transcript variant a, mRNA [NM_005532]	5.08707e-07
-2.90036	-3.44073	-2.35999	2.73354e-10	8.36295e-05	IFI27	Homo sapiens interferon, alpha-inducible protein 27 (IFI27), transcript variant a, mRNA [NM_005532]	8.36295e-05
-2.89623	-3.19834	-2.59412	3.99647e-15	8.20648e-05	AK055602	Homo sapiens cDNA FLJ31040 fis, clone HSYRA2000224. [AK055602]	8.20648e-05
-2.89365	-3.31274	-2.47456	2.4906e-12	5.14542e-05	FLJ14050	Homo sapiens hypothetical protein FLJ14050 (FLJ14050), mRNA [NM_024869]	5.14542e-05
-2.8637	-3.43233	-2.29506	8.57183e-10	6.4515e-06	KIAA0960	Homo sapiens mRNA for KIAA0960 protein, partial cds. [AB023177]	6.4515e-06
-2.86331	-3.41476	-2.31187	4.96723e-10	0.00506887	IFI27	Homo sapiens interferon, alpha-inducible protein 27 (IFI27), transcript variant a, mRNA [NM_005532]	0.00506887
-2.85944	-3.51807	-2.2008	1.12391e-08	1.27329e-06	LEP	Homo sapiens leptin (obesity homolog, mouse) (LEP), mRNA [NM_000230]	1.27329e-06
-2.85522	-3.21428	-2.49615	1.61733e-13	2.50605e-08	ADCY4	Homo sapiens adenylate cyclase 4 (ADCY4), mRNA [NM_139247]	2.50605e-08
-2.84624	-3.35684	-2.33564	1.37346e-10	1.04814e-05	FABP5	Homo sapiens fatty acid binding protein 5 (psoriasis-associated) (FABP5), mRNA [NM_001444]	1.04814e-05
-2.83488	-3.38642	-2.28334	5.95716e-10	5.64982e-06	ANGPT2	Homo sapiens angiopoietin 2 (ANGPT2), mRNA [NM_001147]	5.64982e-06
-2.82673	-3.39707	-2.25639	1.13801e-09	3.55281e-05	PDGFRL	Homo sapiens platelet-derived growth factor receptor-like (PDGFRL), mRNA [NM_006207]	3.55281e-05
-2.8192	-3.40828	-2.23012	2.10571e-09	5.32306e-09	THC2313533	Unknown	5.32306e-09
-2.81542	-3.22954	-2.40131	3.34703e-12	1.34439e-08	GDF10	Homo sapiens growth differentiation factor 10 (GDF10), mRNA [NM_004962]	1.34439e-08
-2.80408	-3.49605	-2.11211	3.54094e-08	1.23394e-08	AP1S2	Homo sapiens adaptor-related protein complex 1, sigma 2 subunit (AP1S2), mRNA [NM_003916]	1.23394e-08
-2.79411	-3.25505	-2.33317	2.91888e-11	8.6288e-06	ALDH1A1	Homo sapiens aldehyde dehydrogenase 1 family, member A1 (ALDH1A1), mRNA [NM_000689]	8.6288e-06
-2.78579	-3.13139	-2.44018	1.23927e-13	6.96458e-07	THBS2	Human thrombospondin 2 (THBS2) mRNA, complete cds. [L12350]	6.96458e-07
-2.76045	-3.52426	-1.99665	2.20704e-07	1.44567e-09	THC2455681	Unknown	1.44567e-09
-2.75934	-3.45176	-2.06691	4.65607e-08	3.22889e-07	SLC19A3	Homo sapiens solute carrier family 19, member 3 (SLC19A3), mRNA [NM_025243]	3.22889e-07
-2.75859	-3.15965	-2.35752	2.6801e-12	4.52541e-08	FABP5	Homo sapiens fatty acid binding protein 5 (psoriasis-associated) (FABP5), mRNA [NM_001444]	4.52541e-08
-2.74048	-3.38489	-2.09606	1.59086e-08	6.80021e-05	PLXND1	Homo sapiens plexin D1 (PLXND1), mRNA [NM_015103]	6.80021e-05
-2.73714	-3.40848	-2.06581	3.20238e-08	1.12698e-07	CLIC2	Homo sapiens chloride intracellular channel 2 (CLIC2), mRNA [NM_001289]	1.12698e-07
-2.72981	-3.31967	-2.13995	3.77233e-09	5.11668e-08	FLJ34922	Homo sapiens hypothetical protein FLJ34922 (FLJ34922), mRNA [NM_152270]	5.11668e-08
-2.70646	-3.27396	-2.13897	2.23776e-09	0.000769521	THC2315024	Unknown	0.000769521
-2.70014	-3.1336	-2.26668	1.75313e-11	1.35811e-10	EPAS1	Homo sapiens endothelial PAS domain protein 1 (EPAS1), mRNA [NM_001430]	1.35811e-10
-2.68199	-3.40854	-1.95544	1.58525e-07	5.38779e-07	AK002179	Homo sapiens cDNA FLJ11317 fis, clone PLACE1010261, moderately similar to SEGREGATION DISTORTER PROTEIN. [AK002179]	5.38779e-07
-2.68167	-3.15272	-2.21062	9.33612e-11	0.00349102	CPXM2	Homo sapiens carboxypeptidase X (M14 family), member 2 (CPXM2), mRNA [NM_198148]	0.00349102
-2.68147	-3.3967	-1.96624	1.24123e-07	1.63858e-05	GIMAP1	Homo sapiens GTPase, IMAP family member 1 (GIMAP1), mRNA [NM_130759]	1.63858e-05
-2.67821	-3.1719	-2.18452	2.25334e-10	7.3196e-06	TBX15	Homo sapiens T-box 15 (TBX15), mRNA [NM_152380]	7.3196e-06
-2.6779	-3.26429	-2.09152	4.74406e-09	0.00173301	BCL6B	Homo sapiens B-cell CLL/lymphoma 6, member B (zinc finger protein) (BCL6B), mRNA [NM_181844]	0.00173301
-2.67648	-3.09949	-2.25348	1.30722e-11	5.21905e-06	MITF	Homo sapiens microphthalmia-associated transcription factor (MITF), transcript variant 1, mRNA [NM_198159]	5.21905e-06
-2.67284	-3.18054	-2.16513	3.87664e-10	2.2823e-07	SPON2	Homo sapiens spondin 2, extracellular matrix protein (SPON2), mRNA [NM_012445]	2.2823e-07
-2.66964	-2.99264	-2.34664	7.57853e-14	8.49098e-09	TCF4	Homo sapiens transcription factor 4 (TCF4), mRNA [NM_003199]	8.49098e-09
-2.64745	-3.28629	-2.00862	2.44655e-08	0.00193444	DOK6	Homo sapiens docking protein 6 (DOK6), mRNA [NM_152721]	0.00193444
-2.64275	-3.11962	-2.16589	1.52787e-10	2.26538e-06	GIMAP8	Homo sapiens GTPase, IMAP family member 8 (GIMAP8), mRNA [NM_175571]	2.26538e-06
-2.63109	-3.27396	-1.98822	3.00757e-08	3.49645e-06	CXCL12	Homo sapiens chemokine (C-X-C motif) ligand 12 (stromal cell-derived factor 1) (CXCL12), mRNA [NM_199168]	3.49645e-06
-2.62058	-2.968	-2.27317	4.52328e-13	2.7726e-05	FABP5	Homo sapiens fatty acid binding protein 5 (psoriasis-associated) (FABP5), mRNA [NM_001444]	2.7726e-05
-2.61954	-3.20612	-2.03295	6.96131e-09	0.000721357	AF086261	Homo sapiens full length insert cDNA clone ZD42A11. [AF086261]	0.000721357
-2.59536	-3.29424	-1.89647	1.44272e-07	0.000182884	AK095841	Homo sapiens cDNA FLJ38522 fis, clone HCHON2000818. [AK095841]	0.000182884
-2.59309	-3.14199	-2.04418	2.64021e-09	3.0819e-06	LEPR	Homo sapiens leptin receptor (LEPR), transcript variant 2, mRNA [NM_001003679]	3.0819e-06
-2.592	-3.26009	-1.92392	7.18294e-08	0.00351024	RECK	Homo sapiens reversion-inducing-cysteine-rich protein with kazal motifs (RECK), mRNA [NM_021111]	0.00351024
-2.57554	-3.47355	-1.67754	6.406e-06	1.69207e-09	COL14A1	Homo sapiens collagen, type XIV, alpha 1 (undulin) (COL14A1), mRNA [NM_021110]	1.69207e-09
-2.55452	-3.23389	-1.87516	1.18458e-07	1.73907e-10	AK000872	Homo sapiens cDNA FLJ10010 fis, clone HEMBA1000302. [AK000872]	1.73907e-10
-2.5384	-2.88825	-2.18856	9.59578e-13	2.08285e-10	CLEC14A	Homo sapiens C-type lectin domain family 14, member A (CLEC14A), mRNA [NM_175060]	2.08285e-10
-2.52891	-3.11389	-1.94394	1.20707e-08	0.00055366	CFHL1	Homo sapiens complement factor H-related 1 (CFHL1), mRNA [NM_002113]	0.00055366
-2.52583	-3.08823	-1.96343	6.31837e-09	2.23341e-06	DHRS8	Homo sapiens dehydrogenase/reductase (SDR family) member 8 (DHRS8), mRNA [NM_016245]	2.23341e-06
-2.52227	-2.89803	-2.14652	4.2675e-12	4.00532e-08	NM_001013254	Homo sapiens lymphocyte-specific protein 1 (LSP1), transcript variant 3, mRNA [NM_001013254]	4.00532e-08
-2.52198	-2.95941	-2.08456	7.39427e-11	3.54809e-06	OSR2	Homo sapiens odd-skipped related 2 (Drosophila) (OSR2), mRNA [NM_053001]	3.54809e-06
-2.52172	-3.22211	-1.82132	2.34104e-07	6.80033e-06	C20orf160	Homo sapiens chromosome 20 open reading frame 160 (C20orf160), mRNA [NM_080625]	6.80033e-06
-2.51744	-3.07851	-1.95638	6.42083e-09	0.00257996	AKR1C1	Homo sapiens aldo-keto reductase family 1, member C1 (dihydrodiol dehydrogenase 1; 20-alpha (3-alpha)-hydroxysteroid dehydrogenase) (AKR1C1), mRNA [NM_001353]	0.00257996
-2.51433	-2.80629	-2.22237	3.3695e-14	1.97744e-11	IGF1	Homo sapiens insulin-like growth factor 1 (somatomedin C) (IGF1), mRNA [NM_000618]	1.97744e-11
-2.51308	-3.43294	-1.59323	1.22241e-05	5.36726e-06	CILP	Homo sapiens cartilage intermediate layer protein, nucleotide pyrophosphohydrolase (CILP), mRNA [NM_003613]	5.36726e-06
-2.50249	-3.06963	-1.93535	8.53953e-09	0.000555873	LOC112476	Homo sapiens similar to lymphocyte antigen 6 complex, locus G5B; G5b protein; open reading frame 31 (LOC112476), mRNA [NM_145239]	0.000555873
-2.48755	-3.06301	-1.91208	1.20914e-08	4.50109e-06	DMRT2	Homo sapiens doublesex and mab-3 related transcription factor 2 (DMRT2), mRNA [NM_006557]	4.50109e-06
-2.47508	-2.97312	-1.97705	1.08465e-09	0.00865103	MCTP1	Homo sapiens cDNA FLJ34011 fis, clone FCBBF2001868, weakly similar to RABPHILIN-3A. [AK091330]	0.00865103
-2.46182	-2.88411	-2.03953	6.02697e-11	2.49296e-06	AL833309	Homo sapiens mRNA; cDNA DKFZp313A137 (from clone DKFZp313A137). [AL833309]	2.49296e-06
-2.45992	-3.05807	-1.86177	2.7772e-08	0.00617177	MEOX2	Homo sapiens mesenchyme homeo box 2 (growth arrest-specific homeo box) (MEOX2), mRNA [NM_005924]	0.00617177
-2.45582	-3.23434	-1.67731	1.69463e-06	5.80891e-07	AK023096	Homo sapiens cDNA FLJ13034 fis, clone NT2RP3001232. [AK023096]	5.80891e-07
-2.45393	-2.82129	-2.08658	4.6815e-12	2.40133e-06	BC070125	Homo sapiens cDNA clone MGC:88103 IMAGE:4693019, complete cds. [BC070125]	2.40133e-06
-2.44768	-2.88425	-2.01112	1.23537e-10	0.000799023	BC044619	Homo sapiens hypothetical gene supported by AK124699, mRNA (cDNA clone IMAGE:5270292). [BC044619]	0.000799023
-2.43841	-2.9059	-1.97091	4.57998e-10	0.000423584	SRPX	Homo sapiens sushi-repeat-containing protein, X-linked (SRPX), mRNA [NM_006307]	0.000423584
-2.43378	-3.29159	-1.57596	7.41245e-06	0.000553825	FLJ14167	Homo sapiens cDNA FLJ14167 fis, clone NT2RP2001214. [AK024229]	0.000553825
-2.43362	-2.73105	-2.13618	9.24235e-14	0.00147151	FBLN1	Homo sapiens fibulin 1 (FBLN1), transcript variant D, mRNA [NM_006486]	0.00147151
-2.42963	-3.17541	-1.68385	1.06027e-06	0.00203662	ITGA1	Homo sapiens integrin, alpha 1 (ITGA1), mRNA [NM_181501]	0.00203662
-2.42033	-3.10681	-1.73386	3.23493e-07	7.66217e-08	AK023631	Homo sapiens cDNA FLJ13569 fis, clone PLACE1008369. [AK023631]	7.66217e-08
-2.41444	-3.13503	-1.69384	6.99599e-07	0.00117678	F2RL2	Homo sapiens coagulation factor II (thrombin) receptor-like 2 (F2RL2), mRNA [NM_004101]	0.00117678
-2.41287	-2.75796	-2.06778	1.95738e-12	2.14914e-06	COL1A1	Homo sapiens collagen, type I, alpha 1 (COL1A1), mRNA [NM_000088]	2.14914e-06
-2.41259	-2.76338	-2.06181	2.68402e-12	2.25957e-10	KLF2	Homo sapiens Kruppel-like factor 2 (lung) (KLF2), mRNA [NM_016270]	2.25957e-10
-2.40754	-2.77985	-2.03523	8.66899e-12	8.41521e-06	THC2416098	Q7YF17 (Q7YF17) Cytochrome b (Fragment), partial (10%) [THC2416098]	8.41521e-06
-2.40457	-3.28995	-1.51919	1.32084e-05	7.88736e-07	THC2381045	ALU1_HUMAN (P39188) Alu subfamily J sequence contamination warning entry, partial (9%) [THC2381045]	7.88736e-07
-2.40254	-3.24939	-1.55569	7.41817e-06	0.000109679	LOC152831	Homo sapiens klotho beta like, mRNA (cDNA clone IMAGE:4824602), with apparent retained intron. [BC033021]	0.000109679
-2.39981	-2.95597	-1.84365	1.24616e-08	1.57334e-11	STARD8	Homo sapiens START domain containing 8 (STARD8), mRNA [NM_014725]	1.57334e-11
-2.39853	-3.07624	-1.72081	3.05178e-07	3.08313e-06	THC2290220	Unknown	3.08313e-06
-2.39771	-3.33247	-1.46296	2.73343e-05	9.03603e-08	BHLHB5	Homo sapiens basic helix-loop-helix domain containing, class B, 5 (BHLHB5), mRNA [NM_152414]	9.03603e-08
-2.39082	-3.04567	-1.73597	1.88435e-07	9.62621e-07	ARHGAP6	Homo sapiens Rho GTPase activating protein 6 (ARHGAP6), transcript variant 2, mRNA [NM_001174]	9.62621e-07
-2.385	-2.98113	-1.78886	4.36568e-08	1.20785e-08	A_24_P910080	Unknown	1.20785e-08
-2.38199	-2.67023	-2.09375	7.59856e-14	0.000216351	SPARC	Homo sapiens secreted protein, acidic, cysteine-rich (osteonectin) (SPARC), mRNA [NM_003118]	0.000216351
-2.3735	-3.0412	-1.7058	2.85195e-07	7.24299e-07	SLIT2	Homo sapiens slit homolog 2 (Drosophila) (SLIT2), mRNA [NM_004787]	7.24299e-07
-2.36178	-2.84284	-1.88073	1.3447e-09	0.00246208	EMILIN2	Homo sapiens elastin microfibril interfacer 2 (EMILIN2), mRNA [NM_032048]	0.00246208
-2.34917	-2.90362	-1.79473	1.69237e-08	0.00247152	THC2340695	Q9AQE4 (Q9AQE4) TcsDorf1, partial (7%) [THC2340695]	0.00247152
-2.3473	-2.95945	-1.73515	8.67091e-08	0.00806729	THBD	Homo sapiens thrombomodulin (THBD), mRNA [NM_000361]	0.00806729
-2.34587	-3.16723	-1.52451	6.77878e-06	0.00958374	COLEC12	Homo sapiens collectin sub-family member 12 (COLEC12), transcript variant II, mRNA [NM_030781]	0.00958374
-2.33722	-2.93835	-1.7361	6.93904e-08	6.78502e-05	NOX4	Homo sapiens NADPH oxidase 4 (NOX4), mRNA [NM_016931]	6.78502e-05
-2.32998	-2.72373	-1.93624	4.56942e-11	1.71262e-07	DLC1	Homo sapiens deleted in liver cancer 1 (DLC1), transcript variant 1, mRNA [NM_182643]	1.71262e-07
-2.32856	-2.73214	-1.92497	7.2959e-11	7.61375e-08	PPP1R16B	Homo sapiens protein phosphatase 1, regulatory (inhibitor) subunit 16B (PPP1R16B), mRNA [NM_015568]	7.61375e-08
-2.32798	-2.91942	-1.73654	5.68975e-08	0.00642927	THC2339566	Unknown	0.00642927
-2.32222	-2.9869	-1.65754	3.7197e-07	0.0013819	BF213738	BF213738 601847628F1 NIH_MGC_55 Homo sapiens cDNA clone IMAGE:4078519 5', mRNA sequence [BF213738]	0.0013819
-2.32169	-2.88533	-1.75805	2.70508e-08	9.43228e-05	THC2412206	Unknown	9.43228e-05
-2.31736	-2.79384	-1.84087	1.58761e-09	1.34251e-06	THC2433066	Unknown	1.34251e-06
-2.31676	-2.832	-1.80152	6.19133e-09	0.000100669	CXCL12	Homo sapiens chemokine (C-X-C motif) ligand 12 (stromal cell-derived factor 1) (CXCL12), mRNA [NM_000609]	0.000100669
-2.31669	-2.726	-1.90737	1.03911e-10	0.000141277	IL3RA	Homo sapiens interleukin 3 receptor, alpha (low affinity) (IL3RA), mRNA [NM_002183]	0.000141277
-2.30668	-2.69563	-1.91773	4.38705e-11	4.1562e-11	GPR30	Homo sapiens G protein-coupled receptor 30 (GPR30), mRNA [NM_001505]	4.1562e-11
-2.30483	-2.63799	-1.97168	2.39821e-12	1.71355e-06	COL6A1	Homo sapiens collagen, type VI, alpha 1 (COL6A1), mRNA [NM_001848]	1.71355e-06
-2.29637	-2.63529	-1.95745	3.57212e-12	0.000142312	BMX	Homo sapiens BMX non-receptor tyrosine kinase (BMX), mRNA [NM_001721]	0.000142312
-2.296	-3.17729	-1.41471	2.24969e-05	0.000118838	RUNX1T1	Homo sapiens runt-related transcription factor 1; translocated to, 1 (cyclin D-related) (RUNX1T1), transcript variant 1, mRNA [NM_004349]	0.000118838
-2.27268	-2.89981	-1.64555	2.1155e-07	2.06193e-05	PVRL3	Homo sapiens poliovirus receptor-related 3 (PVRL3), mRNA [NM_015480]	2.06193e-05
-2.26578	-2.78677	-1.74479	1.09134e-08	4.41234e-10	RBP4	Homo sapiens retinol binding protein 4, plasma (RBP4), mRNA [NM_006744]	4.41234e-10
-2.25827	-2.76931	-1.74722	8.32912e-09	0.00322837	SH3KBP1	Homo sapiens SH3-domain kinase binding protein 1 (SH3KBP1), mRNA [NM_031892]	0.00322837
-2.25149	-2.71638	-1.78661	1.70886e-09	6.25605e-06	HDC	Homo sapiens histidine decarboxylase (HDC), mRNA [NM_002112]	6.25605e-06
-2.25104	-2.63308	-1.869	4.94803e-11	0.00108563	RAFTLIN	Homo sapiens raft-linking protein (RAFTLIN), mRNA [NM_015150]	0.00108563
-2.24761	-2.69993	-1.79529	1.08697e-09	0.00063686	COL5A2	Homo sapiens collagen, type V, alpha 2 (COL5A2), mRNA [NM_000393]	0.00063686
-2.24526	-2.95602	-1.53451	1.66005e-06	1.34251e-06	THC2348698	Q87D15 (Q87D15) Iron-sulfur flavoprotein, partial (6%) [THC2348698]	1.34251e-06
-2.24258	-2.81486	-1.6703	6.11416e-08	1.03026e-08	BM701175	UI-E-EJ0-ahj-e-13-0-UI.r1 UI-E-EJ0 Homo sapiens cDNA clone UI-E-EJ0-ahj-e-13-0-UI 5', mRNA sequence [BM701175]	1.03026e-08
-2.24258	-2.72967	-1.75549	4.12504e-09	8.69467e-12	COL12A1	Homo sapiens collagen, type XII, alpha 1 (COL12A1), transcript variant long, mRNA [NM_004370]	8.69467e-12
-2.23763	-2.86118	-1.61408	2.46388e-07	4.14571e-07	PRND	Homo sapiens prion protein 2 (dublet) (PRND), mRNA [NM_012409]	4.14571e-07
-2.23144	-2.73661	-1.72628	8.3837e-09	8.1769e-09	CLDN5	Homo sapiens claudin 5 (transmembrane protein deleted in velocardiofacial syndrome) (CLDN5), mRNA [NM_003277]	8.1769e-09
-2.23083	-2.68302	-1.77864	1.23485e-09	0.000315789	CTSK	Homo sapiens cathepsin K (pycnodysostosis) (CTSK), mRNA [NM_000396]	0.000315789
-2.22937	-2.62444	-1.83429	1.0981e-10	0.00787318	URB	Homo sapiens steroid sensitive gene 1 (URB), transcript variant 1, mRNA [NM_199511]	0.00787318
-2.22874	-2.76875	-1.68873	2.61824e-08	4.00532e-08	THC2443836	Unknown	4.00532e-08
-2.22646	-2.80586	-1.64705	8.38065e-08	1.65941e-05	AKR1C3	Homo sapiens aldo-keto reductase family 1, member C3 (3-alpha hydroxysteroid dehydrogenase, type II) (AKR1C3), mRNA [NM_003739]	1.65941e-05
-2.22619	-2.92184	-1.53053	1.37667e-06	5.0804e-09	AA837799	AA837799 oe06h09.s1 NCI_CGAP_Ov2 Homo sapiens cDNA clone IMAGE:1385153, mRNA sequence [AA837799]	5.0804e-09
-2.22599	-2.84872	-1.60326	2.61725e-07	2.04672e-05	PECAM1	Homo sapiens platelet/endothelial cell adhesion molecule (CD31 antigen) (PECAM1), mRNA [NM_000442]	2.04672e-05
-2.22197	-2.85061	-1.59334	3.11265e-07	1.03164e-09	BC036599	Homo sapiens cDNA clone IMAGE:5273964, partial cds. [BC036599]	1.03164e-09
-2.22145	-2.88954	-1.55336	7.8411e-07	2.42861e-05	AK123533	Homo sapiens cDNA FLJ41539 fis, clone BRTHA2018165. [AK123533]	2.42861e-05
-2.22014	-2.75305	-1.68724	2.24144e-08	0.000234575	CR596233	full-length cDNA clone CS0DF012YN06 of Fetal brain of Homo sapiens (human). [CR596233]	0.000234575
-2.2128	-2.87667	-1.54893	7.56123e-07	1.55442e-05	IGF1	Homo sapiens insulin-like growth factor 1 (somatomedin C) (IGF1), mRNA [NM_000618]	1.55442e-05
-2.21096	-2.65508	-1.76683	1.05215e-09	5.45539e-06	DF	Homo sapiens D component of complement (adipsin) (DF), mRNA [NM_001928]	5.45539e-06
-2.20559	-2.69936	-1.71182	6.93209e-09	2.33217e-05	LTBP1	Homo sapiens latent transforming growth factor beta binding protein 1 (LTBP1), transcript variant 1, mRNA [NM_206943]	2.33217e-05
-2.2018	-2.47401	-1.92959	1.1582e-13	0.000156828	EHD2	Homo sapiens EH-domain containing 2 (EHD2), mRNA [NM_014601]	0.000156828
-2.19994	-2.48894	-1.91094	3.78898e-13	5.85051e-06	SLIT3	Homo sapiens slit homolog 3 (Drosophila) (SLIT3), mRNA [NM_003062]	5.85051e-06
-2.19884	-2.75551	-1.64217	5.37498e-08	1.1492e-06	THC2339791	Unknown	1.1492e-06
-2.19355	-2.72212	-1.66499	2.39009e-08	2.36466e-07	AK095791	Homo sapiens cDNA FLJ38472 fis, clone FEBRA2022148. [AK095791]	2.36466e-07
-2.18825	-2.55824	-1.81827	4.61416e-11	0.00032393	CD99	Homo sapiens CD99 antigen (CD99), mRNA [NM_002414]	0.00032393
-2.18809	-2.59104	-1.78514	2.21379e-10	1.62824e-08	LOC375295	Homo sapiens hypothetical gene supported by BC013438, mRNA (cDNA clone IMAGE:3899073), partial cds. [BC013438]	1.62824e-08
-2.1863	-2.71051	-1.66208	2.20198e-08	9.90995e-05	EBF	Homo sapiens early B-cell factor (EBF), mRNA [NM_024007]	9.90995e-05
-2.18623	-2.89204	-1.48043	2.20022e-06	0.0006694	IGJ	Homo sapiens immunoglobulin J polypeptide, linker protein for immunoglobulin alpha and mu polypeptides (IGJ), mRNA [NM_144646]	0.0006694
-2.18591	-2.63312	-1.73869	1.45408e-09	0.00165772	FZD4	Homo sapiens frizzled homolog 4 (Drosophila) (FZD4), mRNA [NM_012193]	0.00165772
-2.18536	-2.66982	-1.70089	5.86144e-09	7.58088e-06	BHMT2	Homo sapiens betaine-homocysteine methyltransferase 2 (BHMT2), mRNA [NM_017614]	7.58088e-06
-2.18357	-3.175	-1.19214	0.000162366	2.27178e-07	SP5	Homo sapiens Sp5 transcription factor (SP5), mRNA [NM_001003845]	2.27178e-07
-2.1828	-3.06389	-1.30172	4.18924e-05	8.27316e-09	PDE1A	Homo sapiens phosphodiesterase 1A, calmodulin-dependent (PDE1A), transcript variant 2, mRNA [NM_001003683]	8.27316e-09
-2.17972	-2.72938	-1.63007	5.04113e-08	0.000113298	GPNMB	Homo sapiens glycoprotein (transmembrane) nmb (GPNMB), transcript variant 1, mRNA [NM_001005340]	0.000113298
-2.17731	-2.83068	-1.52394	7.58748e-07	8.86944e-06	SIGLECP3	Homo sapiens HSPC078 mRNA, partial cds. [AF161341]	8.86944e-06
-2.17244	-2.48998	-1.8549	2.96918e-12	5.51643e-05	EMCN	Homo sapiens mRNA; cDNA DKFZp586N0121 (from clone DKFZp586N0121). [AL133118]	5.51643e-05
-2.16721	-2.48584	-1.84857	3.32003e-12	0.000590415	LMO2	Homo sapiens LIM domain only 2 (rhombotin-like 1) (LMO2), mRNA [NM_005574]	0.000590415
-2.16501	-2.68865	-1.64136	2.54296e-08	0.000818856	OLFM1	Homo sapiens olfactomedin 1 (OLFM1), transcript variant 2, mRNA [NM_006334]	0.000818856
-2.16433	-2.83241	-1.49626	1.15094e-06	9.02462e-09	HBD	Homo sapiens hemoglobin, delta (HBD), mRNA [NM_000519]	9.02462e-09
-2.16356	-2.9757	-1.35141	1.69434e-05	1.83609e-07	A_32_P184039	Unknown	1.83609e-07
-2.16084	-2.90208	-1.41959	5.13342e-06	1.07208e-06	FLJ10154	Homo sapiens hypothetical protein FLJ10154 (FLJ10154), mRNA [NM_018011]	1.07208e-06
-2.16034	-3.02467	-1.296	3.76254e-05	0.00024297	A_32_P58912	Unknown	0.00024297
-2.15257	-2.69711	-1.60803	5.30938e-08	1.02217e-06	AK090480	Homo sapiens mRNA for FLJ00402 protein. [AK090480]	1.02217e-06
-2.14726	-2.48653	-1.80799	1.30021e-11	1.41232e-09	LMO2	Homo sapiens LIM domain only 2 (rhombotin-like 1) (LMO2), mRNA [NM_005574]	1.41232e-09
-2.14557	-2.48365	-1.80748	1.23555e-11	6.27012e-05	VWF	Homo sapiens von Willebrand factor (VWF), mRNA [NM_000552]	6.27012e-05
-2.14381	-2.67623	-1.6114	3.93005e-08	9.85379e-09	GIMAP5	Homo sapiens GTPase, IMAP family member 5 (GIMAP5), mRNA [NM_018384]	9.85379e-09
-2.14185	-2.4587	-1.82501	3.73237e-12	4.68038e-06	LMO2	Homo sapiens LIM domain only 2 (rhombotin-like 1) (LMO2), mRNA [NM_005574]	4.68038e-06
-2.1391	-2.7842	-1.49399	8.16902e-07	1.62204e-05	EML1	Homo sapiens echinoderm microtubule associated protein like 1 (EML1), transcript variant 1, mRNA [NM_001008707]	1.62204e-05
-2.13432	-2.50108	-1.76756	6.22861e-11	1.1731e-06	DCAMKL1	Homo sapiens doublecortin and CaM kinase-like 1 (DCAMKL1), mRNA [NM_004734]	1.1731e-06
-2.13277	-2.79781	-1.46773	1.33446e-06	5.81148e-05	GATA6	Homo sapiens GATA binding protein 6 (GATA6), mRNA [NM_005257]	5.81148e-05
-2.13216	-2.60936	-1.65495	6.90042e-09	2.51607e-07	LHFP	Homo sapiens lipoma HMGIC fusion partner (LHFP), mRNA [NM_005780]	2.51607e-07
-2.13104	-2.80561	-1.45648	1.6591e-06	1.15475e-07	THC2406944	Q9F8M7 (Q9F8M7) DTDP-glucose 4,6-dehydratase (Fragment), partial (11%) [THC2406944]	1.15475e-07
-2.12975	-2.79603	-1.46347	1.39966e-06	4.32832e-08	TPST1	Homo sapiens tyrosylprotein sulfotransferase 1 (TPST1), mRNA [NM_003596]	4.32832e-08
-2.12954	-2.47634	-1.78274	2.29347e-11	0.000367281	ROBO4	Homo sapiens roundabout homolog 4, magic roundabout (Drosophila) (ROBO4), mRNA [NM_019055]	0.000367281
-2.12821	-2.44099	-1.81543	3.29545e-12	0.00292543	LMO2	Homo sapiens LIM domain only 2 (rhombotin-like 1) (LMO2), mRNA [NM_005574]	0.00292543
-2.12375	-2.53082	-1.71669	4.55883e-10	1.63581e-08	FLJ14834	Homo sapiens hypothetical protein FLJ14834 (FLJ14834), mRNA [NM_032849]	1.63581e-08
-2.12236	-2.54441	-1.70031	8.79925e-10	3.43486e-08	CLEC3B	Homo sapiens C-type lectin domain family 3, member B (CLEC3B), mRNA [NM_003278]	3.43486e-08
-2.11488	-2.50476	-1.725	2.25642e-10	1.45687e-05	C6orf59	Homo sapiens chromosome 6 open reading frame 59 (C6orf59), mRNA [NM_024929]	1.45687e-05
-2.11088	-2.43074	-1.79102	5.89717e-12	9.19897e-05	LMO2	Homo sapiens LIM domain only 2 (rhombotin-like 1) (LMO2), mRNA [NM_005574]	9.19897e-05
-2.09848	-2.62928	-1.56768	5.29954e-08	0.000757456	THC2378401	Unknown	0.000757456
-2.09718	-2.57935	-1.61501	1.0895e-08	0.000103397	THC2440229	Unknown	0.000103397
-2.09369	-2.39735	-1.79003	2.55885e-12	0.000272157	ARK5	Homo sapiens AMP-activated protein kinase family member 5 (ARK5), mRNA [NM_014840]	0.000272157
-2.09144	-2.41467	-1.76822	8.56603e-12	1.94294e-08	LMO2	Homo sapiens LIM domain only 2 (rhombotin-like 1) (LMO2), mRNA [NM_005574]	1.94294e-08
-2.08994	-2.62096	-1.55892	5.70017e-08	1.45636e-07	FABP4	Homo sapiens fatty acid binding protein 4, adipocyte (FABP4), mRNA [NM_001442]	1.45636e-07
-2.08789	-2.55224	-1.62353	6.1949e-09	3.14969e-10	PRSS11	Homo sapiens protease, serine, 11 (IGF binding) (PRSS11), mRNA [NM_002775]	3.14969e-10
-2.08763	-2.4867	-1.68856	4.34467e-10	1.81541e-08	C1S	Homo sapiens complement component 1, s subcomponent (C1S), transcript variant 1, mRNA [NM_001734]	1.81541e-08
-2.08414	-2.73611	-1.43217	1.3984e-06	0.00526473	THC2376725	Unknown	0.00526473
-2.07928	-2.71636	-1.44219	1.0326e-06	1.95394e-07	THC2427266	Unknown	1.95394e-07
-2.07696	-2.60474	-1.54918	5.70969e-08	4.59274e-05	SLC9A9	Homo sapiens solute carrier family 9 (sodium/hydrogen exchanger), isoform 9 (SLC9A9), mRNA [NM_173653]	4.59274e-05
-2.06843	-2.67921	-1.45764	5.96487e-07	0.000291316	SDPR	Homo sapiens serum deprivation response (phosphatidylserine binding protein) (SDPR), mRNA [NM_004657]	0.000291316
-2.06769	-2.33679	-1.79859	3.15879e-13	8.58939e-11	HTRA3	Homo sapiens HtrA serine peptidase 3 (HTRA3), mRNA [NM_053044]	8.58939e-11
-2.06691	-2.44006	-1.69375	1.54236e-10	2.4693e-07	HSPA12B	Homo sapiens heat shock 70kD protein 12B (HSPA12B), mRNA [NM_052970]	2.4693e-07
-2.06425	-2.38315	-1.74535	8.50468e-12	0.00034248	LMO2	Homo sapiens LIM domain only 2 (rhombotin-like 1) (LMO2), mRNA [NM_005574]	0.00034248
-2.05649	-2.64385	-1.46913	3.59978e-07	1.3809e-07	BQ027051	BQ027051 UI-H-ED0-axm-n-04-0-UI.s1 NCI_CGAP_ED0 Homo sapiens cDNA clone IMAGE:5830851 3', mRNA sequence [BQ027051]	1.3809e-07
-2.05292	-2.37127	-1.73457	9.13641e-12	1.01484e-05	EGFL7	Homo sapiens EGF-like-domain, multiple 7 (EGFL7), transcript variant 2, mRNA [NM_201446]	1.01484e-05
-2.0501	-2.3191	-1.7811	3.7042e-13	0.00196285	H19	Homo sapiens H19, imprinted maternally expressed untranslated mRNA (H19) on chromosome 11 [NR_002196]	0.00196285
-2.04734	-2.37934	-1.71533	2.11913e-11	5.80395e-06	AK098835	Homo sapiens cDNA FLJ25969 fis, clone CBR02250. [AK098835]	5.80395e-06
-2.04283	-2.80662	-1.27904	1.61026e-05	4.26627e-08	A_32_P44878	Unknown	4.26627e-08
-2.03773	-2.34835	-1.72711	6.6023e-12	1.71355e-06	BC037919	Homo sapiens, clone IMAGE:5278089, mRNA. [BC037919]	1.71355e-06
-2.03619	-2.64528	-1.42709	7.23888e-07	5.87913e-08	DPT	Homo sapiens dermatopontin (DPT), mRNA [NM_001937]	5.87913e-08
-2.03285	-2.34226	-1.72344	6.41616e-12	1.79327e-06	LMO2	Homo sapiens LIM domain only 2 (rhombotin-like 1) (LMO2), mRNA [NM_005574]	1.79327e-06
-2.02788	-2.59637	-1.4594	2.70244e-07	0.00272301	EDNRB	Homo sapiens endothelin receptor type B (EDNRB), transcript variant 2, mRNA [NM_003991]	0.00272301
-2.026	-2.62092	-1.43107	5.48446e-07	9.29112e-09	RNASE1	Homo sapiens ribonuclease, RNase A family, 1 (pancreatic) (RNASE1), transcript variant 3, mRNA [NM_198232]	9.29112e-09
-2.0215	-2.40832	-1.63468	4.42446e-10	0.00220597	COL5A1	Homo sapiens collagen, type V, alpha 1 (COL5A1), mRNA [NM_000093]	0.00220597
-2.02136	-2.7112	-1.33151	4.78382e-06	0.000158515	THC2365796	Unknown	0.000158515
-2.01747	-2.32563	-1.7093	6.86582e-12	2.21648e-08	LMO2	Homo sapiens LIM domain only 2 (rhombotin-like 1) (LMO2), mRNA [NM_005574]	2.21648e-08
-2.01408	-2.35748	-1.67067	5.38944e-11	0.00116577	ADH1A	Homo sapiens alcohol dehydrogenase 1A (class I), alpha polypeptide (ADH1A), mRNA [NM_000667]	0.00116577
-2.01228	-2.31243	-1.71212	4.37137e-12	8.81493e-06	LMO2	Homo sapiens LIM domain only 2 (rhombotin-like 1) (LMO2), mRNA [NM_005574]	8.81493e-06
-2.01116	-2.44421	-1.57811	3.54993e-09	4.35821e-06	NM_001014975	Homo sapiens complement factor H (CFH), transcript variant 2, mRNA [NM_001014975]	4.35821e-06
-1.99953	-2.36404	-1.63502	1.84108e-10	0.00428591	LOXL1	Homo sapiens lysyl oxidase-like 1 (LOXL1), mRNA [NM_005576]	0.00428591
-1.99619	-2.41138	-1.581	1.94245e-09	2.17039e-07	SHOX2	Homo sapiens short stature homeobox 2 (SHOX2), transcript variant SHOX2a, mRNA [NM_006884]	2.17039e-07
-1.99305	-2.56847	-1.41763	4.24386e-07	1.94685e-06	FLJ22746	Homo sapiens hypothetical protein FLJ22746 (FLJ22746), mRNA [NM_024785]	1.94685e-06
-1.98622	-2.26298	-1.70946	1.1856e-12	2.60274e-07	SLC2A14	Homo sapiens solute carrier family 2 (facilitated glucose transporter), member 14, mRNA (cDNA clone MGC:71510 IMAGE:5297510), complete cds. [BC060766]	2.60274e-07
-1.98518	-2.68132	-1.28903	6.92151e-06	0.00488905	GALNTL2	Homo sapiens UDP-N-acetyl-alpha-D-galactosamine:polypeptide N-acetylgalactosaminyltransferase-like 2 (GALNTL2), mRNA [NM_054110]	0.00488905
-1.985	-3.01898	-0.951022	0.000661657	0.00761057	CREB5	Homo sapiens cAMP responsive element binding protein 5 (CREB5), transcript variant 1, mRNA [NM_182898]	0.00761057
-1.983	-2.40784	-1.55817	3.25291e-09	0.000251309	THC2247947	Q8IYP3 (Q8IYP3) FGD5 protein, complete [THC2247947]	0.000251309
-1.98172	-2.29032	-1.67312	9.88815e-12	3.0617e-05	S100A4	Homo sapiens S100 calcium binding protein A4 (calcium protein, calvasculin, metastasin, murine placental homolog) (S100A4), transcript variant 1, mRNA [NM_002961]	3.0617e-05
-1.98133	-2.55616	-1.40651	4.56873e-07	0.00632784	BC016022	Homo sapiens, clone IMAGE:4720764, mRNA. [BC016022]	0.00632784
-1.97898	-2.73617	-1.22178	2.16123e-05	8.06657e-05	THC2316649	Unknown	8.06657e-05
-1.97882	-2.65376	-1.30388	4.74668e-06	3.17934e-05	PLN	Homo sapiens phospholamban (PLN), mRNA [NM_002667]	3.17934e-05
-1.97428	-2.50876	-1.43981	1.56865e-07	0.00427024	TPO	Homo sapiens thyroid peroxidase (TPO), transcript variant 1, mRNA [NM_000547]	0.00427024
-1.9707	-2.56387	-1.37753	7.93873e-07	4.22532e-07	FREM1	Homo sapiens FRAS1 related extracellular matrix 1 (FREM1), mRNA [NM_144966]	4.22532e-07
-1.96841	-2.33816	-1.59867	3.16871e-10	1.39192e-05	FAM38B	Homo sapiens family with sequence similarity 38, member B (FAM38B), mRNA [NM_022068]	1.39192e-05
-1.96735	-2.6943	-1.24041	1.38264e-05	9.29828e-08	FAM13C1	Homo sapiens family with sequence similarity 13, member C1 (FAM13C1), transcript variant 2, mRNA [NM_001001971]	9.29828e-08
-1.96629	-2.60943	-1.32315	2.64757e-06	8.11852e-10	AK093908	Homo sapiens cDNA FLJ36589 fis, clone TRACH2014000. [AK093908]	8.11852e-10
-1.95604	-2.26086	-1.65122	1.00227e-11	2.21664e-09	ADH1C	Homo sapiens alcohol dehydrogenase 1C (class I), gamma polypeptide (ADH1C), mRNA [NM_000669]	2.21664e-09
-1.94899	-2.54382	-1.35416	9.74611e-07	2.86652e-06	C15orf5	Homo sapiens chromosome 15 open reading frame 5 (C15orf5), mRNA [NM_030944]	2.86652e-06
-1.94798	-2.7342	-1.16176	4.18419e-05	4.41621e-05	AK126405	Homo sapiens cDNA FLJ44441 fis, clone UTERU2020242. [AK126405]	4.41621e-05
-1.94173	-2.59104	-1.29242	3.61011e-06	3.49645e-06	ENST00000327086	Homo sapiens cDNA clone IMAGE:30334866. [BC092503]	3.49645e-06
-1.93936	-2.89235	-0.986368	0.00037304	4.86363e-05	THC2436839	ALU1_HUMAN (P39188) Alu subfamily J sequence contamination warning entry, partial (5%) [THC2436839]	4.86363e-05
-1.93796	-2.56794	-1.30798	2.42629e-06	0.000482859	AK054946	Homo sapiens cDNA FLJ30384 fis, clone BRACE2008114. [AK054946]	0.000482859
-1.93556	-2.27231	-1.59881	7.82457e-11	2.88594e-06	SERPINF1	Homo sapiens serine (or cysteine) proteinase inhibitor, clade F (alpha-2 antiplasmin, pigment epithelium derived factor), member 1 (SERPINF1), mRNA [NM_002615]	2.88594e-06
-1.93409	-2.68258	-1.18561	2.49356e-05	1.71085e-08	ATP1A2	Homo sapiens ATPase, Na+/K+ transporting, alpha 2 (+) polypeptide (ATP1A2), mRNA [NM_000702]	1.71085e-08
-1.93167	-2.34502	-1.51832	3.18681e-09	7.96685e-11	THC2279931	Unknown	7.96685e-11
-1.92945	-2.6127	-1.24619	7.89339e-06	1.28009e-09	FLRT2	Homo sapiens fibronectin leucine rich transmembrane protein 2 (FLRT2), mRNA [NM_013231]	1.28009e-09
-1.92807	-2.62746	-1.22868	1.08608e-05	5.35556e-05	CD34	Homo sapiens CD34 antigen (CD34), mRNA [NM_001773]	5.35556e-05
-1.92752	-2.45933	-1.39571	2.11084e-07	6.67721e-08	NS5ATP13TP2	Homo sapiens NS5ATP13TP2 protein (NS5ATP13TP2), mRNA [NM_178507]	6.67721e-08
-1.92488	-2.37164	-1.47811	1.27807e-08	5.60409e-07	SLC22A3	Homo sapiens solute carrier family 22 (extraneuronal monoamine transporter), member 3 (SLC22A3), mRNA [NM_021977]	5.60409e-07
-1.9229	-2.38422	-1.46158	2.22229e-08	0.000160456	BG436244	602508665F1 NIH_MGC_79 Homo sapiens cDNA clone IMAGE:4605617 5', mRNA sequence [BG436244]	0.000160456
-1.91991	-2.80154	-1.03829	0.000183571	3.3711e-07	DLC1	Homo sapiens deleted in liver cancer 1 (DLC1), transcript variant 1, mRNA [NM_182643]	3.3711e-07
-1.91882	-2.39903	-1.43862	4.45499e-08	0.000350162	C3	Homo sapiens complement component 3 (C3), mRNA [NM_000064]	0.000350162
-1.91187	-2.57552	-1.24822	6.03212e-06	0.000447351	DDEF2	Homo sapiens development and differentiation enhancing factor 2 (DDEF2), mRNA [NM_003887]	0.000447351
-1.91171	-2.25004	-1.57338	1.0712e-10	4.6236e-11	AK026078	Homo sapiens cDNA: FLJ22425 fis, clone HRC08686. [AK026078]	4.6236e-11
-1.91144	-2.47233	-1.35055	5.42578e-07	3.94719e-09	ATP5J	Homo sapiens cDNA FLJ31517 fis, clone NT2RI2000007. [AK056079]	3.94719e-09
-1.91083	-2.54734	-1.27432	3.42037e-06	1.288e-05	HSPC054	Homo sapiens HSPC054 mRNA, complete cds. [AF161539]	1.288e-05
-1.90715	-2.3286	-1.48571	5.54996e-09	4.67524e-06	TIMP3	Homo sapiens tissue inhibitor of metalloproteinase 3 (Sorsby fundus dystrophy, pseudoinflammatory) (TIMP3), mRNA [NM_000362]	4.67524e-06
-1.90509	-2.46214	-1.34804	5.14433e-07	0.00358671	LY96	Homo sapiens lymphocyte antigen 96 (LY96), mRNA [NM_015364]	0.00358671
-1.90334	-2.3118	-1.49489	3.34945e-09	0.00136267	S100A10	Homo sapiens S100 calcium binding protein A10 (annexin II ligand, calpactin I, light polypeptide (p11)) (S100A10), mRNA [NM_002966]	0.00136267
-1.90275	-2.4219	-1.3836	1.77317e-07	0.00389309	GREM2	Homo sapiens gremlin 2 homolog, cysteine knot superfamily (Xenopus laevis) (GREM2), mRNA [NM_022469]	0.00389309
-1.90105	-2.18233	-1.61977	3.74573e-12	0.00406876	RNASE1	Homo sapiens ribonuclease, RNase A family, 1 (pancreatic) (RNASE1), transcript variant 3, mRNA [NM_198232]	0.00406876
-1.89931	-2.63029	-1.16833	2.32665e-05	0.000750549	DACT1	Homo sapiens dapper homolog 1, antagonist of beta-catenin (xenopus) (DACT1), mRNA [NM_016651]	0.000750549
-1.89711	-2.32295	-1.47127	7.25406e-09	3.88425e-06	COL15A1	Homo sapiens collagen, type XV, alpha 1 (COL15A1), mRNA [NM_001855]	3.88425e-06
-1.8956	-2.22993	-1.56127	1.00594e-10	1.3103e-06	C1R	Homo sapiens complement component 1, r subcomponent (C1R), mRNA [NM_001733]	1.3103e-06
-1.89254	-2.61273	-1.17235	2.01719e-05	0.00111924	BC042026	Homo sapiens, clone IMAGE:5312689, mRNA. [BC042026]	0.00111924
-1.89222	-2.43746	-1.34699	4.11864e-07	5.09527e-09	FIGF	Homo sapiens c-fos induced growth factor (vascular endothelial growth factor D) (FIGF), mRNA [NM_004469]	5.09527e-09
-1.88741	-2.21924	-1.55559	9.48673e-11	0.000907949	PRRX2	Homo sapiens paired related homeobox 2 (PRRX2), mRNA [NM_016307]	0.000907949
-1.88479	-2.49923	-1.27034	2.52653e-06	1.46396e-06	AK055742	Homo sapiens cDNA FLJ31180 fis, clone KIDNE2000266. [AK055742]	1.46396e-06
-1.88394	-2.34016	-1.42772	2.59488e-08	1.77793e-05	NM_194272	Homo sapiens RNA binding protein with multiple splicing 2 (RBPMS2), mRNA [NM_194272]	1.77793e-05
-1.88084	-2.40254	-1.35914	2.29283e-07	0.000115433	MYOC	Homo sapiens myocilin, trabecular meshwork inducible glucocorticoid response (MYOC), mRNA [NM_000261]	0.000115433
-1.87985	-2.2324	-1.52731	3.07856e-10	0.000590843	MYRIP	Homo sapiens myosin VIIA and Rab interacting protein (MYRIP), mRNA [NM_015460]	0.000590843
-1.87858	-2.26385	-1.49332	1.51707e-09	0.000529267	IFITM1	Homo sapiens interferon induced transmembrane protein 1 (9-27) (IFITM1), mRNA [NM_003641]	0.000529267
-1.87312	-2.29529	-1.45096	7.77257e-09	9.7813e-05	METRNL	Homo sapiens meteorin, glial cell differentiation regulator-like (METRNL), mRNA [NM_001004431]	9.7813e-05
-1.87021	-2.50386	-1.23656	4.3294e-06	0.00123861	GREM2	Homo sapiens gremlin 2 homolog, cysteine knot superfamily (Xenopus laevis) (GREM2), mRNA [NM_022469]	0.00123861
-1.86995	-2.60852	-1.13138	3.21234e-05	3.40386e-05	AF131762	Homo sapiens clone 25218 mRNA sequence. [AF131762]	3.40386e-05
-1.86855	-2.25122	-1.48588	1.47991e-09	6.10075e-06	IGFBP5	Homo sapiens insulin-like growth factor binding protein 5 (IGFBP5), mRNA [NM_000599]	6.10075e-06
-1.86622	-2.58977	-1.14268	2.55129e-05	1.53084e-08	THC2394165	DBP_HUMAN (Q10586) D-site-binding protein (Albumin D box-binding protein) (TAXREB302), partial (6%) [THC2394165]	1.53084e-08
-1.8651	-2.33153	-1.39867	4.40366e-08	9.51216e-05	RBMS3	Homo sapiens RNA binding motif, single stranded interacting protein (RBMS3), transcript variant 2, mRNA [NM_014483]	9.51216e-05
-1.8606	-2.16069	-1.56051	1.91389e-11	6.95269e-08	TGFBI	Homo sapiens transforming growth factor, beta-induced, 68kDa (TGFBI), mRNA [NM_000358]	6.95269e-08
-1.85895	-2.74312	-0.974789	0.000266703	0.00114967	THC2416690	Q9EQG5 (Q9EQG5) Nedd4-binding brain specific protein BEAN (Fragment), partial (5%) [THC2416690]	0.00114967
-1.8585	-2.37809	-1.33891	2.5913e-07	2.30778e-06	NRP1	Homo sapiens neuropilin 1 (NRP1), mRNA [NM_003873]	2.30778e-06
-1.85219	-2.70158	-1.00279	0.000180948	0.000623672	THC2448203	ALU1_HUMAN (P39188) Alu subfamily J sequence contamination warning entry, partial (5%) [THC2448203]	0.000623672
-1.84654	-2.2117	-1.48138	7.96741e-10	0.00779598	CTSC	Homo sapiens cathepsin C (CTSC), transcript variant 2, mRNA [NM_148170]	0.00779598
-1.8445	-2.23463	-1.45436	2.6039e-09	7.26396e-05	ICAM2	Homo sapiens intercellular adhesion molecule 2 (ICAM2), mRNA [NM_000873]	7.26396e-05
-1.84352	-2.24138	-1.44566	3.69293e-09	1.39292e-07	HEYL	Homo sapiens hairy/enhancer-of-split related with YRPW motif-like (HEYL), mRNA [NM_014571]	1.39292e-07
-1.84274	-2.47735	-1.20814	5.41477e-06	2.64149e-06	THC2306274	Q6PIE2 (Q6PIE2) MGC9515 protein, partial (6%) [THC2306274]	2.64149e-06
-1.83257	-2.56601	-1.09912	3.77807e-05	2.91378e-06	RHOBTB1	Homo sapiens Rho-related BTB domain containing 1 (RHOBTB1), transcript variant 1, mRNA [NM_014836]	2.91378e-06
-1.83208	-2.46514	-1.19903	5.66821e-06	1.88218e-06	CCL19	Homo sapiens chemokine (C-C motif) ligand 19 (CCL19), mRNA [NM_006274]	1.88218e-06
-1.83101	-2.53866	-1.12337	2.45204e-05	9.96148e-07	LOC131873	Homo sapiens mRNA; cDNA DKFZp667J1615 (from clone DKFZp667J1615). [AL713792]	9.96148e-07
-1.8302	-2.31168	-1.34873	9.96622e-08	0.00507532	LRRC17	Homo sapiens leucine rich repeat containing 17 (LRRC17), mRNA [NM_005824]	0.00507532
-1.82474	-2.34687	-1.30261	3.70272e-07	2.80199e-09	AK130644	Homo sapiens cDNA FLJ27134 fis, clone SPL08315. [AK130644]	2.80199e-09
-1.82451	-2.31572	-1.33331	1.4377e-07	0.00161474	W95609	W95609 ze02c12.s1 Soares_fetal_heart_NbHH19W Homo sapiens cDNA clone IMAGE:357814 3' similar to gb:Z18951 CAVEOLIN (HUMAN);, mRNA sequence [W95609]	0.00161474
-1.82284	-2.11662	-1.52906	1.88716e-11	3.10433e-06	BDKRB2	Homo sapiens bradykinin receptor B2 (BDKRB2), mRNA [NM_000623]	3.10433e-06
-1.81706	-2.62673	-1.0074	0.000132007	1.57334e-11	LPHN3	Homo sapiens latrophilin 3 (LPHN3), mRNA [NM_015236]	1.57334e-11
-1.81448	-2.07762	-1.55133	2.55513e-12	6.92381e-07	ENST00000315447	Homo sapiens cDNA FLJ39342 fis, clone OCBBF2018873. [AK096661]	6.92381e-07
-1.81308	-2.60452	-1.02165	0.000104799	0.00160245	SELE	Homo sapiens selectin E (endothelial adhesion molecule 1) (SELE), mRNA [NM_000450]	0.00160245
-1.8088	-2.56917	-1.04843	6.79236e-05	0.00013707	LRRFIP1	Homo sapiens LRR FLI-I interacting protein 1 (LRRFIP1) mRNA, partial cds. [AF115510]	0.00013707
-1.80841	-2.59283	-1.02399	9.75384e-05	0.00871726	SECTM1	Homo sapiens secreted and transmembrane 1 (SECTM1), mRNA [NM_003004]	0.00871726
-1.80536	-2.30098	-1.30974	1.9524e-07	4.3896e-07	CPE	Homo sapiens carboxypeptidase E (CPE), mRNA [NM_001873]	4.3896e-07
-1.80284	-2.07017	-1.53552	3.90362e-12	0.00449312	LOC338328	Homo sapiens high density lipoprotein-binding protein (LOC338328), mRNA [NM_178172]	0.00449312
-1.80267	-2.32572	-1.27961	4.57783e-07	0.000179452	KAZALD1	Homo sapiens Kazal-type serine protease inhibitor domain 1 (KAZALD1), mRNA [NM_030929]	0.000179452
-1.80126	-2.47362	-1.12891	1.57623e-05	3.22285e-07	FLJ11292	Homo sapiens hypothetical protein FLJ11292 (FLJ11292), mRNA [NM_018382]	3.22285e-07
-1.79954	-2.12268	-1.4764	1.3983e-10	0.000559126	CLIC5	Homo sapiens chloride intracellular channel 5 (CLIC5), mRNA [NM_016929]	0.000559126
-1.79892	-2.28105	-1.31678	1.33908e-07	2.21915e-07	CLEC2B	Homo sapiens C-type lectin domain family 2, member B (CLEC2B), mRNA [NM_005127]	2.21915e-07
-1.79883	-2.61183	-0.985821	0.000154418	6.31344e-06	AL359062	Homo sapiens mRNA full length insert cDNA clone EUROIMAGE 1913076. [AL359062]	6.31344e-06
-1.7953	-2.23461	-1.35599	3.08242e-08	0.000350553	JAM2	Homo sapiens junctional adhesion molecule 2 (JAM2), mRNA [NM_021219]	0.000350553
-1.79475	-2.31933	-1.27018	5.11289e-07	1.52727e-07	CCRL1	Homo sapiens chemokine (C-C motif) receptor-like 1 (CCRL1), transcript variant 1, mRNA [NM_178445]	1.52727e-07
-1.79116	-2.67621	-0.90611	0.000394461	6.9507e-08	THC2314058	Unknown	6.9507e-08
-1.79066	-2.3201	-1.26121	6.08163e-07	4.98193e-05	BDKRB1	Homo sapiens bradykinin receptor B1 (BDKRB1), mRNA [NM_000710]	4.98193e-05
-1.77892	-2.59726	-0.960585	0.000187133	3.83822e-06	CDO1	Homo sapiens cysteine dioxygenase, type I (CDO1), mRNA [NM_001801]	3.83822e-06
-1.76569	-2.24298	-1.28841	1.53205e-07	0.000581404	ADRA2C	Homo sapiens adrenergic, alpha-2C-, receptor (ADRA2C), mRNA [NM_000683]	0.000581404
-1.76534	-2.4967	-1.03399	5.72053e-05	5.52721e-08	AK098378	Homo sapiens cDNA FLJ25512 fis, clone CBR06118. [AK098378]	5.52721e-08
-1.765	-2.37296	-1.15704	5.43036e-06	0.000745076	P2RY14	Homo sapiens purinergic receptor P2Y, G-protein coupled, 14 (P2RY14), mRNA [NM_014879]	0.000745076
-1.75819	-2.38707	-1.12931	9.02248e-06	2.72788e-06	THC2365796	Unknown	2.72788e-06
-1.753	-2.12707	-1.37893	3.03552e-09	2.6856e-09	FSTL1	Homo sapiens follistatin-like 1 (FSTL1), mRNA [NM_007085]	2.6856e-09
-1.74882	-2.37468	-1.12296	9.08655e-06	1.56526e-05	BC010544	Homo sapiens cDNA clone IMAGE:3462401, partial cds. [BC010544]	1.56526e-05
-1.74813	-2.16418	-1.33207	1.94604e-08	6.48616e-10	MGLL	Homo sapiens monoglyceride lipase (MGLL), transcript variant 1, mRNA [NM_007283]	6.48616e-10
-1.74333	-2.17166	-1.315	3.29521e-08	0.000162551	A_24_P655888	Unknown	0.000162551
-1.74152	-2.38809	-1.09494	1.47086e-05	0.000218664	C14orf78	Homo sapiens mRNA for KIAA2019 protein. [AB095939]	0.000218664
-1.73998	-2.09361	-1.38636	1.29329e-09	0.00108791	ANTXR2	Homo sapiens anthrax toxin receptor 2 (ANTXR2), mRNA [NM_058172]	0.00108791
-1.73963	-2.24437	-1.2349	4.57361e-07	0.000267261	SOCS3	Homo sapiens suppressor of cytokine signaling 3 (SOCS3), mRNA [NM_003955]	0.000267261
-1.73696	-2.33719	-1.13672	5.67441e-06	1.98123e-10	SBLF	Homo sapiens stoned B-like factor (SBLF), mRNA [NM_006873]	1.98123e-10
-1.73095	-2.07183	-1.39007	7.39804e-10	0.00360655	COL18A1	Homo sapiens collagen, type XVIII, alpha 1 (COL18A1), transcript variant 1, mRNA [NM_030582]	0.00360655
-1.73094	-2.28322	-1.17865	1.85971e-06	0.00137768	DDEF1	Homo sapiens development and differentiation enhancing factor 1 (DDEF1), mRNA [NM_018482]	0.00137768
-1.72793	-2.13427	-1.3216	1.59188e-08	4.6236e-11	CCDC3	Homo sapiens coiled-coil domain containing 3 (CCDC3), mRNA [NM_031455]	4.6236e-11
-1.72622	-2.18551	-1.26693	1.19316e-07	1.57334e-11	THSD2	Homo sapiens thrombospondin, type I, domain containing 2 (THSD2), mRNA [NM_032784]	1.57334e-11
-1.72435	-2.53582	-0.912872	0.00023854	0.000236444	GIMAP4	Homo sapiens GTPase, IMAP family member 4 (GIMAP4), mRNA [NM_018326]	0.000236444
-1.72171	-2.21616	-1.22726	3.91504e-07	1.31249e-06	CENTA2	Homo sapiens centaurin, alpha 2 (CENTA2), mRNA [NM_018404]	1.31249e-06
-1.72156	-2.30894	-1.13419	4.76644e-06	4.05188e-07	KLHL3	Homo sapiens kelch-like 3 (Drosophila) (KLHL3), mRNA [NM_017415]	4.05188e-07
-1.71891	-2.6109	-0.826918	0.000638159	0.000110818	THC2328913	ALU1_HUMAN (P39188) Alu subfamily J sequence contamination warning entry, partial (14%) [THC2328913]	0.000110818
-1.71883	-2.12915	-1.30851	2.0464e-08	6.97209e-06	IGF1	Homo sapiens insulin-like growth factor 1 (somatomedin C) (IGF1), mRNA [NM_000618]	6.97209e-06
-1.71551	-2.27761	-1.15341	2.71385e-06	0.000109485	C3orf6	Homo sapiens chromosome 3 open reading frame 6 (C3orf6), transcript variant 1, mRNA [NM_174908]	0.000109485
-1.71189	-2.03132	-1.39246	2.80988e-10	0.00207008	A2M	Homo sapiens alpha-2-macroglobulin (A2M), mRNA [NM_000014]	0.00207008
-1.70843	-2.37078	-1.04608	2.55057e-05	2.1414e-08	COLM	Homo sapiens collomin (COLM), mRNA [NM_181789]	2.1414e-08
-1.70828	-2.4409	-0.975662	8.56561e-05	2.76779e-05	GOLPH4	Homo sapiens golgi phosphoprotein 4 (GOLPH4), mRNA [NM_014498]	2.76779e-05
-1.70696	-2.12647	-1.28745	3.31034e-08	2.54133e-09	CCL2	Homo sapiens chemokine (C-C motif) ligand 2 (CCL2), mRNA [NM_002982]	2.54133e-09
-1.70477	-2.2592	-1.15033	2.44262e-06	1.0289e-07	FILIP1	Homo sapiens filamin A interacting protein 1 (FILIP1), mRNA [NM_015687]	1.0289e-07
-1.70474	-2.12093	-1.28856	2.96692e-08	0.0038488	LILRB5	Homo sapiens leukocyte immunoglobulin-like receptor, subfamily B (with TM and ITIM domains), member 5 (LILRB5), mRNA [NM_006840]	0.0038488
-1.70471	-2.0275	-1.38192	3.66195e-10	1.57334e-11	TU3A	Homo sapiens TU3A protein (TU3A), mRNA [NM_007177]	1.57334e-11
-1.70416	-2.53127	-0.877052	0.000328836	1.01459e-06	SYNPO2	Homo sapiens mRNA; cDNA DKFZp451G189 (from clone DKFZp451G189). [AL833294]	1.01459e-06
-1.7028	-2.43886	-0.96674	9.37687e-05	4.40464e-05	LNK	Homo sapiens lymphocyte adaptor protein (LNK), mRNA [NM_005475]	4.40464e-05
-1.70173	-2.17972	-1.22375	2.78538e-07	2.86652e-06	SPRY1	Homo sapiens sprouty homolog 1, antagonist of FGF signaling (Drosophila) (SPRY1), transcript variant 2, mRNA [NM_199327]	2.86652e-06
-1.70068	-2.21654	-1.18481	8.90025e-07	1.74713e-06	THC2374505	Unknown	1.74713e-06
-1.69383	-2.39166	-0.995996	5.35467e-05	1.21789e-07	TAC1	Homo sapiens tachykinin, precursor 1 (substance K, substance P, neurokinin 1, neurokinin 2, neuromedin L, neurokinin alpha, neuropeptide K, neuropeptide gamma) (TAC1), transcript variant beta, mRNA [NM_003182]	1.21789e-07
-1.69175	-2.24982	-1.13368	2.9845e-06	6.0902e-06	COL3A1	Homo sapiens collagen, type III, alpha 1 (Ehlers-Danlos syndrome type IV, autosomal dominant) (COL3A1), mRNA [NM_000090]	6.0902e-06
-1.69124	-2.01553	-1.36695	4.59136e-10	0.00356487	FLJ23221	Homo sapiens chromosome 1 open reading frame 54 (C1orf54), mRNA [NM_024579]	0.00356487
-1.6898	-2.14706	-1.23254	1.55803e-07	1.58812e-07	FLJ14054	Homo sapiens hypothetical protein FLJ14054 (FLJ14054), mRNA [NM_024563]	1.58812e-07
-1.68894	-2.21802	-1.15985	1.42724e-06	7.73124e-09	SOX7	Homo sapiens SRY (sex determining region Y)-box 7 (SOX7), mRNA [NM_031439]	7.73124e-09
-1.68814	-2.12146	-1.25483	6.71852e-08	0.000279345	RASSF4	Homo sapiens Ras association (RalGDS/AF-6) domain family 4 (RASSF4), transcript variant 1, mRNA [NM_032023]	0.000279345
-1.6869	-2.06193	-1.31187	6.15525e-09	2.80675e-07	C18orf34	Homo sapiens cDNA FLJ26445 fis, clone KDN02608. [AK129955]	2.80675e-07
-1.68669	-2.10481	-1.26856	3.81502e-08	1.25022e-06	LIPE	Homo sapiens lipase, hormone-sensitive (LIPE), mRNA [NM_005357]	1.25022e-06
-1.68112	-2.11276	-1.24948	6.75008e-08	1.63789e-05	PIM1	Homo sapiens pim-1 oncogene (PIM1), mRNA [NM_002648]	1.63789e-05
-1.67709	-2.33725	-1.01693	3.0812e-05	0.0015973	2006-09-07	Homo sapiens septin 7 (SEPT7), transcript variant 2, mRNA [NM_001011553]	0.0015973
-1.67372	-2.01376	-1.33369	1.2851e-09	3.95334e-05	RASIP1	Homo sapiens Ras interacting protein 1 (RASIP1), mRNA [NM_017805]	3.95334e-05
-1.6717	-2.00093	-1.34248	7.40507e-10	0.00275208	TUBB6	Homo sapiens tubulin, beta 6 (TUBB6), mRNA [NM_032525]	0.00275208
-1.6671	-2.31959	-1.01461	2.87092e-05	2.96634e-07	CSPG4	Homo sapiens chondroitin sulfate proteoglycan 4 (melanoma-associated) (CSPG4), mRNA [NM_001897]	2.96634e-07
-1.66591	-2.25512	-1.07671	7.76391e-06	8.39207e-09	AK130741	Homo sapiens cDNA FLJ27231 fis, clone SYN06240. [AK130741]	8.39207e-09
-1.6607	-2.29077	-1.03063	1.94164e-05	1.64647e-06	KIAA1212	Homo sapiens KIAA1212 (KIAA1212), mRNA [NM_018084]	1.64647e-06
-1.66008	-2.00927	-1.31089	2.3644e-09	0.00679326	AY358804	Homo sapiens clone DNA100312 VSSW1971 (UNQ1971) mRNA, complete cds. [AY358804]	0.00679326
-1.6487	-2.01134	-1.28607	5.12276e-09	6.71817e-05	WNT11	Homo sapiens wingless-type MMTV integration site family, member 11 (WNT11), mRNA [NM_004626]	6.71817e-05
-1.64793	-2.11292	-1.18294	2.98787e-07	0.00947952	ADAMTS4	Homo sapiens a disintegrin-like and metalloprotease (reprolysin type) with thrombospondin type 1 motif, 4 (ADAMTS4), mRNA [NM_005099]	0.00947952
-1.64723	-2.0344	-1.26005	1.5797e-08	0.000109704	FLJ36748	Homo sapiens hypothetical protein FLJ36748 (FLJ36748), mRNA [NM_152406]	0.000109704
-1.64713	-2.31944	-0.974824	4.79115e-05	1.0129e-08	ATP8B4	Homo sapiens ATPase, Class I, type 8B, member 4 (ATP8B4), mRNA [NM_024837]	1.0129e-08
-1.64703	-2.415	-0.879063	0.000216288	1.71355e-06	T1A-2	Homo sapiens lung type-I cell membrane-associated glycoprotein (T1A-2), transcript variant 1, mRNA [NM_006474]	1.71355e-06
-1.6467	-2.26357	-1.02983	1.65067e-05	0.000737308	MMD	Homo sapiens monocyte to macrophage differentiation-associated (MMD), mRNA [NM_012329]	0.000737308
-1.64234	-2.10762	-1.17707	3.17741e-07	1.0222e-06	PLIN	Homo sapiens perilipin (PLIN), mRNA [NM_002666]	1.0222e-06
-1.6364	-2.16092	-1.11188	1.98618e-06	4.8242e-05	THC2391454	Unknown	4.8242e-05
-1.62896	-2.06564	-1.19227	1.34415e-07	0.0024689	THSD2	Homo sapiens thrombospondin, type I, domain containing 2 (THSD2), mRNA [NM_032784]	0.0024689
-1.62511	-2.20215	-1.04808	8.18247e-06	0.000123213	PTPRM	Homo sapiens protein tyrosine phosphatase, receptor type, M (PTPRM), mRNA [NM_002845]	0.000123213
-1.6234	-2.16382	-1.08298	3.39045e-06	3.33813e-09	APBB1IP	Homo sapiens amyloid beta (A4) precursor protein-binding, family B, member 1 interacting protein (APBB1IP), mRNA [NM_019043]	3.33813e-09
-1.61867	-2.27904	-0.958303	4.76308e-05	0.000178795	HRH1	Homo sapiens histamine receptor H1 (HRH1), mRNA [NM_000861]	0.000178795
-1.61626	-2.29387	-0.938643	6.58261e-05	2.71821e-08	AK125162	Homo sapiens cDNA FLJ43172 fis, clone FCBBF3007242. [AK125162]	2.71821e-08
-1.6135	-2.1052	-1.1218	9.53266e-07	2.37558e-08	OLFM1	Homo sapiens olfactomedin 1 (OLFM1), transcript variant 1, mRNA [NM_014279]	2.37558e-08
-1.61085	-2.04673	-1.17496	1.55712e-07	0.00270623	ABI3BP	Homo sapiens ABI gene family, member 3 (NESH) binding protein (ABI3BP), mRNA [NM_015429]	0.00270623
-1.61071	-1.93154	-1.28989	9.05454e-10	0.000110045	CENTD3	Homo sapiens centaurin, delta 3 (CENTD3), mRNA [NM_022481]	0.000110045
-1.60986	-2.01842	-1.2013	5.59281e-08	6.51133e-05	AF161345	Homo sapiens HSPC082 mRNA, partial cds. [AF161345]	6.51133e-05
-1.60464	-2.04064	-1.16863	1.66187e-07	1.92033e-07	C9orf67	Homo sapiens chromosome 9 open reading frame 67 (C9orf67), mRNA [NM_032728]	1.92033e-07
-1.60297	-2.09535	-1.11059	1.07128e-06	0.00280629	CD109	Homo sapiens cDNA FLJ38569 fis, clone HCHON2006459. [AK095888]	0.00280629
-1.60136	-1.93598	-1.26674	2.10656e-09	8.90843e-06	ITM2A	Homo sapiens integral membrane protein 2A (ITM2A), mRNA [NM_004867]	8.90843e-06
-1.60103	-2.00636	-1.1957	5.37584e-08	0.000201512	F13A1	Homo sapiens coagulation factor XIII, A1 polypeptide (F13A1), mRNA [NM_000129]	0.000201512
-1.60001	-2.06706	-1.13297	5.01223e-07	4.09681e-11	SNED1	Homo sapiens mRNA for FLJ00133 protein. [AK074062]	4.09681e-11
-1.59423	-2.20914	-0.979322	2.39154e-05	3.26201e-07	AK022044	Homo sapiens cDNA FLJ11982 fis, clone HEMBB1001335. [AK022044]	3.26201e-07
-1.59399	-1.95465	-1.23333	8.30789e-09	2.42991e-05	MGC15476	Homo sapiens thymus expressed gene 3-like (MGC15476), mRNA [NM_145056]	2.42991e-05
-1.5919	-2.53903	-0.644774	0.00215586	2.15482e-05	RPA4	Homo sapiens replication protein A4, 34kDa (RPA4), mRNA [NM_013347]	2.15482e-05
-1.59018	-1.89633	-1.28404	4.93614e-10	3.17663e-06	FLJ32009	Homo sapiens hypothetical protein FLJ32009 (FLJ32009), mRNA [NM_152718]	3.17663e-06
-1.59013	-2.34465	-0.8356	0.000260219	3.89891e-10	LUC7L	Homo sapiens LUC7-like (S. cerevisiae) (LUC7L), transcript variant 2, mRNA [NM_201412]	3.89891e-10
-1.5874	-2.27782	-0.896984	0.000100582	0.000359922	ENST00000327086	Homo sapiens cDNA clone IMAGE:30334866. [BC092503]	0.000359922
-1.58627	-2.08809	-1.08445	1.64479e-06	0.00914422	A_23_P95125	Unknown	0.00914422
-1.58576	-2.28023	-0.891289	0.000108743	0.00281813	THC2296760	Unknown	0.00281813
-1.58449	-2.42898	-0.739997	0.00082118	0.00352937	THC2343936	Unknown	0.00352937
-1.58141	-1.96956	-1.19325	3.24102e-08	1.78379e-09	NR2F2	Homo sapiens nuclear receptor subfamily 2, group F, member 2 (NR2F2), mRNA [NM_021005]	1.78379e-09
-1.57882	-2.10395	-1.05369	3.35008e-06	0.000424492	RBMS3	Homo sapiens RNA binding motif, single stranded interacting protein (RBMS3), transcript variant 1, mRNA [NM_001003793]	0.000424492
-1.57784	-2.26496	-0.890716	0.00010203	1.87821e-06	THC2331323	PD2R_HUMAN (Q13258) Prostaglandin D2 receptor (Prostanoid DP receptor) (PGD receptor), complete [THC2331323]	1.87821e-06
-1.5751	-2.26293	-0.887275	0.000105275	0.00777016	AK000038	Homo sapiens cDNA FLJ20031 fis, clone ADSU02180. [AK000038]	0.00777016
-1.56814	-2.29192	-0.844367	0.000193952	1.3245e-05	AL049443	Homo sapiens mRNA; cDNA DKFZp586N2020 (from clone DKFZp586N2020). [AL049443]	1.3245e-05
-1.56794	-2.07285	-1.06304	2.12142e-06	6.63299e-10	AE2	Homo sapiens hypothetical protein AE2 (AE2), mRNA [NM_032264]	6.63299e-10
-1.56707	-2.51901	-0.615134	0.00255352	2.652e-06	LOC400701	PREDICTED: Homo sapiens hypothetical LOC400701 (LOC400701), mRNA [XM_378805]	2.652e-06
-1.56706	-1.85708	-1.27704	2.42221e-10	1.47672e-06	DYSF	Homo sapiens dysferlin, limb girdle muscular dystrophy 2B (autosomal recessive) (DYSF), mRNA [NM_003494]	1.47672e-06
-1.55923	-2.41935	-0.69912	0.00112456	0.00464786	GPAM	Homo sapiens glycerol-3-phosphate acyltransferase, mitochondrial (GPAM), mRNA [NM_020918]	0.00464786
-1.55449	-1.82685	-1.28212	8.91147e-11	4.98359e-05	GRK5	Homo sapiens G protein-coupled receptor kinase 5 (GRK5), mRNA [NM_005308]	4.98359e-05
-1.55351	-2.09423	-1.01278	6.25871e-06	4.67854e-05	CFHL3	Homo sapiens complement factor H-related 3 (CFHL3), mRNA [NM_021023]	4.67854e-05
-1.55317	-1.9758	-1.13053	1.70056e-07	6.65095e-06	DKFZP434A0131	Homo sapiens DKFZp434A0131 protein (DKFZP434A0131), transcript variant 1, mRNA [NM_018991]	6.65095e-06
-1.55239	-1.95198	-1.15281	7.02821e-08	0.00375852	TTC7B	Homo sapiens tetratricopeptide repeat domain 7B (TTC7B), mRNA [NM_001010854]	0.00375852
-1.5509	-2.33062	-0.771182	0.000468868	3.73379e-08	AF090927	Homo sapiens clone HQ0457 PRO0457 mRNA, complete cds. [AF090927]	3.73379e-08
-1.55065	-2.20538	-0.895921	7.15093e-05	0.00257996	AL049990	Homo sapiens mRNA; cDNA DKFZp564G112 (from clone DKFZp564G112). [AL049990]	0.00257996
-1.54665	-1.89956	-1.19374	9.58272e-09	0.000103049	SOD3	Homo sapiens superoxide dismutase 3, extracellular (SOD3), mRNA [NM_003102]	0.000103049
-1.54528	-1.94244	-1.14812	6.85985e-08	2.02866e-05	AK090694	Homo sapiens cDNA FLJ33375 fis, clone BRACE2006137. [AK090694]	2.02866e-05
-1.54214	-2.31253	-0.771743	0.00044017	8.33351e-08	APOL6	Homo sapiens cDNA FLJ90164 fis, clone MAMMA1000102, weakly similar to APOLIPOPROTEIN L PRECURSOR. [AK074645]	8.33351e-08
-1.54	-2.10069	-0.979302	1.14038e-05	3.63508e-08	ST3GAL2	Homo sapiens cDNA FLJ45393 fis, clone BRHIP3027105, highly similar to Homo sapiens sialyltransferase 4B (beta-galactoside alpha-2,3-sialyltransferase) (SIAT4B). [AK127322]	3.63508e-08
-1.53707	-1.86249	-1.21164	2.64868e-09	0.00527043	TNS	Homo sapiens tensin (TNS), mRNA [NM_022648]	0.00527043
-1.53382	-1.97725	-1.09039	4.33161e-07	2.81845e-06	TMEM37	Homo sapiens transmembrane protein 37, mRNA (cDNA clone MGC:50757 IMAGE:5221396), complete cds. [BC046362]	2.81845e-06
-1.53309	-2.10474	-0.961444	1.55483e-05	5.96751e-06	KIAA0711	Homo sapiens KIAA0711 gene product (KIAA0711), mRNA [NM_014867]	5.96751e-06
-1.52902	-2.12795	-0.930097	2.89923e-05	3.5633e-05	ABLIM3	Homo sapiens actin binding LIM protein family, member 3 (ABLIM3), mRNA [NM_014945]	3.5633e-05
-1.52699	-2.09098	-0.963005	1.37492e-05	7.00432e-09	FLJ14297	Homo sapiens ATP-binding cassette, sub-family A (ABC1), member 11 (pseudogene) (ABCA11), mRNA [NM_024903]	7.00432e-09
-1.52483	-2.38168	-0.667982	0.00132547	8.49098e-09	THC2314513	Q9N083 (Q9N083) Unnamed portein product, partial (38%) [THC2314513]	8.49098e-09
-1.52458	-1.99399	-1.05517	1.10904e-06	7.66649e-06	AK022110	Homo sapiens cDNA FLJ12048 fis, clone HEMBB1001990. [AK022110]	7.66649e-06
-1.5244	-2.17577	-0.873028	8.21212e-05	3.82653e-06	AK130896	Homo sapiens cDNA FLJ27386 fis, clone UBA09375. [AK130896]	3.82653e-06
-1.52259	-1.77634	-1.26885	3.52793e-11	8.7375e-07	FYN	Homo sapiens FYN oncogene related to SRC, FGR, YES (FYN), transcript variant 1, mRNA [NM_002037]	8.7375e-07
-1.52029	-2.0799	-0.960687	1.31551e-05	1.4016e-05	BAALC	Homo sapiens brain and acute leukemia, cytoplasmic (BAALC), mRNA [NM_024812]	1.4016e-05
-1.51787	-1.89369	-1.14206	3.73851e-08	8.91435e-08	MGC15887	Homo sapiens hypothetical gene supported by BC009447 (MGC15887), mRNA [NM_198552]	8.91435e-08
-1.51665	-2.13651	-0.896787	4.86712e-05	4.22511e-08	GIMAP8	Homo sapiens GTPase, IMAP family member 8 (GIMAP8), mRNA [NM_175571]	4.22511e-08
-1.51634	-1.86887	-1.1638	1.31472e-08	4.40407e-05	ATP2B4	Homo sapiens ATPase, Ca++ transporting, plasma membrane 4 (ATP2B4), transcript variant 1, mRNA [NM_001001396]	4.40407e-05
-1.51628	-1.74667	-1.2859	6.20835e-12	2.43005e-05	THC2389705	Unknown	2.43005e-05
-1.51562	-1.81344	-1.21779	7.11656e-10	1.77793e-05	GPR124	Homo sapiens G protein-coupled receptor 124 (GPR124), mRNA [NM_032777]	1.77793e-05
-1.50739	-1.93289	-1.0819	3.00532e-07	0.000200122	PLXNA4	Homo sapiens cDNA FLJ38287 fis, clone FCBBF3008362, moderately similar to PLEXIN 4 PRECURSOR. [AK095606]	0.000200122
-1.49776	-2.07818	-0.91733	2.53708e-05	3.04283e-09	CREM	Homo sapiens cAMP responsive element modulator (CREM), transcript variant 19, mRNA [NM_183013]	3.04283e-09
-1.49718	-1.98644	-1.00792	2.61378e-06	0.0099358	BC010544	Homo sapiens cDNA clone IMAGE:3462401, partial cds. [BC010544]	0.0099358
-1.49583	-1.76113	-1.23052	1.11519e-10	3.17731e-07	DOCK11	Homo sapiens dedicator of cytokinesis 11 (DOCK11), mRNA [NM_144658]	3.17731e-07
-1.495	-1.92379	-1.06621	3.8386e-07	5.15862e-10	AK023663	Homo sapiens cDNA FLJ13601 fis, clone PLACE1010069. [AK023663]	5.15862e-10
-1.49292	-1.9515	-1.03434	1.07136e-06	4.9263e-07	HSPA12A	Homo sapiens KIAA0417 mRNA, complete cds. [AB007877]	4.9263e-07
-1.48862	-1.74849	-1.22874	8.33476e-11	1.45868e-08	TIMP2	Homo sapiens tissue inhibitor of metalloproteinase 2 (TIMP2), mRNA [NM_003255]	1.45868e-08
-1.48848	-1.77686	-1.2001	5.52605e-10	0.00058303	IGFBP6	Homo sapiens insulin-like growth factor binding protein 6 (IGFBP6), mRNA [NM_002178]	0.00058303
-1.48524	-2.13681	-0.833661	0.000110887	0.000555917	UACA	Homo sapiens uveal autoantigen with coiled-coil domains and ankyrin repeats (UACA), transcript variant 2, mRNA [NM_001008224]	0.000555917
-1.48193	-1.84432	-1.11953	3.05023e-08	1.26151e-07	A_24_P50666	Unknown	1.26151e-07
-1.47974	-1.75947	-1.20001	3.55455e-10	0.00111747	TWIST2	Homo sapiens twist homolog 2 (Drosophila) (TWIST2), mRNA [NM_057179]	0.00111747
-1.47739	-1.96277	-0.992021	2.81793e-06	1.79327e-06	UCHL1	Homo sapiens ubiquitin carboxyl-terminal esterase L1 (ubiquitin thiolesterase) (UCHL1), mRNA [NM_004181]	1.79327e-06
-1.47668	-1.87566	-1.07769	1.52132e-07	1.46433e-05	THC2408173	Unknown	1.46433e-05
-1.47612	-1.75437	-1.19786	3.3781e-10	7.97779e-07	CD99L2	Homo sapiens CD99 antigen-like 2 (CD99L2), mRNA [NM_031462]	7.97779e-07
-1.47607	-2.33104	-0.6211	0.00172239	0.00352993	A_24_P899020	Unknown	0.00352993
-1.47538	-1.89096	-1.05979	2.91006e-07	7.6247e-10	BC036018	Homo sapiens, Similar to protein tyrosine phosphatase, receptor type, G, clone IMAGE:5278250, mRNA. [BC036018]	7.6247e-10
-1.4751	-1.93812	-1.01208	1.46916e-06	4.02766e-08	FLJ22655	Homo sapiens hypothetical protein FLJ22655 (FLJ22655), mRNA [NM_024730]	4.02766e-08
-1.47451	-1.84255	-1.10647	4.26639e-08	2.47221e-07	GFOD1	Homo sapiens glucose-fructose oxidoreductase domain containing 1 (GFOD1), mRNA [NM_018988]	2.47221e-07
-1.47392	-1.85374	-1.0941	7.15893e-08	1.616e-06	D50683	Homo sapiens mRNA for TGF-betaIIR alpha, complete cds. [D50683]	1.616e-06
-1.47342	-1.91728	-1.02955	8.03812e-07	1.13184e-06	FGFR1	Homo sapiens fibroblast growth factor receptor 1 (fms-related tyrosine kinase 2, Pfeiffer syndrome) (FGFR1), transcript variant 7, mRNA [NM_023109]	1.13184e-06
-1.47332	-1.97372	-0.972921	4.47763e-06	4.83108e-05	COPZ2	Homo sapiens coatomer protein complex, subunit zeta 2 (COPZ2), mRNA [NM_016429]	4.83108e-05
-1.47286	-2.20141	-0.744314	0.000398705	7.16244e-08	ENST00000321577	Homo sapiens, clone IMAGE:5167446, mRNA. [BC031698]	7.16244e-08
-1.46898	-1.68807	-1.2499	4.35916e-12	2.67052e-07	FKBP9	Homo sapiens FK506 binding protein 9, 63 kDa (FKBP9), mRNA [NM_007270]	2.67052e-07
-1.46871	-2.06783	-0.869588	4.75663e-05	1.25998e-08	ASB9	Homo sapiens ankyrin repeat and SOCS box-containing 9 (ASB9), mRNA [NM_024087]	1.25998e-08
-1.46862	-1.7401	-1.19714	2.37087e-10	0.000733105	FBLN2	Homo sapiens fibulin 2 (FBLN2), transcript variant 1, mRNA [NM_001004019]	0.000733105
-1.4686	-1.86647	-1.07073	1.58717e-07	6.31344e-06	MYH14	Homo sapiens myosin, heavy polypeptide 14 (MYH14), mRNA [NM_024729]	6.31344e-06
-1.46839	-2.14621	-0.790565	0.000194226	8.51717e-07	MEIS2	Homo sapiens Meis1, myeloid ecotropic viral integration site 1 homolog 2 (mouse) (MEIS2), transcript variant d, mRNA [NM_170676]	8.51717e-07
-1.46569	-1.77876	-1.15262	3.08858e-09	0.00729825	SHANK3	Homo sapiens mRNA for KIAA1650 protein, partial cds. [AB051437]	0.00729825
-1.4639	-2.04477	-0.883027	3.40025e-05	0.00234079	C1QR1	Homo sapiens complement component 1, q subcomponent, receptor 1 (C1QR1), mRNA [NM_012072]	0.00234079
-1.46062	-1.81501	-1.10622	2.68033e-08	4.50109e-06	THC2283706	Unknown	4.50109e-06
-1.46021	-1.95585	-0.964572	4.43989e-06	0.000304129	C14orf113	Homo sapiens cDNA FLJ20034 fis, clone COL00195. [AK000041]	0.000304129
-1.46015	-2.04012	-0.880193	3.44206e-05	2.49992e-09	KIAA1641	Homo sapiens CLL-associated antigen KW-1 splice variant 2 mRNA, partial cds; alternatively spliced. [AF432209]	2.49992e-09
-1.45868	-1.83095	-1.08641	6.12391e-08	0.000824672	NM_015326	Homo sapiens SLIT-ROBO Rho GTPase activating protein 2 (SRGAP2), mRNA [NM_015326]	0.000824672
-1.45604	-1.94733	-0.964745	4.08976e-06	1.32502e-05	SH3KBP1	Homo sapiens SH3-domain kinase binding protein 1 (SH3KBP1), mRNA [NM_031892]	1.32502e-05
-1.45572	-2.07543	-0.836007	7.86624e-05	1.20785e-08	A_23_P136013	Unknown	1.20785e-08
-1.4546	-1.92931	-0.979894	2.56483e-06	0.000398416	MAN1C1	Homo sapiens mannosidase, alpha, class 1C, member 1 (MAN1C1), mRNA [NM_020379]	0.000398416
-1.45188	-1.90674	-0.997021	1.4289e-06	1.11755e-05	THC2405939	HUMBCGF B-cell growth factor {Homo sapiens;} , partial (16%) [THC2405939]	1.11755e-05
-1.44811	-2.12249	-0.773738	0.000213429	0.000354812	THC2344956	Unknown	0.000354812
-1.44761	-2.152	-0.743228	0.000337514	8.08897e-06	MEF2C	Homo sapiens MADS box transcription enhancer factor 2, polypeptide C (myocyte enhancer factor 2C) (MEF2C), mRNA [NM_002397]	8.08897e-06
-1.44606	-1.71699	-1.17513	3.02484e-10	3.49645e-06	RGS16	Homo sapiens regulator of G-protein signalling 16 (RGS16), mRNA [NM_002928]	3.49645e-06
-1.44094	-2.07361	-0.80828	0.000111917	1.57676e-06	KIAA1971	Homo sapiens mRNA for KIAA1971 protein. [AB075851]	1.57676e-06
-1.44004	-1.72555	-1.15452	8.34585e-10	3.63003e-06	LMCD1	Homo sapiens LIM and cysteine-rich domains 1 (LMCD1), mRNA [NM_014583]	3.63003e-06
-1.4385	-2.0372	-0.839791	6.04154e-05	4.92916e-05	RHOJ	Homo sapiens ras homolog gene family, member J (RHOJ), mRNA [NM_020663]	4.92916e-05
-1.43522	-1.65115	-1.21928	5.15069e-12	0.000529052	TM4SF7	Homo sapiens tetraspanin 4 (TSPAN4), mRNA [NM_003271]	0.000529052
-1.42695	-1.80436	-1.04954	1.08539e-07	0.000464546	ADAMTSL1	Homo sapiens ADAMTS-like 1 (ADAMTSL1), transcript variant 1, mRNA [NM_139238]	0.000464546
-1.4268	-1.84068	-1.01293	4.55741e-07	1.49658e-10	TBX2	Homo sapiens T-box 2 (TBX2), mRNA [NM_005994]	1.49658e-10
-1.4245	-1.60335	-1.24565	1.56581e-13	4.97322e-12	TNXB	Homo sapiens tenascin XB (TNXB), transcript variant XB, mRNA [NM_019105]	4.97322e-12
-1.42212	-1.93121	-0.913037	9.12011e-06	4.98015e-07	BI090438	602853723F1 NIH_MGC_10 Homo sapiens cDNA clone IMAGE:4995269 5', mRNA sequence [BI090438]	4.98015e-07
-1.42126	-1.93781	-0.904719	1.11402e-05	0.0044546	UNC5B	Homo sapiens unc-5 homolog B (C. elegans) (UNC5B), mRNA [NM_170744]	0.0044546
-1.41868	-1.65188	-1.18548	2.73035e-11	0.00847106	PHLDB2	Homo sapiens pleckstrin homology-like domain, family B, member 2 (PHLDB2), mRNA [NM_145753]	0.00847106
-1.41686	-1.64488	-1.18883	1.83769e-11	0.000515383	HOM-TES-103	Homo sapiens HOM-TES-103 tumor antigen-like (HOM-TES-103), transcript variant 3, mRNA [NM_080731]	0.000515383
-1.41579	-2.31349	-0.518095	0.00357408	0.00220597	KIDINS220	Homo sapiens kinase D-interacting substance of 220 kDa (KIDINS220), mRNA [NM_020738]	0.00220597
-1.41565	-2.10576	-0.725534	0.000343984	7.08167e-09	AF111801	Homo sapiens MSTP020 (MST020) mRNA, complete cds. [AF111801]	7.08167e-09
-1.41555	-1.71012	-1.12098	1.95941e-09	4.16944e-09	THBS2	Homo sapiens thrombospondin 2 (THBS2), mRNA [NM_003247]	4.16944e-09
-1.41474	-2.17901	-0.650478	0.000930274	0.000230629	AK024584	Homo sapiens cDNA: FLJ20931 fis, clone ADSE01282. [AK024584]	0.000230629
-1.40879	-1.92899	-0.888592	1.37045e-05	9.72138e-06	AK022351	Homo sapiens cDNA FLJ12289 fis, clone MAMMA1001788. [AK022351]	9.72138e-06
-1.40867	-2.24526	-0.572071	0.00212396	4.6236e-11	MLLT10	Homo sapiens myeloid/lymphoid or mixed-lineage leukemia (trithorax homolog, Drosophila); translocated to, 10 (MLLT10), transcript variant 2, mRNA [NM_001009569]	4.6236e-11
-1.40476	-1.73261	-1.0769	1.40278e-08	1.98123e-10	SH3BP5	Homo sapiens SH3-domain binding protein 5 (BTK-associated) (SH3BP5), mRNA [NM_004844]	1.98123e-10
-1.40449	-1.79932	-1.00966	2.82142e-07	8.4236e-07	MYCT1	Homo sapiens myc target 1, mRNA (cDNA clone MGC:26933 IMAGE:4793564), complete cds. [BC022556]	8.4236e-07
-1.40439	-1.58843	-1.22036	3.61035e-13	0.000199004	TACC1	Homo sapiens transforming, acidic coiled-coil containing protein 1 (TACC1), mRNA [NM_006283]	0.000199004
-1.40259	-1.92458	-0.880593	1.51715e-05	2.38347e-05	PROS1	Homo sapiens protein S (alpha) (PROS1), mRNA [NM_000313]	2.38347e-05
-1.40195	-1.8515	-0.952396	1.9974e-06	1.16509e-06	THC2320257	Unknown	1.16509e-06
-1.40114	-1.83227	-0.970005	1.09891e-06	9.45319e-10	VAMP5	Homo sapiens vesicle-associated membrane protein 5 (myobrevin) (VAMP5), mRNA [NM_006634]	9.45319e-10
-1.40048	-2.20215	-0.59881	0.00155701	6.03743e-05	RRN3	Homo sapiens RRN3 RNA polymerase I transcription factor homolog (yeast), mRNA (cDNA clone IMAGE:5093011), partial cds. [BC068999]	6.03743e-05
-1.39854	-1.762	-1.03509	8.19998e-08	3.4799e-08	SULF2	Homo sapiens sulfatase 2 (SULF2), transcript variant 1, mRNA [NM_018837]	3.4799e-08
-1.39699	-1.8051	-0.988881	5.07342e-07	0.000140291	C16orf30	Homo sapiens chromosome 16 open reading frame 30 (C16orf30), mRNA [NM_024600]	0.000140291
-1.39513	-2.06783	-0.722418	0.000307459	1.6366e-05	DNAJC8	Homo sapiens DnaJ (Hsp40) homolog, subfamily C, member 8 (DNAJC8), mRNA [NM_014280]	1.6366e-05
-1.39421	-1.9774	-0.811018	6.40912e-05	0.00375168	DMRT3	Homo sapiens doublesex and mab-3 related transcription factor 3 (DMRT3), mRNA [NM_021240]	0.00375168
-1.39235	-1.90063	-0.884065	1.1807e-05	4.6087e-06	PDGFRA	Homo sapiens platelet-derived growth factor receptor, alpha polypeptide (PDGFRA), mRNA [NM_006206]	4.6087e-06
-1.39147	-1.87171	-0.911223	5.57889e-06	3.99916e-06	ANTXR1	Homo sapiens anthrax toxin receptor 1 (ANTXR1), transcript variant 2, mRNA [NM_053034]	3.99916e-06
-1.38933	-2.24597	-0.532692	0.00287581	0.00757316	AK129547	Homo sapiens cDNA FLJ26036 fis, clone PRS00145. [AK129547]	0.00757316
-1.38685	-1.77171	-1.002	2.30958e-07	2.74662e-05	GLI1	Homo sapiens glioma-associated oncogene homolog 1 (zinc finger protein) (GLI1), mRNA [NM_005269]	2.74662e-05
-1.38647	-1.63793	-1.135	1.67782e-10	4.77769e-05	RBPSUH	Homo sapiens recombining binding protein suppressor of hairless (Drosophila) (RBPSUH), transcript variant 4, mRNA [NM_203284]	4.77769e-05
-1.38162	-2.12947	-0.633769	0.000947307	4.3896e-07	THC2386194	Unknown	4.3896e-07
-1.37801	-2.03432	-0.721694	0.000270549	0.000106607	YPEL4	Homo sapiens yippee-like 4 (Drosophila) (YPEL4), mRNA [NM_145008]	0.000106607
-1.376	-1.76043	-0.991564	2.5645e-07	6.9259e-10	FBLN5	Homo sapiens fibulin 5 (FBLN5), mRNA [NM_006329]	6.9259e-10
-1.37555	-1.88094	-0.870161	1.28403e-05	4.67524e-06	TRIO	Homo sapiens cDNA FLJ16543 fis, clone OCBBF3002654, highly similar to Triple functional domain protein. [AK131423]	4.67524e-06
-1.36875	-1.81778	-0.919721	2.76109e-06	1.92033e-07	SPOCK	Homo sapiens sparc/osteonectin, cwcv and kazal-like domains proteoglycan (testican) (SPOCK), mRNA [NM_004598]	1.92033e-07
-1.36875	-1.82908	-0.908414	3.90884e-06	0.000304947	AK098134	Homo sapiens cDNA FLJ40815 fis, clone TRACH2010600. [AK098134]	0.000304947
-1.36816	-1.89009	-0.846223	2.08164e-05	0.000507372	GRID1	Homo sapiens glutamate receptor, ionotropic, delta 1 (GRID1), mRNA [NM_017551]	0.000507372
-1.36581	-1.76934	-0.962269	6.01565e-07	4.26303e-05	RGS16	Homo sapiens regulator of G-protein signalling 16 (RGS16), mRNA [NM_002928]	4.26303e-05
-1.36372	-1.76786	-0.959571	6.29595e-07	1.15639e-08	FADS1	Homo sapiens fatty acid desaturase 1 (FADS1), mRNA [NM_013402]	1.15639e-08
-1.36313	-1.88155	-0.844713	2.00198e-05	1.87821e-06	THC2315129	Q8YX09 (Q8YX09) Alr1410 protein, partial (10%) [THC2315129]	1.87821e-06
-1.36306	-1.93249	-0.793629	6.31331e-05	0.00797262	A_32_P195788	Unknown	0.00797262
-1.36249	-1.98622	-0.738755	0.000177556	1.39986e-06	CH25H	Homo sapiens cholesterol 25-hydroxylase (CH25H), mRNA [NM_003956]	1.39986e-06
-1.36041	-1.85865	-0.862168	1.23195e-05	5.22191e-05	AW901755	AW901755 QV0-NN1020-170400-192-f12 NN1020 Homo sapiens cDNA, mRNA sequence [AW901755]	5.22191e-05
-1.35769	-1.83624	-0.879137	7.41618e-06	0.00137768	TRPC1	Homo sapiens transient receptor potential cation channel, subfamily C, member 1 (TRPC1), mRNA [NM_003304]	0.00137768
-1.35649	-1.74655	-0.966436	3.99052e-07	1.60485e-09	AA076992	AA076992 7B05H11 Chromosome 7 Fetal Brain cDNA Library Homo sapiens cDNA clone 7B05H11, mRNA sequence [AA076992]	1.60485e-09
-1.3544	-1.84741	-0.861394	1.13696e-05	0.000559126	KCTD12	Homo sapiens potassium channel tetramerisation domain containing 12 (KCTD12), mRNA [NM_138444]	0.000559126
-1.35419	-1.54651	-1.16188	1.70881e-12	0.00040718	C14orf139	Homo sapiens chromosome 14 open reading frame 139 (C14orf139), mRNA [NM_024633]	0.00040718
-1.35281	-1.88896	-0.816665	3.35036e-05	0.000963046	MEIS1	Homo sapiens Meis1, myeloid ecotropic viral integration site 1 homolog (mouse) (MEIS1), mRNA [NM_002398]	0.000963046
-1.35032	-2.06973	-0.630914	0.00081823	0.00403928	THC2415708	ALU1_HUMAN (P39188) Alu subfamily J sequence contamination warning entry, partial (7%) [THC2415708]	0.00403928
-1.3499	-1.77767	-0.922125	1.68575e-06	1.94185e-07	LHX6	Homo sapiens LIM homeobox 6 (LHX6), transcript variant 1, mRNA [NM_014368]	1.94185e-07
-1.34924	-1.73816	-0.960329	4.14073e-07	1.03026e-08	WBSCR23	Homo sapiens Williams-Beuren syndrome chromosome region 23 (WBSCR23), mRNA [NM_025042]	1.03026e-08
-1.34883	-1.82955	-0.868112	8.59916e-06	3.33543e-05	NR4A1	Homo sapiens nuclear receptor subfamily 4, group A, member 1 (NR4A1), transcript variant 1, mRNA [NM_002135]	3.33543e-05
-1.34764	-2.12753	-0.56776	0.00170931	0.00459325	BC045657	Homo sapiens, clone IMAGE:5270591, mRNA. [BC045657]	0.00459325
-1.34446	-1.55718	-1.13175	1.33394e-11	5.90029e-07	DPT	Homo sapiens dermatopontin (DPT), mRNA [NM_001937]	5.90029e-07
-1.34306	-1.6409	-1.04522	5.89487e-09	5.92699e-05	CDKN2C	Homo sapiens cyclin-dependent kinase inhibitor 2C (p18, inhibits CDK4) (CDKN2C), transcript variant 1, mRNA [NM_001262]	5.92699e-05
-1.34269	-1.92723	-0.758146	0.000101682	1.89654e-05	LOC399491	Homo sapiens LOC399491 protein, mRNA (cDNA clone IMAGE:4941479), containing frame-shift errors. [BC048794]	1.89654e-05
-1.34213	-1.93724	-0.747025	0.000124976	9.08312e-06	LOC150271	Homo sapiens cDNA FLJ25887 fis, clone CBR02996. [AK098753]	9.08312e-06
-1.34142	-1.80998	-0.872858	6.56612e-06	2.42086e-07	APBB1IP	Homo sapiens amyloid beta (A4) precursor protein-binding, family B, member 1 interacting protein (APBB1IP), mRNA [NM_019043]	2.42086e-07
-1.34131	-1.5854	-1.09721	1.78366e-10	0.00304423	AF358454	Homo sapiens cervical cancer oncogene 4 mRNA, complete cds. [AF358454]	0.00304423
-1.33791	-1.66866	-1.00717	3.64532e-08	0.00151951	CDKN1C	Homo sapiens cyclin-dependent kinase inhibitor 1C (p57, Kip2) (CDKN1C), mRNA [NM_000076]	0.00151951
-1.33686	-1.67743	-0.996279	5.95055e-08	0.000216826	ELN	Homo sapiens elastin (supravalvular aortic stenosis, Williams-Beuren syndrome), mRNA (cDNA clone MGC:70763 IMAGE:6153564), complete cds. [BC065566]	0.000216826
-1.33679	-1.64957	-1.024	1.46368e-08	0.000150042	FOXO1A	Homo sapiens forkhead box O1A (rhabdomyosarcoma) (FOXO1A), mRNA [NM_002015]	0.000150042
-1.33401	-1.93835	-0.72967	0.000158439	7.28516e-08	EMX2	Homo sapiens empty spiracles homolog 2 (Drosophila) (EMX2), mRNA [NM_004098]	7.28516e-08
-1.33125	-1.75461	-0.907892	1.77372e-06	0.000180963	PROCR	Homo sapiens protein C receptor, endothelial (EPCR) (PROCR), mRNA [NM_006404]	0.000180963
-1.32999	-1.7481	-0.911882	1.50185e-06	1.1124e-05	GALM	Homo sapiens galactose mutarotase (aldose 1-epimerase) (GALM), mRNA [NM_138801]	1.1124e-05
-1.32967	-1.74028	-0.919058	1.15829e-06	9.29867e-06	A_23_P211603	Unknown	9.29867e-06
-1.32762	-1.70345	-0.951786	3.14157e-07	0.00030389	MAP4K4	Homo sapiens mitogen-activated protein kinase kinase kinase kinase 4 (MAP4K4), transcript variant 2, mRNA [NM_145686]	0.00030389
-1.3252	-2.01679	-0.633608	0.000673627	0.00043872	ALS2CR15	Homo sapiens amyotrophic lateral sclerosis 2 (juvenile) chromosome region, candidate 15 (ALS2CR15), mRNA [NM_138468]	0.00043872
-1.32407	-1.66879	-0.979352	8.43883e-08	0.00625848	T82292	T82292 AS194 Subtracted human retina Homo sapiens cDNA clone AS194 3', mRNA sequence [T82292]	0.00625848
-1.32345	-1.91697	-0.729939	0.000141733	1.29979e-07	NOPE	Homo sapiens likely ortholog of mouse neighbor of Punc E11 (NOPE), mRNA [NM_020962]	1.29979e-07
-1.32296	-1.77332	-0.872595	4.62143e-06	3.35299e-07	WSB1	Homo sapiens WD repeat and SOCS box-containing 1 (WSB1), transcript variant 3, mRNA [NM_134264]	3.35299e-07
-1.31647	-1.83819	-0.79475	3.34851e-05	3.37616e-09	CARD10	Homo sapiens caspase recruitment domain family, member 10 (CARD10), mRNA [NM_014550]	3.37616e-09
-1.31537	-1.76366	-0.867074	4.69498e-06	0.00711105	RASD1	Homo sapiens RAS, dexamethasone-induced 1 (RASD1), mRNA [NM_016084]	0.00711105
-1.31328	-2.06181	-0.564742	0.0015004	0.000136992	L79989	Homo sapiens nuclear autoantigen mRNA, partial cds; alternatively spliced. [L79989]	0.000136992
-1.31098	-1.6319	-0.990065	3.10134e-08	5.351e-05	C10orf56	Homo sapiens chromosome 10 open reading frame 56 (C10orf56), mRNA [NM_153367]	5.351e-05
-1.30902	-1.62358	-0.994455	2.28424e-08	1.75899e-10	BASP1	Homo sapiens brain abundant, membrane attached signal protein 1 (BASP1), mRNA [NM_006317]	1.75899e-10
-1.30795	-1.56917	-1.04672	9.49933e-10	6.76169e-05	SNTB2	Homo sapiens syntrophin, beta 2 (dystrophin-associated protein A1, 59kDa, basic component 2) (SNTB2), transcript variant 1, mRNA [NM_006750]	6.76169e-05
-1.30315	-1.70557	-0.900721	1.15845e-06	4.48777e-08	CNDP2	Homo sapiens CNDP dipeptidase 2 (metallopeptidase M20 family) (CNDP2), mRNA [NM_018235]	4.48777e-08
-1.30055	-1.7009	-0.90021	1.10544e-06	4.79973e-06	PLAGL1	Homo sapiens pleiomorphic adenoma gene-like 1 (PLAGL1), transcript variant 2, mRNA [NM_006718]	4.79973e-06
-1.29815	-1.823	-0.773293	4.27323e-05	2.44139e-07	NNMT	Homo sapiens nicotinamide N-methyltransferase (NNMT), mRNA [NM_006169]	2.44139e-07
-1.29357	-1.6437	-0.943438	1.56422e-07	3.09642e-05	BC030083	Homo sapiens, clone IMAGE:4791783, mRNA. [BC030083]	3.09642e-05
-1.28975	-1.95829	-0.621216	0.00063131	1.1492e-06	ADRA2A	Homo sapiens adrenergic, alpha-2A-, receptor (ADRA2A), mRNA [NM_000681]	1.1492e-06
-1.28763	-1.63059	-0.944676	1.21322e-07	0.000237951	THC2369735	1ABW_A Chain A, Deoxy Rhb1.1 (Recombinant Hemoglobin). {synthetic construct;} , partial (16%) [THC2369735]	0.000237951
-1.28543	-1.62127	-0.949593	8.92737e-08	7.99173e-06	THC2363099	Q69ZH9 (Q69ZH9) MKIAA1501 protein (Fragment), partial (98%) [THC2363099]	7.99173e-06
-1.28237	-1.68958	-0.87516	1.73637e-06	5.24163e-09	C21orf88	Homo sapiens chromosome 21 open reading frame 88 (C21orf88), mRNA [NM_153754]	5.24163e-09
-1.28095	-1.71745	-0.84446	4.68472e-06	1.72307e-05	TM7SF1	Homo sapiens mRNA; cDNA DKFZp686A22111 (from clone DKFZp686A22111). [AL832142]	1.72307e-05
-1.28058	-1.71118	-0.849973	3.89928e-06	5.78353e-05	RHOJ	Homo sapiens ras homolog gene family, member J (RHOJ), mRNA [NM_020663]	5.78353e-05
-1.27254	-1.72619	-0.818901	8.62754e-06	2.28703e-07	THC2366591	ALU7_HUMAN (P39194) Alu subfamily SQ sequence contamination warning entry, partial (12%) [THC2366591]	2.28703e-07
-1.2716	-1.61738	-0.925816	1.68227e-07	1.57334e-11	LCE2C	Homo sapiens late cornified envelope 2C (LCE2C), mRNA [NM_178429]	1.57334e-11
-1.27024	-1.58289	-0.957584	3.39387e-08	0.00167066	CUGBP2	Homo sapiens CUG triplet repeat, RNA binding protein 2 (CUGBP2), mRNA [NM_006561]	0.00167066
-1.26948	-1.87336	-0.665596	0.00026711	0.00277864	TNFRSF17	Homo sapiens tumor necrosis factor receptor superfamily, member 17 (TNFRSF17), mRNA [NM_001192]	0.00277864
-1.26844	-1.51729	-1.01958	6.9168e-10	4.53205e-08	BC033829	Homo sapiens cDNA clone IMAGE:3856003, partial cds. [BC033829]	4.53205e-08
-1.26721	-1.72694	-0.807474	1.08818e-05	0.00200946	KIAA1271	Homo sapiens KIAA1271 protein (KIAA1271), mRNA [NM_020746]	0.00200946
-1.26687	-1.63433	-0.899404	4.55394e-07	0.000232826	MPP1	Homo sapiens membrane protein, palmitoylated 1, 55kDa (MPP1), mRNA [NM_002436]	0.000232826
-1.26416	-1.63814	-0.890181	6.13148e-07	1.92931e-05	ASAM	Homo sapiens adipocyte-specific adhesion molecule (ASAM), mRNA [NM_024769]	1.92931e-05
-1.26363	-1.54661	-0.980643	6.97063e-09	9.29867e-06	pp9099	Homo sapiens PH domain-containing protein (pp9099), mRNA [NM_025201]	9.29867e-06
-1.26227	-1.58748	-0.937045	7.13777e-08	2.64158e-05	BX161452	human full-length cDNA clone CS0DI033YL14 of Placenta of Homo sapiens (human). [BX161452]	2.64158e-05
-1.2618	-1.67008	-0.853521	2.27192e-06	0.000164475	RPIB9	Homo sapiens Rap2-binding protein 9 (RPIB9), mRNA [NM_138290]	0.000164475
-1.26161	-1.61178	-0.911452	2.31556e-07	5.92963e-09	SCARB1	Homo sapiens scavenger receptor class B, member 1 (SCARB1), mRNA [NM_005505]	5.92963e-09
-1.26151	-1.71561	-0.807397	9.81801e-06	1.75899e-10	PMP22	Homo sapiens peripheral myelin protein 22 (PMP22), transcript variant 1, mRNA [NM_000304]	1.75899e-10
-1.26102	-1.64708	-0.874959	1.02034e-06	5.79919e-12	THC2290198	O91332 (O91332) EBNA-1, partial (4%) [THC2290198]	5.79919e-12
-1.26092	-1.53074	-0.991102	3.18716e-09	1.7364e-07	PZP	Homo sapiens pregnancy-zone protein (PZP), mRNA [NM_002864]	1.7364e-07
-1.26015	-1.5555	-0.964797	1.50601e-08	0.00020035	MGC45780	Homo sapiens hypothetical protein MGC45780 (MGC45780), mRNA [NM_173833]	0.00020035
-1.25735	-1.59148	-0.923219	1.17019e-07	7.45837e-06	AF272774	Homo sapiens factor VII active site mutant immunoconjugate mRNA, complete cds. [AF272774]	7.45837e-06
-1.25734	-1.67258	-0.842096	3.03292e-06	1.57324e-06	AI820956	AI820956 nc10a02.y5 NCI_CGAP_Pr1 Homo sapiens cDNA clone IMAGE:1007690 similar to contains Alu repetitive element;, mRNA sequence [AI820956]	1.57324e-06
-1.25649	-1.77271	-0.740272	5.18027e-05	0.000110186	AK090397	Homo sapiens mRNA for FLJ00272 protein. [AK090397]	0.000110186
-1.2545	-1.81605	-0.692948	0.000138866	0.0026257	SP5	Homo sapiens Sp5 transcription factor (SP5), mRNA [NM_001003845]	0.0026257
-1.25032	-1.43794	-1.0627	4.89941e-12	9.65933e-07	THC2308675	HUMSEF21A SEF2-1A protein {Homo sapiens;} , partial (5%) [THC2308675]	9.65933e-07
-1.25015	-1.8385	-0.661806	0.000238649	2.14337e-06	THC2308802	Unknown	2.14337e-06
-1.2488	-1.6981	-0.799501	9.74971e-06	4.09277e-08	A_32_P55414	Unknown	4.09277e-08
-1.24765	-1.77969	-0.715623	8.02071e-05	1.40997e-07	ANGPTL1	Homo sapiens angiopoietin-like 1 (ANGPTL1), mRNA [NM_004673]	1.40997e-07
-1.24343	-1.93937	-0.547494	0.00127964	5.11668e-08	FLJ40113	Homo sapiens similar to golgi autoantigen, golgin subfamily a (FLJ40113), mRNA [NM_198079]	5.11668e-08
-1.24287	-1.72151	-0.764225	2.3454e-05	1.8656e-10	STARD9	Homo sapiens mRNA; cDNA DKFZp781J069 (from clone DKFZp781J069). [CR749416]	1.8656e-10
-1.24258	-1.72877	-0.756397	2.85956e-05	4.19829e-05	PXK	Homo sapiens PX domain containing serine/threonine kinase (PXK), mRNA [NM_017771]	4.19829e-05
-1.2414	-1.56543	-0.917371	8.79416e-08	0.00140038	ADAMTS9	Homo sapiens a disintegrin-like and metalloprotease (reprolysin type) with thrombospondin type 1 motif, 9 (ADAMTS9), transcript variant 3, mRNA [NM_020249]	0.00140038
-1.24117	-1.53546	-0.946874	1.82814e-08	0.00264239	BC032027	Homo sapiens, clone IMAGE:4825733, mRNA, partial cds. [BC032027]	0.00264239
-1.23754	-1.8557	-0.619369	0.00043975	1.95606e-05	KCNB1	Homo sapiens potassium voltage-gated channel, Shab-related subfamily, member 1 (KCNB1), mRNA [NM_004975]	1.95606e-05
-1.23712	-1.54019	-0.934051	3.14052e-08	0.000120657	FAM46A	Homo sapiens family with sequence similarity 46, member A (FAM46A), mRNA [NM_017633]	0.000120657
-1.23508	-1.95041	-0.519737	0.00172151	0.000983023	GNB4	Homo sapiens guanine nucleotide binding protein (G protein), beta polypeptide 4 (GNB4), mRNA [NM_021629]	0.000983023
-1.23259	-1.4998	-0.965382	3.99095e-09	5.81148e-05	ADA	Homo sapiens adenosine deaminase (ADA), mRNA [NM_000022]	5.81148e-05
-1.23256	-1.70267	-0.762456	2.07609e-05	5.16564e-05	CDH11	Homo sapiens cadherin 11, type 2, OB-cadherin (osteoblast) (CDH11), transcript variant 2, mRNA [NM_033664]	5.16564e-05
-1.23198	-1.58235	-0.881615	3.37155e-07	3.82585e-07	MALAT1	Homo sapiens mRNA; cDNA DKFZp586G1023 (from clone DKFZp586G1023). [AL050210]	3.82585e-07
-1.23108	-1.57806	-0.884111	2.93582e-07	2.09385e-05	MBNL1	Homo sapiens muscleblind-like (Drosophila) (MBNL1), transcript variant 1, mRNA [NM_021038]	2.09385e-05
-1.23107	-1.45685	-1.00528	2.05569e-10	1.7302e-05	FBXL7	Homo sapiens F-box and leucine-rich repeat protein 7 (FBXL7), mRNA [NM_012304]	1.7302e-05
-1.23023	-1.72731	-0.733143	4.24116e-05	4.95186e-06	CCL13	Homo sapiens chemokine (C-C motif) ligand 13 (CCL13), mRNA [NM_005408]	4.95186e-06
-1.22866	-1.62973	-0.827597	2.57332e-06	2.89379e-07	PRAC	Homo sapiens small nuclear protein PRAC (PRAC), mRNA [NM_032391]	2.89379e-07
-1.22735	-1.71257	-0.742138	3.24938e-05	2.71917e-09	IL16	Homo sapiens interleukin 16 (lymphocyte chemoattractant factor) (IL16), transcript variant 2, mRNA [NM_172217]	2.71917e-09
-1.22526	-1.65828	-0.792236	7.68528e-06	1.04165e-05	LOH3CR2A	Homo sapiens loss of heterozygosity, 3, chromosomal region 2, gene A (LOH3CR2A), mRNA [NM_013343]	1.04165e-05
-1.22495	-1.53673	-0.91318	5.86018e-08	2.4139e-06	PTPRH	Homo sapiens protein tyrosine phosphatase, receptor type, H (PTPRH), mRNA [NM_002842]	2.4139e-06
-1.22396	-1.51032	-0.937605	1.46131e-08	0.0068363	LBR	Homo sapiens lamin B receptor (LBR), transcript variant 1, mRNA [NM_002296]	0.0068363
-1.22077	-1.65669	-0.784843	8.82423e-06	1.87604e-08	THC2392085	Unknown	1.87604e-08
-1.22035	-1.588	-0.852706	8.04379e-07	7.66217e-08	ZHX3	Homo sapiens zinc fingers and homeoboxes 3 (ZHX3), mRNA [NM_015035]	7.66217e-08
-1.21931	-1.72784	-0.710776	6.19088e-05	5.14767e-05	APOD	Homo sapiens apolipoprotein D (APOD), mRNA [NM_001647]	5.14767e-05
-1.21876	-1.84848	-0.589044	0.00061218	2.33217e-05	FLJ14213	Homo sapiens hypothetical protein FLJ14213 (FLJ14213), mRNA [NM_024841]	2.33217e-05
-1.2176	-1.44896	-0.986249	3.89722e-10	2.01958e-05	GMFG	Homo sapiens glia maturation factor, gamma (GMFG), mRNA [NM_004877]	2.01958e-05
-1.2173	-1.65312	-0.781475	9.13611e-06	0.000733105	KIAA1618	Homo sapiens KIAA1618 (KIAA1618), mRNA [NM_020954]	0.000733105
-1.21602	-1.92946	-0.502574	0.0019194	5.92963e-09	A_23_P115902	Unknown	5.92963e-09
-1.21478	-1.63874	-0.790826	6.48895e-06	2.17471e-06	THC2425047	Unknown	2.17471e-06
-1.20987	-1.80284	-0.61691	0.000363221	5.70764e-05	FLJ25530	Homo sapiens hypothetical protein FLJ25530 (FLJ25530), mRNA [NM_152722]	5.70764e-05
-1.20871	-1.69749	-0.719938	4.28178e-05	1.6169e-05	A_24_P101072	Unknown	1.6169e-05
-1.20778	-1.66193	-0.753627	1.73225e-05	1.42073e-06	CHST7	Homo sapiens carbohydrate (N-acetylglucosamine 6-O) sulfotransferase 7 (CHST7), mRNA [NM_019886]	1.42073e-06
-1.20763	-1.76226	-0.652994	0.000183894	0.00284774	ASPA	Homo sapiens aspartoacylase (aminoacylase 2, Canavan disease) (ASPA), mRNA [NM_000049]	0.00284774
-1.20654	-1.57126	-0.841829	8.45591e-07	8.69766e-05	CYP1B1	Homo sapiens cytochrome P450, family 1, subfamily B, polypeptide 1 (CYP1B1), mRNA [NM_000104]	8.69766e-05
-1.20604	-1.60198	-0.810093	2.79004e-06	0.000274758	TU3A	Homo sapiens TU3A protein (TU3A), mRNA [NM_007177]	0.000274758
-1.20256	-1.74855	-0.656577	0.000162279	6.80276e-05	GRB10	Homo sapiens growth factor receptor-bound protein 10 (GRB10), transcript variant 4, mRNA [NM_001001555]	6.80276e-05
-1.19993	-1.88532	-0.514533	0.00152843	1.78318e-09	BG151149	BG151149 nai34c03.y1 NCI_CGAP_HN20 Homo sapiens cDNA clone IMAGE:4261997 5' similar to contains Alu repetitive element;, mRNA sequence [BG151149]	1.78318e-09
-1.19919	-1.68916	-0.709217	4.85006e-05	1.20259e-07	LOC200030	Homo sapiens hypothetical protein LOC200030 (LOC200030), mRNA [NM_183372]	1.20259e-07
-1.1986	-1.61017	-0.787023	5.20383e-06	0.000504084	MRX85	Homo sapiens slit-like 2 (Drosophila) (SLITL2), mRNA [NM_138440]	0.000504084
-1.19855	-1.75879	-0.638322	0.000222029	1.94926e-06	IL17D	Homo sapiens interleukin 17D (IL17D), mRNA [NM_138284]	1.94926e-06
-1.19699	-1.49732	-0.896653	4.64674e-08	1.66483e-07	HYAL2	Homo sapiens hyaluronoglucosaminidase 2 (HYAL2), transcript variant 1, mRNA [NM_003773]	1.66483e-07
-1.19622	-1.68192	-0.710525	4.4975e-05	0.000118813	LATS2	Homo sapiens LATS, large tumor suppressor, homolog 2 (Drosophila) (LATS2), mRNA [NM_014572]	0.000118813
-1.19265	-1.45022	-0.935088	3.73624e-09	8.53572e-06	NM_001014279	Homo sapiens similar to annexin II receptor (LOC389289), mRNA [NM_001014279]	8.53572e-06
-1.19228	-1.55013	-0.834418	7.61216e-07	2.53255e-05	LAMC1	Homo sapiens laminin, gamma 1 (formerly LAMB2) (LAMC1), mRNA [NM_002293]	2.53255e-05
-1.19186	-1.63702	-0.746705	1.58872e-05	5.21312e-06	IFIT1	Homo sapiens interferon-induced protein with tetratricopeptide repeats 1 (IFIT1), transcript variant 2, mRNA [NM_001548]	5.21312e-06
-1.18828	-1.479	-0.897562	3.07329e-08	0.0015185	DPYSL3	Homo sapiens dihydropyrimidinase-like 3 (DPYSL3), mRNA [NM_001387]	0.0015185
-1.1868	-1.5008	-0.872797	1.09139e-07	0.0013819	DKFZp434M202	Homo sapiens hypothetical protein DKFZp434M202 (DKFZp434M202), mRNA [NM_182499]	0.0013819
-1.18598	-1.98023	-0.391732	0.00535719	2.01137e-05	THC2446936	AC009978 T23E18.3 {Arabidopsis thaliana;} , partial (7%) [THC2446936]	2.01137e-05
-1.18424	-1.41533	-0.953151	6.28338e-10	2.59457e-06	A_24_P745883	Unknown	2.59457e-06
-1.18367	-1.90753	-0.459806	0.00269421	3.25002e-07	AK091375	Homo sapiens cDNA FLJ34056 fis, clone FCBBF3000233. [AK091375]	3.25002e-07
-1.18276	-1.57698	-0.788537	3.44955e-06	0.000495108	SRPX2	Homo sapiens sushi-repeat-containing protein, X-linked 2 (SRPX2), mRNA [NM_014467]	0.000495108
-1.18038	-1.48933	-0.871423	9.1921e-08	7.83897e-07	CAM-KIIN	Homo sapiens CaM-KII inhibitory protein (CAM-KIIN), mRNA [NM_033259]	7.83897e-07
-1.17906	-1.55375	-0.804379	1.75495e-06	0.000319996	TTTY14	Homo sapiens testis-specific transcript, Y-linked 14 (TTTY14) on chromosome Y [NR_001543]	0.000319996
-1.17892	-1.4504	-0.907445	1.11892e-08	1.78888e-06	CHES1	Homo sapiens checkpoint suppressor 1 (CHES1), mRNA [NM_005197]	1.78888e-06
-1.17849	-1.37054	-0.98644	2.32279e-11	0.00146492	PTRF	Homo sapiens polymerase I and transcript release factor (PTRF), mRNA [NM_012232]	0.00146492
-1.17819	-1.6286	-0.727789	2.13729e-05	0.000363966	AGPAT4	Homo sapiens mRNA; cDNA DKFZp686G10113 (from clone DKFZp686G10113). [CR627395]	0.000363966
-1.17722	-1.60852	-0.745912	1.23783e-05	0.00030389	NDN	Homo sapiens necdin homolog (mouse) (NDN), mRNA [NM_002487]	0.00030389
-1.17414	-1.44673	-0.901553	1.28354e-08	0.00829863	OLFML2A	Homo sapiens olfactomedin-like 2A (OLFML2A), mRNA [NM_182487]	0.00829863
-1.17414	-1.59646	-0.751811	9.71633e-06	4.98293e-10	AF116688	Homo sapiens PRO2133 mRNA, complete cds. [AF116688]	4.98293e-10
-1.1741	-1.46701	-0.881187	4.233e-08	0.000572038	ABHD6	Homo sapiens abhydrolase domain containing 6 (ABHD6), mRNA [NM_020676]	0.000572038
-1.17237	-1.47487	-0.86987	7.30729e-08	9.55643e-06	D2S448	Homo sapiens Melanoma associated gene, mRNA (cDNA clone IMAGE:3948774), partial cds. [BC009496]	9.55643e-06
-1.17201	-1.60218	-0.741831	1.26746e-05	0.000129344	APOL3	Homo sapiens apolipoprotein L, 3 (APOL3), transcript variant beta/a, mRNA [NM_145641]	0.000129344
-1.17029	-1.79579	-0.544797	0.000842995	3.42563e-08	AK054895	Homo sapiens cDNA FLJ30333 fis, clone BRACE2007262. [AK054895]	3.42563e-08
-1.16928	-1.70664	-0.63193	0.00018512	8.00398e-06	AF035031	Homo sapiens clone MC57K myosin-reactive immunoglobulin light chain variable region mRNA, partial cds. [AF035031]	8.00398e-06
-1.16639	-1.47803	-0.854746	1.27519e-07	4.59274e-05	SARDH	Homo sapiens SARDH mRNA, alternatively spliced, complete cds. [AF095737]	4.59274e-05
-1.16596	-1.81688	-0.515052	0.00125102	0.00180388	KIAA1345	Homo sapiens mRNA for KIAA1345 protein, partial cds. [AB037766]	0.00180388
-1.16501	-1.77189	-0.558117	0.000662085	3.41262e-06	AP4B1	Homo sapiens adaptor-related protein complex 4, beta 1 subunit (AP4B1), mRNA [NM_006594]	3.41262e-06
-1.16495	-1.73074	-0.599157	0.000331141	0.000245722	GNAZ	Homo sapiens guanine nucleotide binding protein (G protein), alpha z polypeptide (GNAZ), mRNA [NM_002073]	0.000245722
-1.16347	-1.50607	-0.820874	5.71787e-07	7.51536e-07	THC2236555	BC041700 RABEP1 protein {Homo sapiens;} , complete [THC2236555]	7.51536e-07
-1.16274	-1.73501	-0.590464	0.000379084	1.19655e-10	FLJ35696	Homo sapiens FLJ35696 protein (FLJ35696), mRNA [NM_207387]	1.19655e-10
-1.16013	-1.76115	-0.559114	0.000628002	1.42243e-06	MGAT3	Homo sapiens cDNA FLJ43371 fis, clone NTONG2005969. [AK125361]	1.42243e-06
-1.15985	-1.52589	-0.793802	1.58892e-06	2.25957e-10	ATP1B3	Homo sapiens ATPase, Na+/K+ transporting, beta 3 polypeptide (ATP1B3), mRNA [NM_001679]	2.25957e-10
-1.15589	-1.61607	-0.695708	3.54164e-05	1.49152e-05	AE2	Homo sapiens hypothetical protein AE2 (AE2), mRNA [NM_032264]	1.49152e-05
-1.15564	-1.57319	-0.73809	1.03126e-05	4.84147e-07	CSRP2	Homo sapiens cysteine and glycine-rich protein 2 (CSRP2), mRNA [NM_001321]	4.84147e-07
-1.15467	-1.77864	-0.530695	0.000933075	4.74011e-07	CYR61	Homo sapiens cysteine-rich, angiogenic inducer, 61 (CYR61), mRNA [NM_001554]	4.74011e-07
-1.15366	-1.7667	-0.54063	0.000798569	0.00112481	KIAA1049	Homo sapiens KIAA1049 protein (KIAA1049), mRNA [NM_014972]	0.00112481
-1.15198	-1.38692	-0.917047	1.37493e-09	0.000876616	C2	Homo sapiens complement component 2 (C2), mRNA [NM_000063]	0.000876616
-1.15106	-1.70137	-0.600753	0.000281456	6.06395e-07	KSP37	Homo sapiens Ksp37 protein (KSP37), mRNA [NM_031950]	6.06395e-07
-1.15043	-1.54414	-0.756719	4.97006e-06	2.38627e-10	AA436686	AA436686 zv59a12.s1 Soares_testis_NHT Homo sapiens cDNA clone IMAGE:757918 3' similar to contains Alu repetitive element;, mRNA sequence [AA436686]	2.38627e-10
-1.15011	-1.41148	-0.888745	8.94643e-09	3.03611e-05	PPOX	Homo sapiens protoporphyrinogen oxidase (PPOX), nuclear gene encoding mitochondrial protein, mRNA [NM_000309]	3.03611e-05
-1.14964	-1.58636	-0.712913	1.97302e-05	0.000158174	HMOX1	Homo sapiens heme oxygenase (decycling) 1 (HMOX1), mRNA [NM_002133]	0.000158174
-1.14874	-1.83928	-0.458203	0.0023457	1.03599e-10	PRKCBP1	Homo sapiens mRNA; cDNA DKFZp564P1772 (from clone DKFZp564P1772). [AL137703]	1.03599e-10
-1.14778	-1.69411	-0.601449	0.000268844	9.95553e-06	FLJ21986	Homo sapiens hypothetical protein FLJ21986 (FLJ21986), mRNA [NM_024913]	9.95553e-06
-1.14766	-1.69969	-0.59563	0.00029979	6.54735e-06	TRIO	Homo sapiens triple functional domain (PTPRF interacting) (TRIO), mRNA [NM_007118]	6.54735e-06
-1.1457	-1.47663	-0.814773	4.27346e-07	0.00415224	ENST00000354530	Unknown	0.00415224
-1.14563	-1.63708	-0.654189	8.59033e-05	0.000905182	EVI1	Homo sapiens ecotropic viral integration site 1 (EVI1), mRNA [NM_005241]	0.000905182
-1.14047	-1.79641	-0.484538	0.00162163	0.000995226	RAB31	Homo sapiens RAB31, member RAS oncogene family (RAB31), mRNA [NM_006868]	0.000995226
-1.13992	-1.61245	-0.66738	5.76168e-05	1.25221e-05	PAG	Homo sapiens phosphoprotein associated with glycosphingolipid microdomains 1 (PAG1), mRNA [NM_018440]	1.25221e-05
-1.13748	-1.70402	-0.570942	0.000427193	0.000318727	RASSF2	Homo sapiens Ras association (RalGDS/AF-6) domain family 2 (RASSF2), transcript variant 1, mRNA [NM_014737]	0.000318727
-1.13478	-1.70774	-0.56182	0.000489111	0.000170104	IFI16	Homo sapiens cDNA FLJ37649 fis, clone BRHIP2000534, moderately similar to GAMMA-INTERFERON-INDUCIBLE PROTEIN IFI-16. [AK094968]	0.000170104
-1.13364	-1.49814	-0.769139	2.07624e-06	0.000540976	GPR120	Homo sapiens G protein-coupled receptor 120 (GPR120), mRNA [NM_181745]	0.000540976
-1.13084	-1.48076	-0.780924	1.19295e-06	0.000311639	AK074162	Homo sapiens mRNA for FLJ00235 protein. [AK074162]	0.000311639
-1.13016	-1.64691	-0.613417	0.000175226	0.00153271	DKFZP434A0131	Homo sapiens mRNA; cDNA DKFZp434A0131 (from clone DKFZp434A0131). [AL137492]	0.00153271
-1.1296	-1.58761	-0.671593	4.42229e-05	3.92061e-07	FIBL-6	Homo sapiens hemicentin (FIBL-6), mRNA [NM_031935]	3.92061e-07
-1.1296	-1.3701	-0.889095	2.91988e-09	4.25577e-06	MGC45871	Homo sapiens cDNA clone IMAGE:4564684, partial cds. [BC014203]	4.25577e-06
-1.12867	-1.73295	-0.524402	0.000856307	0.00044092	CAPN6	Homo sapiens calpain 6 (CAPN6), mRNA [NM_014289]	0.00044092
-1.12822	-1.59164	-0.664803	5.16669e-05	0.003052	BC060806	Homo sapiens cDNA clone MGC:71628 IMAGE:30336414, complete cds. [BC060806]	0.003052
-1.12821	-1.41866	-0.83776	7.04716e-08	8.54154e-06	M14087	Human HL14 gene encoding beta-galactoside-binding lectin, 3' end, clone 2. [M14087]	8.54154e-06
-1.12751	-1.41761	-0.837413	6.98009e-08	1.98123e-10	LOC374946	Homo sapiens hypothetical gene supported by AK075558; BC021286 (LOC374946), mRNA [NM_198545]	1.98123e-10
-1.12714	-1.67323	-0.581045	0.000322969	2.00393e-06	LOC375010	Homo sapiens mRNA for FLJ00310 protein. [AK090412]	2.00393e-06
-1.1268	-1.84437	-0.40922	0.0036949	2.84231e-08	NCF2	Homo sapiens neutrophil cytosolic factor 2 (65kDa, chronic granulomatous disease, autosomal 2) (NCF2), mRNA [NM_000433]	2.84231e-08
-1.12602	-1.78364	-0.468388	0.00184717	0.000229644	IF	Homo sapiens I factor (complement) (IF), mRNA [NM_000204]	0.000229644
-1.126	-1.78296	-0.46904	0.00183165	1.65652e-05	STARD13	Homo sapiens START domain containing 13 (STARD13), transcript variant alpha, mRNA [NM_178006]	1.65652e-05
-1.12233	-1.84855	-0.396112	0.00416661	0.00474806	KIAA0802	Homo sapiens mRNA for KIAA0802 protein, partial cds. [AB018345]	0.00474806
-1.12199	-1.65135	-0.59263	0.000245071	1.71262e-07	SNRK	Homo sapiens cDNA FLJ20224 fis, clone COLF5039. [AK000231]	1.71262e-07
-1.12172	-1.45143	-0.792019	5.56379e-07	0.00915804	RASGRP2	Homo sapiens RAS guanyl releasing protein 2 (calcium and DAG-regulated) (RASGRP2), transcript variant 1, mRNA [NM_005825]	0.00915804
-1.12121	-1.42546	-0.816951	1.62858e-07	0.00304342	MGC3047	Homo sapiens limitrin (MGC3047), mRNA [NM_032348]	0.00304342
-1.11492	-1.7898	-0.440027	0.00248202	8.4536e-05	LOC155060	Homo sapiens hypothetical protein LOC155060 (LOC155060), mRNA [NM_001004302]	8.4536e-05
-1.11185	-1.27264	-0.95106	2.42055e-12	6.41686e-09	MFNG	Homo sapiens manic fringe homolog (Drosophila) (MFNG), mRNA [NM_002405]	6.41686e-09
-1.11025	-1.5319	-0.688604	1.9663e-05	1.47905e-05	PYGL	Homo sapiens phosphorylase, glycogen; liver (Hers disease, glycogen storage disease type VI) (PYGL), mRNA [NM_002863]	1.47905e-05
-1.11004	-1.6068	-0.613277	0.000138483	0.00522287	ASPA	Homo sapiens aspartoacylase (aminoacylase 2, Canavan disease) (ASPA), mRNA [NM_000049]	0.00522287
-1.10599	-1.46697	-0.745012	2.56887e-06	1.73907e-10	LIMS3	Homo sapiens LIM and senescent cell antigen-like domains 3 (LIMS3), mRNA [NM_033514]	1.73907e-10
-1.10524	-1.3888	-0.821691	6.66457e-08	2.66997e-08	CDH23	Homo sapiens cadherin-like 23 (CDH23), transcript variant 1, mRNA [NM_022124]	2.66997e-08
-1.10093	-1.46427	-0.73759	3.004e-06	0.00534309	AK022430	Homo sapiens cDNA FLJ12368 fis, clone MAMMA1002417. [AK022430]	0.00534309
-1.10076	-1.52201	-0.679506	2.16643e-05	5.78936e-06	NALP1	Homo sapiens NACHT, leucine rich repeat and PYD (pyrin domain) containing 1, mRNA (cDNA clone MGC:57544 IMAGE:5756099), complete cds. [BC051787]	5.78936e-06
-1.09968	-1.68176	-0.517592	0.000770105	5.70432e-07	LOC284263	Homo sapiens cDNA FLJ44087 fis, clone TESTI4041143. [AK126075]	5.70432e-07
-1.09571	-1.65643	-0.534996	0.000557783	3.84205e-05	SORBS1	Homo sapiens sorbin and SH3 domain containing 1 (SORBS1), mRNA [NM_015385]	3.84205e-05
-1.09479	-1.74685	-0.442726	0.00217505	0.00727767	THC2261399	Unknown	0.00727767
-1.09402	-1.41171	-0.776332	4.63334e-07	0.00177756	TMEPAI	Homo sapiens transmembrane, prostate androgen induced RNA (TMEPAI), transcript variant 1, mRNA [NM_020182]	0.00177756
-1.0935	-1.65445	-0.532548	0.000571142	2.70049e-05	GEM	Homo sapiens GTP binding protein overexpressed in skeletal muscle (GEM), transcript variant 1, mRNA [NM_005261]	2.70049e-05
-1.09265	-1.41399	-0.771309	5.61185e-07	0.00203028	ELYS	Homo sapiens MSTP108 (MST108) mRNA, complete cds. [AF173978]	0.00203028
-1.09208	-1.46003	-0.724126	4.00828e-06	2.46795e-05	ASRGL1	Homo sapiens asparaginase like 1, mRNA (cDNA clone IMAGE:3937243), partial cds. [BC021295]	2.46795e-05
-1.09179	-1.82229	-0.361295	0.00532189	0.00591025	LOC162073	Homo sapiens cDNA FLJ39008 fis, clone NT2RI2025255. [AK096327]	0.00591025
-1.09176	-1.32313	-0.860392	2.69289e-09	0.000418644	PXN	Homo sapiens paxillin (PXN), mRNA [NM_002859]	0.000418644
-1.09071	-1.73654	-0.444886	0.00207193	8.41206e-06	AZI2	Homo sapiens 5-azacytidine induced 2 (AZI2), transcript variant 1, mRNA [NM_022461]	8.41206e-06
-1.08624	-1.37647	-0.796021	1.27475e-07	2.28882e-06	CLIPR-59	Homo sapiens CLIP-170-related protein (CLIPR-59), mRNA [NM_015526]	2.28882e-06
-1.08402	-1.38675	-0.78129	2.54741e-07	1.10526e-05	PTGDS	Homo sapiens prostaglandin D2 synthase 21kDa (brain) (PTGDS), mRNA [NM_000954]	1.10526e-05
-1.08316	-1.38152	-0.784813	2.05679e-07	2.07733e-06	C1QTNF2	Homo sapiens C1q and tumor necrosis factor related protein 2 (C1QTNF2), mRNA [NM_031908]	2.07733e-06
-1.08229	-1.7292	-0.435392	0.00223908	0.00129993	AMPD1	Homo sapiens adenosine monophosphate deaminase 1 (isoform M) (AMPD1), mRNA [NM_000036]	0.00129993
-1.08148	-1.50736	-0.6556	3.09667e-05	0.00243497	NRIP2	Homo sapiens nuclear receptor interacting protein 2 (NRIP2), mRNA [NM_031474]	0.00243497
-1.08075	-1.66644	-0.495053	0.000957747	3.39094e-08	KIRREL	Homo sapiens cDNA FLJ33235 fis, clone ASTRO2002202. [AK090554]	3.39094e-08
-1.08065	-1.24964	-0.911665	1.07002e-11	0.000453433	A_23_P143676	Unknown	0.000453433
-1.07989	-1.65862	-0.501168	0.000864142	0.00181961	THC2376737	Unknown	0.00181961
-1.07887	-1.65442	-0.50331	0.0008285	1.26723e-07	SEMA3D	Homo sapiens sema domain, immunoglobulin domain (Ig), short basic domain, secreted, (semaphorin) 3D (SEMA3D), mRNA [NM_152754]	1.26723e-07
-1.07755	-1.38957	-0.76553	4.43818e-07	3.55535e-06	RBP7	Homo sapiens retinol binding protein 7, cellular (RBP7), mRNA [NM_052960]	3.55535e-06
-1.07739	-1.67592	-0.478856	0.00119792	9.12433e-09	ENST00000334308	Homo sapiens IGK mRNA for immunoglobulin kappa light chain VLJ region, partial cds, clone:K108. [AB063935]	9.12433e-09
-1.0773	-1.42892	-0.72568	2.56941e-06	0.00368989	FAM20A	Homo sapiens family with sequence similarity 20, member A (FAM20A), mRNA [NM_017565]	0.00368989
-1.07713	-1.60526	-0.549007	0.000364759	0.00022837	A_32_P147830	Unknown	0.00022837
-1.0737	-1.40415	-0.743253	1.10237e-06	0.000194959	HSD17B1	Homo sapiens hydroxysteroid (17-beta) dehydrogenase 1 (HSD17B1), mRNA [NM_000413]	0.000194959
-1.07309	-1.52675	-0.619441	7.25483e-05	1.3809e-07	FLJ14397	Homo sapiens hypothetical protein FLJ14397 (FLJ14397), mRNA [NM_032779]	1.3809e-07
-1.0729	-1.49252	-0.653284	2.84476e-05	1.96626e-07	A_24_P767972	Unknown	1.96626e-07
-1.07178	-1.67287	-0.470698	0.00130275	3.66597e-05	STXBP4	Homo sapiens syntaxin binding protein 4 (STXBP4), mRNA [NM_178509]	3.66597e-05
-1.07056	-1.53925	-0.601871	0.000108341	0.000243866	THC2408471	Unknown	0.000243866
-1.06945	-1.72772	-0.411176	0.00283699	0.000394082	GNLY	Homo sapiens granulysin (GNLY), transcript variant NKG5, mRNA [NM_006433]	0.000394082
-1.06835	-1.322	-0.814699	1.86876e-08	4.23898e-08	PI16	Homo sapiens protease inhibitor 16 (PI16), mRNA [NM_153370]	4.23898e-08
-1.06788	-1.52268	-0.61308	7.90481e-05	2.17607e-05	PRSS23	Homo sapiens protease, serine, 23 (PRSS23), mRNA [NM_007173]	2.17607e-05
-1.0669	-1.25256	-0.881249	7.85188e-11	0.00246024	FRMD4A	Homo sapiens FERM domain containing 4A (FRMD4A), mRNA [NM_018027]	0.00246024
-1.06671	-1.37248	-0.760936	3.80451e-07	7.3196e-06	AK123143	Homo sapiens cDNA FLJ41148 fis, clone BRACE2037310. [AK123143]	7.3196e-06
-1.06549	-1.49311	-0.637873	3.90698e-05	0.000127299	LOC200030	Homo sapiens hypothetical protein LOC200030 (LOC200030), mRNA [NM_183372]	0.000127299
-1.064	-1.36635	-0.761649	3.33035e-07	8.09239e-05	POP1	Homo sapiens processing of precursor 1, ribonuclease P/MRP subunit (S. cerevisiae) (POP1), mRNA [NM_015029]	8.09239e-05
-1.06197	-1.73441	-0.389534	0.00353704	1.80607e-06	A_24_P617278	Unknown	1.80607e-06
-1.06176	-1.75238	-0.371147	0.00433127	1.17451e-05	TPM4	Homo sapiens tropomyosin 4 (TPM4), mRNA [NM_003290]	1.17451e-05
-1.06083	-1.35203	-0.769635	1.94921e-07	0.00624384	AKAP12	Homo sapiens A kinase (PRKA) anchor protein (gravin) 12 (AKAP12), transcript variant 2, mRNA [NM_144497]	0.00624384
-1.05778	-1.7268	-0.388768	0.00350597	9.96085e-05	THC2314177	ALU1_HUMAN (P39188) Alu subfamily J sequence contamination warning entry, partial (9%) [THC2314177]	9.96085e-05
-1.05721	-1.41706	-0.697363	4.61278e-06	3.51289e-07	HOXD8	Homo sapiens homeo box D8 (HOXD8), mRNA [NM_019558]	3.51289e-07
-1.05568	-1.7626	-0.348754	0.00535383	1.57706e-05	MEF2A	Homo sapiens MADS box transcription enhancer factor 2, polypeptide A (myocyte enhancer factor 2A) (MEF2A), mRNA [NM_005587]	1.57706e-05
-1.0553	-1.32768	-0.782914	7.34645e-08	0.000554261	DAB2	Homo sapiens disabled homolog 2, mitogen-responsive phosphoprotein (Drosophila) (DAB2), mRNA [NM_001343]	0.000554261
-1.05345	-1.54008	-0.566825	0.000195705	5.67599e-06	ARHGAP28	Homo sapiens Rho GTPase activating protein 28 (ARHGAP28), transcript variant 1, mRNA [NM_001010000]	5.67599e-06
-1.05339	-1.35935	-0.747425	4.64997e-07	1.41731e-06	A_23_P208579	Unknown	1.41731e-06
-1.05097	-1.51191	-0.590024	0.000110568	4.79454e-06	ZNF537	Homo sapiens zinc finger protein 537 (ZNF537), mRNA [NM_020856]	4.79454e-06
-1.05067	-1.61524	-0.486097	0.000885777	2.31089e-05	KCNJ8	Homo sapiens potassium inwardly-rectifying channel, subfamily J, member 8 (KCNJ8), mRNA [NM_004982]	2.31089e-05
-1.05021	-1.61298	-0.487452	0.000863329	5.32314e-05	DNAJB4	Homo sapiens DnaJ (Hsp40) homolog, subfamily B, member 4 (DNAJB4), mRNA [NM_007034]	5.32314e-05
-1.04636	-1.31909	-0.773622	8.59759e-08	0.000806751	ERN1	Homo sapiens cDNA FLJ30999 fis, clone HLUNG1000110, weakly similar to PISTIL-SPECIFIC EXTENSIN-LIKE PROTEIN PRECURSOR. [AK055561]	0.000806751
-1.04598	-1.44893	-0.643025	2.35534e-05	2.76841e-06	C1orf1	Human PO42 gene, complete cds. [U88965]	2.76841e-06
-1.04566	-1.37403	-0.71729	1.47861e-06	0.000595924	GGTLA1	Homo sapiens gamma-glutamyltransferase-like activity 1 (GGTLA1), mRNA [NM_004121]	0.000595924
-1.04262	-1.62947	-0.455773	0.00134481	1.51595e-08	NRP1	Homo sapiens neuropilin 1 (NRP1), mRNA [NM_003873]	1.51595e-08
-1.04205	-1.35146	-0.732638	6.48009e-07	2.15906e-05	A_24_P843921	Unknown	2.15906e-05
-1.04197	-1.51246	-0.571484	0.000152826	0.000808876	EHBP1	Homo sapiens EH domain binding protein 1 (EHBP1), mRNA [NM_015252]	0.000808876
-1.0405	-1.46214	-0.618865	4.39146e-05	0.0015031	TSRC1	Homo sapiens cDNA FLJ13544 fis, clone PLACE1006815. [AK023606]	0.0015031
-1.03866	-1.55245	-0.524879	0.000398808	1.72674e-05	CFL2	Homo sapiens cofilin 2 (muscle) (CFL2), transcript variant 1, mRNA [NM_021914]	1.72674e-05
-1.03661	-1.44933	-0.623885	3.54472e-05	6.09245e-06	MGEA5	Homo sapiens meningioma-expressed antigen 5s splice variant mRNA, complete cds. [AF307332]	6.09245e-06
-1.03654	-1.52101	-0.552066	0.000221889	6.30152e-06	CAPN1	Homo sapiens cDNA FLJ12257 fis, clone MAMMA1001501, highly similar to CALPAIN 1, LARGE [CATALYTIC] SUBUNIT (EC 3.4.22.17). [AK022319]	6.30152e-06
-1.03546	-1.53896	-0.53195	0.000335255	4.86525e-05	ENST00000333579	H.sapiens mRNA for immunoglobulin kappa variable region (clone 8F1C-06). [X85155]	4.86525e-05
-1.03349	-1.45999	-0.606989	5.46295e-05	0.000223857	AK125672	Homo sapiens cDNA FLJ43684 fis, clone TBAES2001492. [AK125672]	0.000223857
-1.03342	-1.37451	-0.692323	3.00846e-06	0.009572	LRP1	Homo sapiens low density lipoprotein-related protein 1 (alpha-2-macroglobulin receptor) (LRP1), mRNA [NM_002332]	0.009572
-1.03269	-1.32618	-0.739212	3.33486e-07	0.00169463	MGC29891	Homo sapiens hypothetical protein MGC29891 (MGC29891), mRNA [NM_144618]	0.00169463
-1.03233	-1.34356	-0.721091	8.13384e-07	3.49645e-06	A_32_P13442	Unknown	3.49645e-06
-1.03209	-1.60165	-0.462533	0.00112866	0.000115399	PAPLN	Homo sapiens papilin, proteoglycan-like sulfated glycoprotein (PAPLN), mRNA [NM_173462]	0.000115399
-1.03071	-1.33681	-0.724605	6.49838e-07	4.1562e-11	PXK	Homo sapiens cDNA FLJ16460 fis, clone BRCAN2018240. [AK131385]	4.1562e-11
-1.03023	-1.33935	-0.721103	7.5773e-07	0.00127651	LOC90139	Homo sapiens tetraspanin 18 (TSPAN18), mRNA [NM_130783]	0.00127651
-1.02998	-1.54593	-0.514019	0.000452395	4.97322e-12	PDE4DIP	Homo sapiens mRNA, similar to rat myomegalin, complete cds. [AB042555]	4.97322e-12
-1.02916	-1.40213	-0.656189	1.07287e-05	4.68491e-05	FLJ14327	Homo sapiens cDNA FLJ14327 fis, clone PLACE4000250. [AK024389]	4.68491e-05
-1.02609	-1.35572	-0.696465	2.05007e-06	0.000730242	AK024315	Homo sapiens cDNA FLJ14253 fis, clone OVARC1001376. [AK024315]	0.000730242
-1.02423	-1.57572	-0.47274	0.000902617	1.02557e-05	D2S448	Homo sapiens melanoma-associated antigen MG50 mRNA, partial cds. [AF200348]	1.02557e-05
-1.02318	-1.57886	-0.467491	0.000976708	0.0048585	AF035031	Homo sapiens clone MC57K myosin-reactive immunoglobulin light chain variable region mRNA, partial cds. [AF035031]	0.0048585
-1.021	-1.70169	-0.340313	0.00518674	0.000577486	PARP14	Homo sapiens poly (ADP-ribose) polymerase family, member 14 (PARP14), mRNA [NM_017554]	0.000577486
-1.02087	-1.56997	-0.471766	0.000893903	1.59299e-06	ENST00000331696	S21668 Ig kappa chain V region (Z4) - human {Homo sapiens;} , complete [THC2368040]	1.59299e-06
-1.02078	-1.46239	-0.579176	9.46421e-05	0.000710184	LOC401967	PREDICTED: Homo sapiens similar to KIAA1693 protein (LOC401967), mRNA [XM_496406]	0.000710184
-1.02074	-1.30405	-0.737442	2.31476e-07	0.000652655	MGC16121	Homo sapiens hypothetical protein MGC16121, mRNA (cDNA clone MGC:16121 IMAGE:3627113), complete cds. [BC007360]	0.000652655
-1.02028	-1.68958	-0.350974	0.00461195	3.14261e-06	BC034564	Homo sapiens cDNA clone IMAGE:4182081, partial cds. [BC034564]	3.14261e-06
-1.01806	-1.32045	-0.715677	6.5107e-07	1.24965e-06	THC2317966	C40201 artifact-warning sequence (translated ALU class C) - human {Homo sapiens;} , partial (9%) [THC2317966]	1.24965e-06
-1.01747	-1.44129	-0.593659	6.09873e-05	1.98184e-07	SAMD6	Homo sapiens sterile alpha motif domain containing 6 (SAMD6), mRNA [NM_173551]	1.98184e-07
-1.0167	-1.4716	-0.561805	0.000138159	7.60106e-07	THC2443829	Unknown	7.60106e-07
-1.01605	-1.31093	-0.721165	4.59451e-07	0.00117734	DCHS1	Homo sapiens dachsous 1 (Drosophila) (DCHS1), mRNA [NM_003737]	0.00117734
-1.01544	-1.37209	-0.658804	7.06798e-06	0.00222797	A_24_P740022	Unknown	0.00222797
-1.015	-1.26644	-0.763561	3.7717e-08	0.000227435	RNF151	Homo sapiens ring finger protein 151, mRNA (cDNA clone IMAGE:5272560), partial cds. [BC029501]	0.000227435
-1.01434	-1.31968	-0.708989	7.95244e-07	0.0050163	COL16A1	Homo sapiens collagen, type XVI, alpha 1 (COL16A1), mRNA [NM_001856]	0.0050163
-1.01135	-1.42422	-0.59848	4.80071e-05	1.15639e-08	THC2281660	Unknown	1.15639e-08
-1.01039	-1.23213	-0.788642	4.93204e-09	4.47158e-06	AA627222	AA627222 nq63b01.s1 NCI_CGAP_Ov6 Homo sapiens cDNA clone IMAGE:1154665 similar to gb:J04456 GALECTIN-1 (HUMAN);, mRNA sequence [AA627222]	4.47158e-06
-1.00541	-1.23195	-0.778864	7.73993e-09	0.000461508	PRKCDBP	Homo sapiens protein kinase C, delta binding protein (PRKCDBP), mRNA [NM_145040]	0.000461508
-1.00354	-1.30469	-0.702397	7.58776e-07	0.000101924	HRES1	Homo sapiens HTLV-1 related endogenous sequence (HRES1), mRNA [NM_001007238]	0.000101924
-1.00318	-1.32308	-0.683277	1.84486e-06	8.25623e-06	LOC285908	Homo sapiens hypothetical protein LOC285908 (LOC285908), mRNA [NM_181722]	8.25623e-06
-1.00236	-1.52617	-0.478555	0.000682218	9.49768e-07	FLJ40113	Homo sapiens similar to golgi autoantigen, golgin subfamily a (FLJ40113), mRNA [NM_198079]	9.49768e-07
-1.00104	-1.33457	-0.667517	3.43101e-06	6.67721e-08	USH1C	Homo sapiens Usher syndrome 1C (autosomal recessive, severe) (USH1C), mRNA [NM_005709]	6.67721e-08
-0.995976	-1.32055	-0.671401	2.51381e-06	0.00514594	THC2293126	Q8D3J9 (Q8D3J9) AtpB protein, partial (5%) [THC2293126]	0.00514594
-0.995437	-1.34993	-0.640946	8.50928e-06	9.04271e-06	AK095554	Homo sapiens cDNA FLJ38235 fis, clone FCBBF2005428. [AK095554]	9.04271e-06
-0.994351	-1.22935	-0.75935	1.73092e-08	0.000274924	TRPV2	Homo sapiens transient receptor potential cation channel, subfamily V, member 2 (TRPV2), mRNA [NM_016113]	0.000274924
-0.992547	-1.50102	-0.484077	0.000563645	0.00117567	TNNC2	Homo sapiens troponin C2, fast (TNNC2), mRNA [NM_003279]	0.00117567
-0.991917	-1.5158	-0.468035	0.000754242	1.54509e-05	LOC115509	Homo sapiens hypothetical protein BC014000 (LOC115509), mRNA [NM_138447]	1.54509e-05
-0.991484	-1.21132	-0.771646	5.87966e-09	4.17992e-10	AK021623	Homo sapiens cDNA FLJ11561 fis, clone HEMBA1003142. [AK021623]	4.17992e-10
-0.985204	-1.5624	-0.40801	0.00189644	1.81421e-09	DJ328E19.C1.1	Homo sapiens hypothetical protein DJ328E19.C1.1 (DJ328E19.C1.1), mRNA [NM_015383]	1.81421e-09
-0.984559	-1.31343	-0.655687	3.55516e-06	3.96519e-06	S79672	Homo sapiens EWS/WT1 fusion protein (EWS1/WT1) mRNA, partial cds. [S79672]	3.96519e-06
-0.984276	-1.47837	-0.490184	0.000461832	1.98424e-05	FLJ10159	Homo sapiens hypothetical protein FLJ10159 (FLJ10159), mRNA [NM_018013]	1.98424e-05
-0.984172	-1.39401	-0.574329	6.08131e-05	7.47075e-05	LOC124976	Homo sapiens, Similar to spinster-like protein, clone IMAGE:4814561, mRNA, partial cds. [BC041772]	7.47075e-05
-0.983606	-1.29116	-0.676056	1.38879e-06	0.000423584	C21orf86	Homo sapiens chromosome 21 open reading frame 86 (C21orf86), mRNA [NM_153454]	0.000423584
-0.982859	-1.51049	-0.455225	0.000878063	3.13262e-08	EPS8	Homo sapiens epidermal growth factor receptor pathway substrate 8 (EPS8), mRNA [NM_004447]	3.13262e-08
-0.981926	-1.1715	-0.792353	5.18986e-10	5.76846e-05	CPEB1	Homo sapiens cytoplasmic polyadenylation element binding protein 1 (CPEB1), mRNA [NM_030594]	5.76846e-05
-0.980974	-1.28948	-0.672467	1.51024e-06	7.75847e-05	LSS	Homo sapiens lanosterol synthase (2,3-oxidosqualene-lanosterol cyclase) (LSS), transcript variant 1, mRNA [NM_002340]	7.75847e-05
-0.979008	-1.38782	-0.570198	6.28057e-05	1.5283e-05	ANKRD25	Homo sapiens ankyrin repeat domain 25 (ANKRD25), mRNA [NM_015493]	1.5283e-05
-0.97795	-1.24192	-0.713979	1.4977e-07	0.00262494	BX537816	Homo sapiens mRNA; cDNA DKFZp686M03111 (from clone DKFZp686M03111) [BX537816]	0.00262494
-0.975287	-1.53939	-0.411185	0.00170163	2.65109e-11	DKFZp761O2018	Homo sapiens mRNA; cDNA DKFZp761O2018 (from clone DKFZp761O2018). [AL831921]	2.65109e-11
-0.974272	-1.24363	-0.704914	2.17942e-07	4.88796e-07	LHX1	Homo sapiens LIM homeobox 1 (LHX1), mRNA [NM_005568]	4.88796e-07
-0.973971	-1.26432	-0.683626	6.87525e-07	0.00913262	MOBKL2B	Homo sapiens MOB1, Mps One Binder kinase activator-like 2B (yeast) (MOBKL2B), mRNA [NM_024761]	0.00913262
-0.973011	-1.33628	-0.60974	1.5805e-05	8.11869e-10	CBFA2T3	Homo sapiens core-binding factor, runt domain, alpha subunit 2; translocated to, 3 (CBFA2T3), transcript variant 1, mRNA [NM_005187]	8.11869e-10
-0.970512	-1.19659	-0.744432	1.35904e-08	1.47169e-05	ATP8B2	Homo sapiens ATPase, Class I, type 8B, member 2 (ATP8B2), transcript variant 1, mRNA [NM_020452]	1.47169e-05
-0.969166	-1.20192	-0.736414	2.26093e-08	0.00731657	AF035034	Homo sapiens clone MCE1K myosin-reactive immunoglobulin light chain variable region mRNA, partial cds. [AF035034]	0.00731657
-0.967394	-1.40656	-0.52823	0.000162073	0.00287716	AK097371	Homo sapiens cDNA FLJ40052 fis, clone TBAES2000116. [AK097371]	0.00287716
-0.967262	-1.32032	-0.614201	1.17882e-05	0.000664157	AK026750	Homo sapiens cDNA: FLJ23097 fis, clone LNG07418. [AK026750]	0.000664157
-0.966214	-1.23948	-0.692949	3.09628e-07	0.000118074	CKIP-1	Homo sapiens CK2 interacting protein 1; HQ0024c protein (CKIP-1), mRNA [NM_016274]	0.000118074
-0.962867	-1.25766	-0.66807	1.02111e-06	1.04165e-05	TM4SF8	Homo sapiens tetraspanin 3 (TSPAN3), transcript variant 1, mRNA [NM_005724]	1.04165e-05
-0.961213	-1.23396	-0.68847	3.25623e-07	8.94432e-07	PAX4	Homo sapiens paired box gene 4 (PAX4), mRNA [NM_006193]	8.94432e-07
-0.960607	-1.23055	-0.690662	2.80552e-07	1.7832e-05	NOTCH4	Homo sapiens Notch homolog 4 (Drosophila) (NOTCH4), mRNA [NM_004557]	1.7832e-05
-0.960502	-1.44021	-0.480789	0.000439098	1.54987e-05	DKFZp762O076	Homo sapiens hypothetical protein DKFZp762O076 (DKFZp762O076), mRNA [NM_018710]	1.54987e-05
-0.9604	-1.25545	-0.665349	1.07381e-06	0.00172011	THC2304761	ALU5_HUMAN (P39192) Alu subfamily SC sequence contamination warning entry, partial (7%) [THC2304761]	0.00172011
-0.96036	-1.26468	-0.656036	1.68509e-06	2.23924e-09	THC2370447	ALU5_HUMAN (P39192) Alu subfamily SC sequence contamination warning entry, partial (13%) [THC2370447]	2.23924e-09
-0.95679	-1.22663	-0.686949	2.96535e-07	1.4753e-07	KIAA1949	Homo sapiens mRNA for KIAA1949 protein. [AB075829]	1.4753e-07
-0.956715	-1.57652	-0.336907	0.00420453	2.1016e-05	BC030757	Homo sapiens, clone IMAGE:4797534, mRNA, partial cds. [BC030757]	2.1016e-05
-0.95316	-1.16677	-0.739551	7.05671e-09	0.00470278	NAV1	Homo sapiens neuron navigator 1 (NAV1), mRNA [NM_020443]	0.00470278
-0.952376	-1.25129	-0.653464	1.46696e-06	3.87858e-06	IFNA7	Homo sapiens interferon, alpha 7 (IFNA7), mRNA [NM_021057]	3.87858e-06
-0.950268	-1.43647	-0.464066	0.000556839	2.20445e-07	KLF6	Homo sapiens Kruppel-like factor 6 (KLF6), transcript variant 2, mRNA [NM_001300]	2.20445e-07
-0.946596	-1.42339	-0.4698	0.000477644	0.000455138	THC2379201	Unknown	0.000455138
-0.94606	-1.18684	-0.70528	5.85613e-08	5.21553e-06	SELP	Homo sapiens selectin P (granule membrane protein 140kDa, antigen CD62) (SELP), mRNA [NM_003005]	5.21553e-06
-0.945707	-1.33887	-0.552545	5.96165e-05	0.00108868	FLJ11783	Homo sapiens hypothetical protein FLJ11783 (FLJ11783), mRNA [NM_024891]	0.00108868
-0.94388	-1.42556	-0.462196	0.000542983	9.30489e-07	HEPH	Homo sapiens hephaestin (HEPH), transcript variant 2, mRNA [NM_014799]	9.30489e-07
-0.943764	-1.22669	-0.660838	7.47653e-07	2.64683e-07	DKFZP564J102	Homo sapiens DKFZP564J102 protein (DKFZP564J102), transcript variant 1, mRNA [NM_015398]	2.64683e-07
-0.942667	-1.3635	-0.521834	0.000134791	2.08285e-10	MGC4655	Homo sapiens hypothetical protein MGC4655 (MGC4655), mRNA [NM_033309]	2.08285e-10
-0.94187	-1.30054	-0.583202	2.03488e-05	9.55846e-09	C1orf38	Homo sapiens chromosome 1 open reading frame 38 (C1orf38), mRNA [NM_004848]	9.55846e-09
-0.940006	-1.21067	-0.669338	4.07503e-07	0.000185412	38768	Homo sapiens membrane-associated ring finger (C3HC4) 2 (MARCH2), transcript variant 1, mRNA [NM_016496]	0.000185412
-0.937745	-1.14043	-0.735058	3.79112e-09	2.91415e-07	IGKV1-5	Homo sapiens immunoglobulin kappa variable 1-5, mRNA (cDNA clone MGC:32715 IMAGE:4694346), complete cds. [BC034142]	2.91415e-07
-0.937719	-1.19431	-0.681123	1.85603e-07	0.00125604	STARD9	Homo sapiens mRNA for KIAA1300 protein, partial cds. [AB037721]	0.00125604
-0.936793	-1.53022	-0.343362	0.00354875	0.000169412	KCND2	Homo sapiens potassium voltage-gated channel, Shal-related subfamily, member 2 (KCND2), mRNA [NM_012281]	0.000169412
-0.933325	-1.46305	-0.403597	0.00144639	2.52827e-05	AK126241	Homo sapiens cDNA FLJ44253 fis, clone TKIDN2009092. [AK126241]	2.52827e-05
-0.93145	-1.09627	-0.76663	1.06829e-10	0.000148472	PDE2A	Homo sapiens phosphodiesterase 2A, cGMP-stimulated (PDE2A), mRNA [NM_002599]	0.000148472
-0.928196	-1.22939	-0.627	2.36607e-06	0.00871726	AK130118	Homo sapiens cDNA FLJ26608 fis, clone LVR00914. [AK130118]	0.00871726
-0.926782	-1.36297	-0.490595	0.000238796	0.00349102	EMP1	Homo sapiens epithelial membrane protein 1 (EMP1), mRNA [NM_001423]	0.00349102
-0.925303	-1.47356	-0.377044	0.00208366	3.01715e-07	DOK3	Homo sapiens cDNA FLJ39939 fis, clone SPLEN2022227, moderately similar to Mus musculus adaptor protein (Dokl) mRNA. [AK097258]	3.01715e-07
-0.924096	-1.24406	-0.604128	5.82913e-06	4.32506e-06	HOXD3	Homo sapiens homeo box D3 (HOXD3), mRNA [NM_006898]	4.32506e-06
-0.922591	-1.27314	-0.572045	1.97826e-05	7.60497e-08	THC2364375	BC008083 SEPT11 protein {Homo sapiens;} , partial (17%) [THC2364375]	7.60497e-08
-0.922356	-1.12904	-0.715673	7.04339e-09	1.3809e-07	NRN1	Homo sapiens neuritin 1 (NRN1), mRNA [NM_016588]	1.3809e-07
-0.921976	-1.2173	-0.626652	1.9669e-06	3.49645e-06	GSTM5	Homo sapiens glutathione S-transferase M5 (GSTM5), mRNA [NM_000851]	3.49645e-06
-0.920121	-1.49639	-0.343855	0.00325032	9.74418e-06	KLF12	Homo sapiens Kruppel-like factor 12 (KLF12), transcript variant 2, mRNA [NM_016285]	9.74418e-06
-0.919542	-1.51932	-0.319763	0.00442159	0.000663177	ENST00000342830	Unknown	0.000663177
-0.91932	-1.31079	-0.527853	7.89036e-05	6.80033e-06	STOM	Homo sapiens stomatin (STOM), transcript variant 2, mRNA [NM_198194]	6.80033e-06
-0.919015	-1.17258	-0.665453	2.11113e-07	0.00298378	KIAA2002	Homo sapiens mRNA for KIAA2002 protein. [AB082533]	0.00298378
-0.908656	-1.39085	-0.42646	0.000788637	8.13317e-07	AMID	Homo sapiens apoptosis-inducing factor (AIF)-like mitochondrion-associated inducer of death (AMID), mRNA [NM_032797]	8.13317e-07
-0.907805	-1.25022	-0.565386	1.80255e-05	1.59299e-06	F8	Homo sapiens coagulation factor VIII, procoagulant component (hemophilia A) (F8), transcript variant 2, mRNA [NM_019863]	1.59299e-06
-0.907781	-1.24887	-0.566694	1.71546e-05	7.25052e-05	PSIP1	Homo sapiens PC4 and SFRS1 interacting protein 1 (PSIP1), mRNA [NM_033222]	7.25052e-05
-0.907152	-1.21635	-0.597953	4.70142e-06	2.78937e-05	ENST00000360206	Homo sapiens cDNA FLJ34164 fis, clone FCBBF3014567. [AK091483]	2.78937e-05
-0.906049	-1.26296	-0.549134	3.10936e-05	2.53312e-07	RDH5	Homo sapiens retinol dehydrogenase 5 (11-cis and 9-cis) (RDH5), mRNA [NM_002905]	2.53312e-07
-0.904463	-1.4695	-0.339423	0.00318751	3.37999e-06	A_32_P108396	Unknown	3.37999e-06
-0.903426	-1.19194	-0.614914	1.8839e-06	0.0036203	DPYSL2	Homo sapiens dihydropyrimidinase-like 2 (DPYSL2), mRNA [NM_001386]	0.0036203
-0.903095	-1.11232	-0.693867	1.23946e-08	0.00797262	ORF1-FL49	Homo sapiens putative nuclear protein ORF1-FL49 (ORF1-FL49), mRNA [NM_032412]	0.00797262
-0.902833	-1.08127	-0.724398	7.88604e-10	0.000677295	CHRD	Homo sapiens chordin (CHRD), transcript variant 2, mRNA [NM_177978]	0.000677295
-0.902576	-1.2599	-0.545254	3.30612e-05	0.00114717	THC2372144	O46887 (O46887) ATP phosphoribosyltransferase , partial (5%) [THC2372144]	0.00114717
-0.902088	-1.17063	-0.633545	6.7341e-07	0.000914168	A_24_P249187	Unknown	0.000914168
-0.900021	-1.2177	-0.582336	7.55852e-06	2.17365e-07	DIAPH2	Homo sapiens diaphanous homolog 2 (Drosophila) (DIAPH2), transcript variant 156, mRNA [NM_006729]	2.17365e-07
-0.899192	-1.40252	-0.395868	0.00128087	1.02172e-06	THC2442489	Unknown	1.02172e-06
-0.898943	-1.38873	-0.409162	0.00100564	3.43395e-06	SNCAIP	Homo sapiens synuclein, alpha interacting protein (synphilin) (SNCAIP), mRNA [NM_005460]	3.43395e-06
-0.89849	-1.2495	-0.547482	2.8051e-05	0.000104995	FLJ11196	Homo sapiens acheron (FLJ11196), transcript variant 1, mRNA [NM_018357]	0.000104995
-0.896008	-1.30429	-0.487729	0.000168807	1.40601e-07	AK123975	Homo sapiens cDNA FLJ41981 fis, clone SMINT2011888, highly similar to Protein Tro alpha1 H,myeloma. [AK123975]	1.40601e-07
-0.895595	-1.40912	-0.382067	0.0015798	3.84112e-05	DLL1	Homo sapiens delta-like 1 (Drosophila) (DLL1), mRNA [NM_005618]	3.84112e-05
-0.895545	-1.21013	-0.580957	7.08548e-06	0.00110011	CST5	Homo sapiens cystatin D (CST5), mRNA [NM_001900]	0.00110011
-0.893326	-1.23719	-0.549462	2.33122e-05	0.00330435	NBL1	Homo sapiens neuroblastoma, suppression of tumorigenicity 1 (NBL1), transcript variant 1, mRNA [NM_182744]	0.00330435
-0.892097	-1.1525	-0.631691	5.0131e-07	0.000307766	BCAR1	Homo sapiens breast cancer anti-estrogen resistance 1 (BCAR1), mRNA [NM_014567]	0.000307766
-0.891484	-1.26845	-0.514521	7.2743e-05	8.54241e-07	SRISNF2L	Homo sapiens KIAA0809 protein (SRISNF2L), mRNA [NM_015106]	8.54241e-07
-0.890773	-1.25897	-0.522578	5.56829e-05	0.00058303	THC2355348	ALU1_HUMAN (P39188) Alu subfamily J sequence contamination warning entry, partial (7%) [THC2355348]	0.00058303
-0.884885	-1.4689	-0.300869	0.0048211	0.000946947	REV3L	Homo sapiens REV3-like, catalytic subunit of DNA polymerase zeta (yeast) (REV3L), mRNA [NM_002912]	0.000946947
-0.883628	-1.13253	-0.634723	2.91056e-07	0.000490471	PPT2	Homo sapiens palmitoyl-protein thioesterase 2 (PPT2), transcript variant 3, mRNA [NM_138934]	0.000490471
-0.880456	-1.30839	-0.452518	0.000333683	0.00415224	A_32_P222241	Unknown	0.00415224
-0.879515	-1.17485	-0.58418	3.82513e-06	0.00259726	OXCT2	Homo sapiens mRNA for FLJ00030 protein, partial cds. [AK024440]	0.00259726
-0.879477	-1.13737	-0.621585	5.36935e-07	0.00874754	C9orf13	Homo sapiens cDNA FLJ90754 fis, clone PLACE4000354, weakly similar to COMPLEMENT RECEPTOR TYPE 1 PRECURSOR. [AK075235]	0.00874754
-0.87786	-1.14704	-0.60868	1.0442e-06	0.00185704	BC018597	Homo sapiens, clone IMAGE:3869276, mRNA. [BC018597]	0.00185704
-0.87602	-1.44671	-0.305327	0.00438178	1.24408e-05	CARD8	Homo sapiens caspase recruitment domain family, member 8 (CARD8), mRNA [NM_014959]	1.24408e-05
-0.875033	-1.38296	-0.367103	0.00175416	1.6492e-06	PPAP2A	Homo sapiens phosphatidic acid phosphatase type 2A (PPAP2A), transcript variant 2, mRNA [NM_176895]	1.6492e-06
-0.873984	-1.19135	-0.55662	1.10133e-05	5.70522e-05	SCNN1D	Homo sapiens sodium channel, nonvoltage-gated 1, delta (SCNN1D), mRNA [NM_002978]	5.70522e-05
-0.873005	-1.19265	-0.553361	1.22748e-05	1.00794e-08	GPSM1	Homo sapiens mRNA; cDNA DKFZp727I051 (from clone DKFZp727I051); partial cds. [AL117478]	1.00794e-08
-0.872937	-1.14785	-0.59802	1.54137e-06	0.000114617	GNAZ	Homo sapiens guanine nucleotide binding protein (G protein), alpha z polypeptide (GNAZ), mRNA [NM_002073]	0.000114617
-0.872343	-1.35434	-0.390342	0.0011413	7.12706e-07	MGC14376	Homo sapiens hypothetical protein MGC14376 (MGC14376), transcript variant 1, mRNA [NM_032895]	7.12706e-07
-0.869384	-1.15474	-0.584033	2.78066e-06	9.30798e-05	A_23_P136595	Unknown	9.30798e-05
-0.869047	-1.14388	-0.594218	1.63646e-06	7.78843e-05	DBN1	Homo sapiens drebrin 1 (DBN1), transcript variant 2, mRNA [NM_080881]	7.78843e-05
-0.868876	-1.28513	-0.452621	0.000287541	2.90232e-05	SFRS8	Homo sapiens splicing factor, arginine/serine-rich 8 (suppressor-of-white-apricot homolog, Drosophila) (SFRS8), transcript variant 2A, mRNA [NM_004592]	2.90232e-05
-0.86862	-1.34344	-0.393803	0.00103607	4.43216e-06	CPT1C	Homo sapiens carnitine palmitoyltransferase 1C (CPT1C), mRNA [NM_152359]	4.43216e-06
-0.867798	-1.15061	-0.584982	2.5154e-06	4.18014e-07	GPR20	Homo sapiens G protein-coupled receptor 20 (GPR20), mRNA [NM_005293]	4.18014e-07
-0.867698	-1.21544	-0.519962	3.83932e-05	2.94158e-07	PDE4DIP	Homo sapiens phosphodiesterase 4D interacting protein (myomegalin) (PDE4DIP), transcript variant 5, mRNA [NM_001002811]	2.94158e-07
-0.86758	-1.29285	-0.442313	0.000363765	0.00146238	FLJ23556	Homo sapiens cDNA: FLJ23556 fis, clone LNG09443. [AK027209]	0.00146238
-0.866726	-1.24786	-0.485594	0.000113869	0.00929819	SAMD4	Homo sapiens mRNA for KIAA1053 protein, partial cds. [AB028976]	0.00929819
-0.865715	-1.30575	-0.425685	0.000522177	0.000264932	C9orf125	Homo sapiens chromosome 9 open reading frame 125 (C9orf125), mRNA [NM_032342]	0.000264932
-0.864131	-1.22955	-0.498714	7.27884e-05	2.25957e-10	PAM	Homo sapiens peptidylglycine alpha-amidating monooxygenase (PAM), transcript variant 1, mRNA [NM_000919]	2.25957e-10
-0.861648	-1.25177	-0.471529	0.000157423	0.00207743	C5orf13	Homo sapiens chromosome 5 open reading frame 13 (C5orf13), mRNA [NM_004772]	0.00207743
-0.860359	-1.31217	-0.408543	0.000714771	0.00112813	PCANAP6	Homo sapiens prostate cancer associated protein 6 (PCANAP6), mRNA [NM_033102]	0.00112813
-0.860263	-1.06571	-0.654811	2.06123e-08	1.11189e-05	2006-09-07	Homo sapiens septin 7 (SEPT7), transcript variant 2, mRNA [NM_001011553]	1.11189e-05
-0.856555	-1.34124	-0.371872	0.00140868	6.56536e-08	KIAA1404	Homo sapiens KIAA1404 protein (KIAA1404), mRNA [NM_021035]	6.56536e-08
-0.856548	-1.14272	-0.570374	3.56582e-06	4.56543e-05	AW948903	AW948903 QV4-FT0004-130500-212-h09 FT0004 Homo sapiens cDNA, mRNA sequence [AW948903]	4.56543e-05
-0.855367	-1.12948	-0.581249	1.98026e-06	1.0289e-07	PLA2G2D	Homo sapiens phospholipase A2, group IID (PLA2G2D), mRNA [NM_012400]	1.0289e-07
-0.85273	-1.11887	-0.586592	1.35211e-06	4.25804e-06	ITGB1BP2	Homo sapiens integrin beta 1 binding protein (melusin) 2 (ITGB1BP2), mRNA [NM_012278]	4.25804e-06
-0.850305	-1.05744	-0.643175	2.86079e-08	1.35301e-06	ADCY3	Homo sapiens adenylate cyclase 3 (ADCY3), mRNA [NM_004036]	1.35301e-06
-0.849639	-1.28093	-0.418347	0.000515497	3.95378e-07	IL10RA	Homo sapiens interleukin 10 receptor, alpha (IL10RA), mRNA [NM_001558]	3.95378e-07
-0.849377	-1.03198	-0.666778	3.45356e-09	2.32618e-06	LOC92162	Homo sapiens similar to RIKEN cDNA 2600017H02 (LOC92162), mRNA [NM_203411]	2.32618e-06
-0.844449	-0.942739	-0.74616	3.53194e-14	1.73907e-10	ANKRD25	Homo sapiens ankyrin repeat domain 25 (ANKRD25), mRNA [NM_015493]	1.73907e-10
-0.843834	-1.14886	-0.53881	1.03723e-05	1.73907e-10	CMIP	Homo sapiens c-Maf-inducing protein (CMIP), transcript variant C-mip, mRNA [NM_198390]	1.73907e-10
-0.84282	-1.39379	-0.291851	0.00449529	1.31827e-08	AK000420	Homo sapiens cDNA FLJ20413 fis, clone KAT02170. [AK000420]	1.31827e-08
-0.84228	-1.11946	-0.5651	2.88514e-06	0.000939396	LAX	Homo sapiens cDNA FLJ20340 fis, clone HEP12374. [AK000347]	0.000939396
-0.838341	-1.27095	-0.405731	0.000604748	4.13783e-05	KATNAL1	Homo sapiens katanin p60 subunit A-like 1 (KATNAL1), transcript variant 1, mRNA [NM_032116]	4.13783e-05
-0.838043	-1.26732	-0.40877	0.000563058	5.69717e-06	PRICKLE1	Homo sapiens prickle-like 1 (Drosophila) (PRICKLE1), mRNA [NM_153026]	5.69717e-06
-0.838001	-1.24299	-0.433011	0.00031474	2.70185e-07	JAK3	Homo sapiens Janus kinase 3 (a protein tyrosine kinase, leukocyte), mRNA (cDNA clone MGC:39993 IMAGE:5212575), complete cds. [BC028068]	2.70185e-07
-0.834977	-1.10541	-0.564544	2.30315e-06	0.00630592	A_24_P913411	Unknown	0.00630592
-0.834145	-1.09429	-0.573998	1.33779e-06	5.59399e-07	FLJ42486	Homo sapiens FLJ42486 protein (FLJ42486), mRNA [NM_207379]	5.59399e-07
-0.83144	-1.24888	-0.414001	0.000462583	1.26998e-09	ZFP36	Homo sapiens zinc finger protein 36, C3H type, homolog (mouse) (ZFP36), mRNA [NM_003407]	1.26998e-09
-0.830335	-1.26123	-0.39944	0.000638296	0.000981996	PDE4A	Homo sapiens phosphodiesterase 4A, cAMP-specific (phosphodiesterase E2 dunce homolog, Drosophila) (PDE4A), mRNA [NM_006202]	0.000981996
-0.828895	-1.19179	-0.466	0.000108361	2.24873e-05	HMGB1	Homo sapiens high-mobility group box 1 (HMGB1), mRNA [NM_002128]	2.24873e-05
-0.828119	-1.09732	-0.558913	2.42728e-06	0.00033931	SMAD3	Homo sapiens SMAD, mothers against DPP homolog 3 (Drosophila) (SMAD3), mRNA [NM_005902]	0.00033931
-0.827584	-1.13092	-0.524247	1.24474e-05	1.886e-07	C19orf6	Homo sapiens chromosome 19 open reading frame 6 (C19orf6), mRNA [NM_033420]	1.886e-07
-0.825542	-1.10811	-0.542971	4.98142e-06	5.78936e-06	TNFRSF1A	Homo sapiens tumor necrosis factor receptor superfamily, member 1A (TNFRSF1A), mRNA [NM_001065]	5.78936e-06
-0.825145	-1.05654	-0.593748	2.71701e-07	5.94567e-06	PRSS8	Homo sapiens protease, serine, 8 (prostasin) (PRSS8), mRNA [NM_002773]	5.94567e-06
-0.825103	-1.37746	-0.272742	0.00534271	0.000136914	THSD1	Homo sapiens thrombospondin, type I, domain containing 1 (THSD1), transcript variant 1, mRNA [NM_018676]	0.000136914
-0.821212	-1.01891	-0.62351	2.35435e-08	9.01275e-09	APOL2	Homo sapiens apolipoprotein L, 2 (APOL2), transcript variant beta, mRNA [NM_145637]	9.01275e-09
-0.817264	-1.04714	-0.587392	2.84511e-07	0.00232981	RPS6KA2	Homo sapiens ribosomal protein S6 kinase, 90kDa, polypeptide 2 (RPS6KA2), transcript variant 1, mRNA [NM_021135]	0.00232981
-0.816855	-1.15612	-0.477595	5.89274e-05	0.000449939	GBE1	Homo sapiens glucan (1,4-alpha-), branching enzyme 1 (glycogen branching enzyme, Andersen disease, glycogen storage disease type IV) (GBE1), mRNA [NM_000158]	0.000449939
-0.813874	-1.14493	-0.482823	4.59614e-05	3.41297e-08	MSN	Homo sapiens moesin (MSN), mRNA [NM_002444]	3.41297e-08
-0.81242	-1.15105	-0.473792	6.14695e-05	0.000156828	KIAA0720	Homo sapiens putative NFkB activating protein (KIAA0720), transcript variant 2, mRNA [NM_198681]	0.000156828
-0.81033	-1.18206	-0.438599	0.000181594	0.000602132	SLC16A14	Homo sapiens solute carrier family 16 (monocarboxylic acid transporters), member 14 (SLC16A14), mRNA [NM_152527]	0.000602132
-0.804702	-1.15956	-0.449841	0.000117551	6.86235e-05	FLJ20701	Homo sapiens hypothetical protein FLJ20701 (FLJ20701), mRNA [NM_017933]	6.86235e-05
-0.803828	-1.12729	-0.480365	4.03544e-05	1.11201e-05	ZNF651	Homo sapiens zinc finger protein 651 (ZNF651), mRNA [NM_145166]	1.11201e-05
-0.802939	-1.16415	-0.441725	0.000146717	9.27497e-08	SHC1	Homo sapiens SHC (Src homology 2 domain containing) transforming protein 1 (SHC1), transcript variant 2, mRNA [NM_003029]	9.27497e-08
-0.802866	-1.25958	-0.346152	0.00147504	3.0819e-06	ELF4	Homo sapiens E74-like factor 4 (ets domain transcription factor) (ELF4), mRNA [NM_001421]	3.0819e-06
-0.800733	-1.13454	-0.466927	6.15774e-05	0.000534046	PHF2	Homo sapiens PHD finger protein 2 (PHF2), transcript variant 2, mRNA [NM_024517]	0.000534046
-0.800402	-1.0179	-0.582901	1.66427e-07	0.00398723	FAM14B	Homo sapiens family with sequence similarity 14, member B (FAM14B), mRNA [NM_206949]	0.00398723
-0.797511	-1.03064	-0.564385	5.12164e-07	4.78239e-07	THC2379807	Q5YJQ0 (Q5YJQ0) Cellulose synthase protein (Fragment), partial (6%) [THC2379807]	4.78239e-07
-0.797319	-1.07619	-0.518446	6.6836e-06	3.36819e-05	SASH1	Homo sapiens SAM and SH3 domain containing 1 (SASH1), mRNA [NM_015278]	3.36819e-05
-0.796246	-1.14163	-0.450859	9.75588e-05	0.00926632	TMEM29	Homo sapiens transmembrane protein 29 (TMEM29), mRNA [NM_014138]	0.00926632
-0.79381	-1.09355	-0.494073	1.82701e-05	2.64613e-05	POU2F1	Homo sapiens POU domain, class 2, transcription factor 1 (POU2F1), mRNA [NM_002697]	2.64613e-05
-0.790993	-1.16967	-0.412314	0.000285468	2.37424e-11	A_23_P68138	Unknown	2.37424e-11
-0.786275	-1.02861	-0.543938	1.12584e-06	2.78417e-09	MDS018	Homo sapiens hypothetical protein MDS018 (MDS018), mRNA [NM_021823]	2.78417e-09
-0.783223	-1.23943	-0.327016	0.00180609	1.86345e-08	GABRE	Homo sapiens gamma-aminobutyric acid (GABA) A receptor, epsilon (GABRE), transcript variant 4, mRNA [NM_021990]	1.86345e-08
-0.783084	-1.08483	-0.481335	2.36247e-05	1.56055e-07	CEBPA	Homo sapiens CCAAT/enhancer binding protein (C/EBP), alpha (CEBPA), mRNA [NM_004364]	1.56055e-07
-0.780203	-1.23875	-0.321652	0.00194773	9.7244e-07	NR3C1	Homo sapiens nuclear receptor subfamily 3, group C, member 1 (glucocorticoid receptor) (NR3C1), mRNA [NM_000176]	9.7244e-07
-0.778353	-0.968903	-0.587802	3.10567e-08	0.000319158	CCL15	Homo sapiens chemokine (C-C motif) ligand 15 (CCL15), transcript variant 3, mRNA [NM_032965]	0.000319158
-0.776111	-0.984776	-0.567447	1.40727e-07	4.25577e-06	CTSH	Homo sapiens cathepsin H (CTSH), transcript variant 2, mRNA [NM_148979]	4.25577e-06
-0.775546	-1.02615	-0.524939	2.22891e-06	1.76566e-05	FLJ14775	Homo sapiens hypothetical protein FLJ14775 (FLJ14775), mRNA [NM_032837]	1.76566e-05
-0.77445	-1.21401	-0.33489	0.00144653	0.000332177	KIAA0980	Homo sapiens KIAA0980 protein (KIAA0980), mRNA [NM_025176]	0.000332177
-0.772771	-1.08592	-0.459624	4.39159e-05	0.00015667	SPAG9	Homo sapiens sperm associated antigen 9 (SPAG9), transcript variant 1, mRNA [NM_003971]	0.00015667
-0.772133	-1.08299	-0.461274	4.05918e-05	0.00247152	THC2377764	Unknown	0.00247152
-0.77011	-1.18917	-0.351047	0.000994261	1.37418e-08	AW268902	AW268902 xv48h10.x1 Soares_NFL_T_GBC_S1 Homo sapiens cDNA clone IMAGE:2816419 3', mRNA sequence [AW268902]	1.37418e-08
-0.769274	-0.987148	-0.551401	3.16419e-07	3.58814e-06	SMAD1	Homo sapiens SMAD, mothers against DPP homolog 1 (Drosophila) (SMAD1), transcript variant 1, mRNA [NM_005900]	3.58814e-06
-0.768329	-0.991379	-0.545279	4.61366e-07	6.04879e-05	WNK3	Homo sapiens WNK lysine deficient protein kinase 3 (WNK3), transcript variant 1, mRNA [NM_020922]	6.04879e-05
-0.768242	-1.05459	-0.481889	1.54756e-05	9.98581e-05	DKFZp564I1922	Homo sapiens adlican (DKFZp564I1922), mRNA [NM_015419]	9.98581e-05
-0.767976	-0.984728	-0.551223	2.9998e-07	2.53231e-07	MGC12815	Homo sapiens chemokine (C-C motif) ligand 3-like 3 (CCL3L3), mRNA [NM_001001437]	2.53231e-07
-0.76774	-1.14589	-0.389589	0.000382001	0.00804418	AY358103	Homo sapiens clone DNA108759 PIKR2786 (UNQ2786) mRNA, complete cds. [AY358103]	0.00804418
-0.766134	-0.991716	-0.540551	5.71268e-07	0.00177155	SULT1A2	Homo sapiens sulfotransferase family, cytosolic, 1A, phenol-preferring, member 2 (SULT1A2), transcript variant 2, mRNA [NM_177528]	0.00177155
-0.762746	-1.23252	-0.292975	0.00285049	0.000785788	CAMK1D	Homo sapiens calcium/calmodulin-dependent protein kinase ID (CAMK1D), transcript variant 2, mRNA [NM_153498]	0.000785788
-0.760944	-1.19389	-0.328001	0.00147732	1.68834e-05	GADD45B	Homo sapiens growth arrest and DNA-damage-inducible, beta (GADD45B), mRNA [NM_015675]	1.68834e-05
-0.760897	-1.27004	-0.251755	0.00532494	0.00110215	ITSN1	Homo sapiens intersectin 1 (SH3 domain protein) (ITSN1), transcript variant 2, mRNA [NM_001001132]	0.00110215
-0.760761	-1.05025	-0.471268	2.01643e-05	2.30937e-07	ENST00000310579	PREDICTED: Homo sapiens similar to Ig kappa chain (LOC339562), mRNA [XM_291643]	2.30937e-07
-0.76058	-0.954742	-0.566418	6.15059e-08	3.49645e-06	A_24_P147849	Unknown	3.49645e-06
-0.756506	-0.994687	-0.518324	1.53503e-06	0.000692503	TNAP	Homo sapiens NIK-associated protein mRNA, complete cds. [AF463496]	0.000692503
-0.756182	-1.13993	-0.372435	0.000514122	2.84771e-10	MRVI1	Homo sapiens murine retrovirus integration site 1 homolog (MRVI1), transcript variant 2, mRNA [NM_130385]	2.84771e-10
-0.755542	-1.1425	-0.368589	0.000562207	0.00139718	C21orf34	Homo sapiens chromosome 21 open reading frame 34 (C21orf34), transcript variant 1, mRNA [NM_001005732]	0.00139718
-0.755377	-1.00374	-0.507016	2.84921e-06	9.85114e-08	HCFC1R1	Homo sapiens host cell factor C1 regulator 1 (XPO1 dependant) (HCFC1R1), transcript variant 1, mRNA [NM_017885]	9.85114e-08
-0.753782	-1.20779	-0.299778	0.00238326	3.73807e-07	CPN2	Homo sapiens, Similar to RIKEN cDNA 1300018K11 gene, clone IMAGE:5190234, mRNA, partial cds. [BC042334]	3.73807e-07
-0.75269	-1.19921	-0.306169	0.00210456	6.80033e-06	LENG8	Homo sapiens leukocyte receptor cluster (LRC) member 8 (LENG8), mRNA [NM_052925]	6.80033e-06
-0.751805	-1.09617	-0.407444	0.000178637	5.3943e-05	BC014346	Homo sapiens, clone IMAGE:4042988, mRNA, partial cds. [BC014346]	5.3943e-05
-0.751072	-0.995594	-0.506549	2.47901e-06	3.08993e-05	ADAMTS2	Homo sapiens a disintegrin-like and metalloprotease (reprolysin type) with thrombospondin type 1 motif, 2 (ADAMTS2), transcript variant 2, mRNA [NM_021599]	3.08993e-05
-0.750305	-0.971329	-0.52928	5.75267e-07	1.81421e-09	IL1F8	Homo sapiens interleukin 1 family, member 8 (eta) (IL1F8), transcript variant 2, mRNA [NM_173178]	1.81421e-09
-0.745939	-1.05125	-0.440629	4.95204e-05	2.31805e-05	DKFZp667B0210	Homo sapiens early B-cell factor 3 (EBF3), mRNA [NM_001005463]	2.31805e-05
-0.74442	-1.24941	-0.23943	0.00586943	5.06952e-07	FLJ21272	Homo sapiens cDNA: FLJ21272 fis, clone COL01753. [AK024925]	5.06952e-07
-0.743731	-0.956106	-0.531355	3.58846e-07	4.22532e-07	KIAA0355	Homo sapiens KIAA0355 (KIAA0355), mRNA [NM_014686]	4.22532e-07
-0.739784	-1.19752	-0.282046	0.00295632	0.000866144	POGZ	Homo sapiens pogo transposable element with ZNF domain (POGZ), transcript variant 1, mRNA [NM_015100]	0.000866144
-0.739771	-1.03353	-0.446013	3.43164e-05	0.000438633	COLEC11	Homo sapiens collectin sub-family member 11 (COLEC11), transcript variant 2, mRNA [NM_199235]	0.000438633
-0.738163	-0.988504	-0.487821	4.38799e-06	4.87626e-06	TP53TG3	Homo sapiens TP53TG3 protein (TP53TG3), mRNA [NM_016212]	4.87626e-06
-0.7371	-0.986721	-0.487478	4.30173e-06	1.11666e-06	C22orf9	Homo sapiens chromosome 22 open reading frame 9 (C22orf9), transcript variant 1, mRNA [NM_015264]	1.11666e-06
-0.737069	-1.1135	-0.360639	0.000547018	0.00363509	KIAA1913	Homo sapiens KIAA1913, mRNA (cDNA clone MGC:50847 IMAGE:5760073), complete cds. [BC044246]	0.00363509
-0.73682	-0.986195	-0.487445	4.26571e-06	3.82136e-06	A_24_P230100	Unknown	3.82136e-06
-0.735544	-1.13511	-0.335983	0.00097869	0.00300608	FLJ14640	Homo sapiens hypothetical protein FLJ14640 (FLJ14640), mRNA [NM_032816]	0.00300608
-0.732891	-1.18557	-0.280208	0.00291599	1.95051e-08	HEY1	Homo sapiens hairy/enhancer-of-split related with YRPW motif 1 (HEY1), mRNA [NM_012258]	1.95051e-08
-0.732299	-0.887568	-0.577031	2.71684e-09	0.000127237	FCGRT	Homo sapiens Fc fragment of IgG, receptor, transporter, alpha (FCGRT), mRNA [NM_004107]	0.000127237
-0.730702	-0.900537	-0.560867	1.30866e-08	5.80395e-06	CHRDL1	Homo sapiens chordin-like 1 (CHRDL1), mRNA [NM_145234]	5.80395e-06
-0.730553	-0.958059	-0.503048	1.3095e-06	0.00657273	GRIA1	Homo sapiens glutamate receptor, ionotropic, AMPA 1 (GRIA1), mRNA [NM_000827]	0.00657273
-0.729984	-0.970778	-0.489189	2.98264e-06	0.000287805	TIMP4	Homo sapiens tissue inhibitor of metalloproteinase 4 (TIMP4), mRNA [NM_003256]	0.000287805
-0.729092	-1.21533	-0.242852	0.00519929	1.57334e-11	LOC92017	Homo sapiens similar to RIKEN cDNA 4933437K13 (LOC92017), mRNA [NM_001009607]	1.57334e-11
-0.72707	-1.08701	-0.367126	0.000402069	8.13905e-07	AP3D1	Homo sapiens adaptor-related protein complex 3, delta 1 subunit (AP3D1), mRNA [NM_003938]	8.13905e-07
-0.727044	-0.908907	-0.545182	4.4196e-08	0.00429192	ECM2	Homo sapiens extracellular matrix protein 2, female organ and adipocyte specific (ECM2), mRNA [NM_001393]	0.00429192
-0.726161	-0.995662	-0.45666	1.46363e-05	8.94275e-05	P2RY6	Homo sapiens pyrimidinergic receptor P2Y, G-protein coupled, 6 (P2RY6), transcript variant 2, mRNA [NM_176798]	8.94275e-05
-0.725455	-0.921231	-0.529679	1.49272e-07	4.08699e-05	CLTCL1	Homo sapiens clathrin, heavy polypeptide-like 1 (CLTCL1), transcript variant 2, mRNA [NM_007098]	4.08699e-05
-0.723405	-1.06416	-0.382651	0.000240923	0.000168497	AK094334	Homo sapiens cDNA FLJ37015 fis, clone BRACE2010208. [AK094334]	0.000168497
-0.721401	-1.13843	-0.304371	0.00169384	2.30056e-07	BCORL1	Homo sapiens BCL6 co-repressor-like 1 (BCORL1), mRNA [NM_021946]	2.30056e-07
-0.721177	-1.15069	-0.29166	0.0021742	3.60637e-07	BI497361	df135e07.y1 Morton Fetal Cochlea Homo sapiens cDNA clone IMAGE:2537964 5', mRNA sequence [BI497361]	3.60637e-07
-0.720528	-1.06092	-0.380134	0.000248468	4.71607e-06	C20orf161	Homo sapiens chromosome 20 open reading frame 161 (C20orf161), transcript variant 1, mRNA [NM_033421]	4.71607e-06
-0.717467	-1.12702	-0.307911	0.00152012	8.95842e-05	BC089451	Homo sapiens cDNA clone IMAGE:30554612. [BC089451]	8.95842e-05
-0.715749	-1.14037	-0.291133	0.00210497	0.00929819	DNCLI2	Homo sapiens dynein, cytoplasmic, light intermediate polypeptide 2 (DNCLI2), mRNA [NM_006141]	0.00929819
-0.713396	-1.10781	-0.318986	0.00114737	1.54908e-05	CR936830	Homo sapiens mRNA; cDNA DKFZp686H059 (from clone DKFZp686H059). [CR936830]	1.54908e-05
-0.711592	-1.15255	-0.270637	0.00299143	5.44004e-06	CHN1	Homo sapiens chimerin (chimaerin) 1 (CHN1), mRNA [NM_001822]	5.44004e-06
-0.711517	-0.979977	-0.443057	1.80942e-05	0.000194355	HOXC8	Homo sapiens homeo box C8 (HOXC8), mRNA [NM_022658]	0.000194355
-0.71102	-0.931337	-0.490703	1.21734e-06	9.62621e-07	BC031973	Homo sapiens cDNA clone IMAGE:4827637, with apparent retained intron. [BC031973]	9.62621e-07
-0.710809	-1.01456	-0.407064	8.21789e-05	2.26995e-06	AK022168	Homo sapiens cDNA FLJ12106 fis, clone HEMBB1002702. [AK022168]	2.26995e-06
-0.709871	-1.00484	-0.414902	5.92641e-05	3.82715e-05	SYNE1	Homo sapiens spectrin repeat containing, nuclear envelope 1 (SYNE1), transcript variant longest, mRNA [NM_182961]	3.82715e-05
-0.706234	-0.948671	-0.463797	5.18362e-06	0.00680256	GPR135	Homo sapiens G protein-coupled receptor 135 (GPR135), mRNA [NM_022571]	0.00680256
-0.705303	-0.9211	-0.489505	1.01128e-06	0.00652316	MGC15429	Homo sapiens hypothetical protein MGC15429 (MGC15429), mRNA [NM_032750]	0.00652316
-0.704757	-1.0941	-0.315417	0.00113965	1.35811e-10	THC2409871	Q6P7W9 (Q6P7W9) Evx2 protein, partial (4%) [THC2409871]	1.35811e-10
-0.70458	-1.10167	-0.30749	0.0013601	5.88012e-05	IFI44L	Homo sapiens interferon-induced protein 44-like (IFI44L), mRNA [NM_006820]	5.88012e-05
-0.704422	-1.08813	-0.320717	0.00100343	0.000598071	THC2278676	Unknown	0.000598071
-0.701704	-1.11411	-0.289294	0.00194757	0.00203978	THC2411106	Unknown	0.00203978
-0.701212	-0.949696	-0.452729	7.96657e-06	5.54309e-06	NAGPA	Homo sapiens N-acetylglucosamine-1-phosphodiester alpha-N-acetylglucosaminidase (NAGPA), mRNA [NM_016256]	5.54309e-06
-0.699767	-1.16154	-0.237989	0.00481637	3.43486e-08	CBLB	Homo sapiens Cas-Br-M (murine) ecotropic retroviral transforming sequence b (CBLB), mRNA [NM_170662]	3.43486e-08
-0.699486	-0.896856	-0.502116	2.98759e-07	1.92931e-05	LPA	Homo sapiens lipoprotein, Lp(a) (LPA), mRNA [NM_005577]	1.92931e-05
-0.698998	-1.15603	-0.241966	0.00450128	0.00602577	C6orf151	Homo sapiens chromosome 6 open reading frame 151 (C6orf151), mRNA [NM_152551]	0.00602577
-0.698911	-0.934939	-0.462882	4.13893e-06	0.000234575	BC012753	Homo sapiens cDNA clone IMAGE:3625232, partial cds. [BC012753]	0.000234575
-0.695564	-0.952771	-0.438356	1.39623e-05	9.78015e-05	BC045718	Homo sapiens, clone IMAGE:4797078, mRNA. [BC045718]	9.78015e-05
-0.695424	-0.975549	-0.415298	4.08548e-05	4.14942e-07	RGL1	Homo sapiens ral guanine nucleotide dissociation stimulator-like 1 (RGL1), mRNA [NM_015149]	4.14942e-07
-0.693887	-1.0843	-0.30347	0.00134049	9.32822e-06	PLD1	Homo sapiens phospholipase D1, phophatidylcholine-specific (PLD1), mRNA [NM_002662]	9.32822e-06
-0.692324	-1.01719	-0.367458	0.000231352	9.17137e-05	AK022390	Homo sapiens cDNA FLJ12328 fis, clone MAMMA1002145. [AK022390]	9.17137e-05
-0.689548	-0.960487	-0.41861	3.01289e-05	1.33719e-07	RRAGC	Homo sapiens Ras-related GTP binding C (RRAGC), mRNA [NM_022157]	1.33719e-07
-0.688818	-1.12687	-0.250766	0.0036561	0.00800345	LOC92017	Homo sapiens mRNA for FLJ00066 protein, partial cds. [AK024473]	0.00800345
-0.686052	-1.06911	-0.30299	0.00125293	0.00697457	CD1C	Homo sapiens CD1C antigen, c polypeptide (CD1C), mRNA [NM_001765]	0.00697457
-0.685905	-1.03542	-0.336394	0.000535129	5.06577e-08	EVER1	Homo sapiens epidermodysplasia verruciformis 1 (EVER1), mRNA [NM_007267]	5.06577e-08
-0.683906	-0.959833	-0.40798	4.16538e-05	1.9636e-06	MTHFR	Homo sapiens 5,10-methylenetetrahydrofolate reductase (NADPH), mRNA (cDNA clone IMAGE:3949285), partial cds. [BC011614]	1.9636e-06
-0.682787	-0.986361	-0.379213	0.000128817	4.00532e-08	PRCP	Homo sapiens prolylcarboxypeptidase (angiotensinase C) (PRCP), transcript variant 2, mRNA [NM_199418]	4.00532e-08
-0.68179	-0.885901	-0.477679	7.32576e-07	0.000155401	ST3GAL1	Homo sapiens ST3 beta-galactoside alpha-2,3-sialyltransferase 1 (ST3GAL1), transcript variant 1, mRNA [NM_003033]	0.000155401
-0.681511	-0.865686	-0.497336	1.52608e-07	1.64647e-06	AK021933	Homo sapiens cDNA FLJ11871 fis, clone HEMBA1007052. [AK021933]	1.64647e-06
-0.675785	-1.05848	-0.293091	0.00141833	2.00655e-05	TMEPAI	Homo sapiens transmembrane, prostate androgen induced RNA (TMEPAI), transcript variant 1, mRNA [NM_020182]	2.00655e-05
-0.672655	-0.854213	-0.491096	1.49685e-07	5.51005e-06	Z25424	H.sapiens protein-serine/threonine kinase gene, complete CDS. [Z25424]	5.51005e-06
-0.670821	-0.898043	-0.443599	4.31375e-06	0.000964243	AK096317	Homo sapiens cDNA FLJ38998 fis, clone NT2RI2021463. [AK096317]	0.000964243
-0.667787	-0.933695	-0.40188	3.5497e-05	1.9414e-05	GK	Homo sapiens glycerol kinase (GK), transcript variant 1, mRNA [NM_203391]	1.9414e-05
-0.667632	-0.985817	-0.349447	0.000272393	0.00092741	CR603437	full-length cDNA clone CS0DA007YG07 of Neuroblastoma of Homo sapiens (human). [CR603437]	0.00092741
-0.666707	-0.86851	-0.464904	8.62579e-07	8.06324e-06	HDAC9	Homo sapiens histone deacetylase 9 (HDAC9), transcript variant 3, mRNA [NM_014707]	8.06324e-06
-0.665436	-1.05676	-0.274112	0.00195713	3.08056e-06	ZFP36L2	Homo sapiens zinc finger protein 36, C3H type-like 2 (ZFP36L2), mRNA [NM_006887]	3.08056e-06
-0.663899	-0.796432	-0.531366	9.42249e-10	0.00238219	ATP1B2	Homo sapiens ATPase, Na+/K+ transporting, beta 2 polypeptide (ATP1B2), mRNA [NM_001678]	0.00238219
-0.663311	-1.09287	-0.233757	0.00419202	5.64223e-06	ARID1A	Homo sapiens AT rich interactive domain 1A (SWI- like) (ARID1A), transcript variant 1, mRNA [NM_006015]	5.64223e-06
-0.663227	-1.05057	-0.275887	0.00184698	1.10345e-08	KIAA0669	Homo sapiens TSC22 domain family 2 (TSC22D2), mRNA [NM_014779]	1.10345e-08
-0.663056	-1.07687	-0.249246	0.00316262	3.02709e-05	PRKCB1	Homo sapiens protein kinase C, beta 1 (PRKCB1), transcript variant 2, mRNA [NM_002738]	3.02709e-05
-0.662805	-0.927434	-0.398177	3.66744e-05	8.51025e-09	SEC31L1	Homo sapiens SEC31-like 1 (S. cerevisiae) (SEC31L1), transcript variant 1, mRNA [NM_014933]	8.51025e-09
-0.658591	-0.877383	-0.439798	3.29466e-06	0.00830288	FLJ14827	Homo sapiens hypothetical protein FLJ14827 (FLJ14827), mRNA [NM_032848]	0.00830288
-0.657508	-0.83274	-0.482275	1.22501e-07	7.72293e-07	RUNX2	Homo sapiens runt-related transcription factor 2 (RUNX2), transcript variant 1, mRNA [NM_004348]	7.72293e-07
-0.655864	-0.994939	-0.316789	0.000615647	0.00298244	PLEKHA1	Homo sapiens pleckstrin homology domain containing, family A (phosphoinositide binding specific) member 1 (PLEKHA1), transcript variant 2, mRNA [NM_001001974]	0.00298244
-0.655627	-0.947923	-0.36333	0.000132794	0.000165411	ENST00000252229	Unknown	0.000165411
-0.655217	-1.04894	-0.261493	0.00233874	1.29059e-05	TRO	Homo sapiens trophinin (TRO), transcript variant 3, mRNA [NM_016157]	1.29059e-05
-0.654775	-0.872406	-0.437144	3.3172e-06	1.69597e-11	GPHA2	Homo sapiens glycoprotein hormone alpha 2 (GPHA2), mRNA [NM_130769]	1.69597e-11
-0.65153	-0.971791	-0.33127	0.000374243	1.25282e-07	BX101146	BX101146 Soares fetal liver spleen 1NFLS Homo sapiens cDNA clone IMAGp998P08462, mRNA sequence [BX101146]	1.25282e-07
-0.648638	-0.816216	-0.481059	7.45961e-08	1.8516e-07	THC2403712	aspartate aminotranferase {Xylella fastidiosa Temecula1;} , partial (4%) [THC2403712]	1.8516e-07
-0.647934	-0.917585	-0.378284	6.0358e-05	0.00820691	FOXP1	Homo sapiens forkhead box P1 (FOXP1), transcript variant 1, mRNA [NM_032682]	0.00820691
-0.647069	-0.849275	-0.444863	1.37714e-06	5.19855e-07	A_24_P483374	Unknown	5.19855e-07
-0.645225	-0.85153	-0.43892	1.91691e-06	3.01888e-10	SFI1	Homo sapiens Sfi1 homolog, spindle assembly associated (yeast) (SFI1), transcript variant 1, mRNA [NM_001007467]	3.01888e-10
-0.642739	-0.891362	-0.394116	2.47928e-05	1.04993e-05	ITPK1	Homo sapiens inositol 1,3,4-triphosphate 5/6 kinase (ITPK1), mRNA [NM_014216]	1.04993e-05
-0.640459	-0.965367	-0.315551	0.000512397	3.64743e-06	IDS	Homo sapiens iduronate 2-sulfatase (Hunter syndrome) (IDS), transcript variant 1, mRNA [NM_000202]	3.64743e-06
-0.640336	-0.925408	-0.355263	0.000130704	2.70734e-06	SMAD1	Homo sapiens SMAD, mothers against DPP homolog 1 (Drosophila) (SMAD1), transcript variant 1, mRNA [NM_005900]	2.70734e-06
-0.639883	-1.01562	-0.264142	0.00193311	0.000252835	AF086044	Homo sapiens full length insert cDNA clone YX74D05. [AF086044]	0.000252835
-0.639284	-1.06829	-0.21028	0.00543607	0.00398238	THC2434791	ALU6_HUMAN (P39193) Alu subfamily SP sequence contamination warning entry, partial (18%) [THC2434791]	0.00398238
-0.637854	-0.91848	-0.357229	0.000114498	2.95443e-11	PPP1R9B	Homo sapiens cDNA clone IMAGE:4178802, partial cds. [BC008564]	2.95443e-11
-0.636197	-1.0359	-0.236498	0.00333035	0.00344818	FGL2	Homo sapiens fibrinogen-like 2 (FGL2), mRNA [NM_006682]	0.00344818
-0.636185	-0.779611	-0.49276	7.81125e-09	7.37054e-06	TRIM11	Homo sapiens tripartite motif-containing 11 (TRIM11), mRNA [NM_145214]	7.37054e-06
-0.63567	-1.00753	-0.263812	0.00187276	8.31643e-08	CR616529	full-length cDNA clone CS0DC028YI02 of Neuroblastoma Cot 25-normalized of Homo sapiens (human). [CR616529]	8.31643e-08
-0.634307	-0.982517	-0.286098	0.0010766	2.56588e-05	DCP1A	Homo sapiens decapping enzyme (DCP1A), mRNA [NM_018403]	2.56588e-05
-0.63113	-0.824726	-0.437534	1.04983e-06	0.000328343	NFE2L1	Homo sapiens nuclear factor (erythroid-derived 2)-like 1 (NFE2L1), mRNA [NM_003204]	0.000328343
-0.631045	-0.868309	-0.393781	1.73009e-05	5.54309e-06	SLC30A4	Homo sapiens solute carrier family 30 (zinc transporter), member 4 (SLC30A4), mRNA [NM_013309]	5.54309e-06
-0.625871	-0.905226	-0.346516	0.000134515	0.000791641	EVI1	Homo sapiens ecotropic viral integration site 1 (EVI1), mRNA [NM_005241]	0.000791641
-0.624403	-1.00176	-0.247046	0.00244976	5.1557e-07	KLRG1	Homo sapiens killer cell lectin-like receptor subfamily G, member 1 (KLRG1), mRNA [NM_005810]	5.1557e-07
-0.621635	-1.01395	-0.229322	0.00344804	5.83091e-05	FLJ20647	Homo sapiens hypothetical protein FLJ20647 (FLJ20647), mRNA [NM_017918]	5.83091e-05
-0.617919	-0.808472	-0.427365	1.13497e-06	0.00361822	PEA15	Homo sapiens phosphoprotein enriched in astrocytes 15 (PEA15), mRNA [NM_003768]	0.00361822
-0.615966	-0.87347	-0.358463	6.36463e-05	3.66302e-09	AKT3	Homo sapiens cDNA FLJ30547 fis, clone BRAWH2001439. [AK055109]	3.66302e-09
-0.61355	-0.807325	-0.419776	1.60562e-06	4.6259e-07	ENST00000343938	PREDICTED: Homo sapiens similar to BC002216 protein (LOC440743), mRNA [XM_496453]	4.6259e-07
-0.612616	-0.804115	-0.421118	1.38332e-06	2.04839e-10	BX091769	BX091769 Soares_NSF_F8_9W_OT_PA_P_S1 Homo sapiens cDNA clone IMAGp998M013967 ; IMAGE:1565736, mRNA sequence [BX091769]	2.04839e-10
-0.612542	-0.884633	-0.34045	0.000127499	1.10526e-05	LOC286495	PREDICTED: Homo sapiens similar to Tetratricopeptide repeat protein 3 (TPR repeat protein D) (LOC286495), mRNA [XM_208438]	1.10526e-05
-0.609423	-0.888979	-0.329866	0.000181519	0.000249923	TPR	Homo sapiens translocated promoter region (to activated MET oncogene) (TPR), mRNA [NM_003292]	0.000249923
-0.603275	-0.8938	-0.312749	0.00030351	4.71057e-05	MGC11324	Homo sapiens hypothetical protein MGC11324 (MGC11324), mRNA [NM_032717]	4.71057e-05
-0.600998	-0.8058	-0.396197	4.68683e-06	0.00766882	MGC34034	Homo sapiens hypothetical protein MGC34034, mRNA (cDNA clone MGC:34034 IMAGE:4828922), complete cds. [BC032958]	0.00766882
-0.600924	-0.958429	-0.243419	0.00215465	1.2508e-07	FLJ33817	Homo sapiens hypothetical protein FLJ33817 (FLJ33817), mRNA [NM_152348]	1.2508e-07
-0.594304	-0.968737	-0.21987	0.00340366	3.41262e-06	ARG99	Homo sapiens cDNA FLJ43150 fis, clone CTONG3009239. [AK125140]	3.41262e-06
-0.594206	-0.975905	-0.212508	0.00394519	3.78752e-10	ZAK	Homo sapiens sterile alpha motif and leucine zipper containing kinase AZK (ZAK), mRNA [NM_133646]	3.78752e-10
-0.591307	-0.970253	-0.21236	0.00387605	0.00968971	LOC440684	PREDICTED: Homo sapiens similar to D(1B) dopamine receptor (D(5) dopamine receptor) (D1beta dopamine receptor) (LOC440684), mRNA [XM_496405]	0.00968971
-0.59092	-0.772876	-0.408963	1.11046e-06	0.00477642	RGNEF	Homo sapiens Rho-guanine nucleotide exchange factor, mRNA (cDNA clone MGC:21017 IMAGE:4454960), complete cds. [BC012946]	0.00477642
-0.590888	-0.804845	-0.37693	1.061e-05	0.00137768	TSPYL2	Homo sapiens TSPY-like 2 (TSPYL2), mRNA [NM_022117]	0.00137768
-0.590312	-0.729948	-0.450676	1.7568e-08	0.00225231	FLJ20580	Homo sapiens hypothetical protein FLJ20580 (FLJ20580), mRNA [NM_017887]	0.00225231
-0.582997	-0.727689	-0.438304	3.88859e-08	1.85375e-05	MMP19	Homo sapiens matrix metalloproteinase 19 (MMP19), transcript variant rasi-6, mRNA [NM_022791]	1.85375e-05
-0.581806	-0.722201	-0.44141	2.44794e-08	8.8893e-07	TNFRSF14	Homo sapiens tumor necrosis factor receptor superfamily, member 14 (herpesvirus entry mediator) (TNFRSF14), mRNA [NM_003820]	8.8893e-07
-0.579941	-0.87609	-0.283792	0.000546407	0.000365169	AK125221	Homo sapiens cDNA FLJ43231 fis, clone HCHON2001519. [AK125221]	0.000365169
-0.576996	-0.899823	-0.254169	0.00127572	1.53109e-05	NM_001012651	Homo sapiens natural killer-tumor recognition sequence (NKTR), transcript variant 2, mRNA [NM_001012651]	1.53109e-05
-0.575585	-0.709263	-0.441906	1.29182e-08	8.74832e-06	CD248	Homo sapiens CD248 antigen, endosialin (CD248), mRNA [NM_020404]	8.74832e-06
-0.57362	-0.751886	-0.395353	1.27084e-06	4.75545e-08	ENST00000356515	Homo sapiens cDNA clone MGC:120841 IMAGE:7939651, complete cds. [BC093806]	4.75545e-08
-0.572757	-0.767414	-0.3781	4.51785e-06	0.00200946	SERPINB9	Homo sapiens serine (or cysteine) proteinase inhibitor, clade B (ovalbumin), member 9 (SERPINB9), mRNA [NM_004155]	0.00200946
-0.571208	-0.932943	-0.209473	0.0035406	6.193e-06	P4HA2	Homo sapiens procollagen-proline, 2-oxoglutarate 4-dioxygenase (proline 4-hydroxylase), alpha polypeptide II (P4HA2), transcript variant 1, mRNA [NM_004199]	6.193e-06
-0.570597	-0.790485	-0.350708	2.36499e-05	1.40366e-05	UMOD	Homo sapiens uromodulin (uromucoid, Tamm-Horsfall glycoprotein) (UMOD), transcript variant 1, mRNA [NM_003361]	1.40366e-05
-0.556532	-0.735993	-0.377071	2.16375e-06	0.000109485	PML	Homo sapiens promyelocytic leukemia (PML), transcript variant 12, mRNA [NM_033245]	0.000109485
-0.553406	-0.733699	-0.373113	2.50308e-06	9.7244e-07	SNX13	Homo sapiens sorting nexin 13 (SNX13), mRNA [NM_015132]	9.7244e-07
-0.551565	-0.681767	-0.421363	1.69736e-08	2.92545e-07	NR1H3	Homo sapiens nuclear receptor subfamily 1, group H, member 3 (NR1H3), mRNA [NM_005693]	2.92545e-07
-0.551412	-0.712435	-0.390389	5.04372e-07	1.58327e-06	CR592222	full-length cDNA clone CS0DB003YO14 of Neuroblastoma Cot 10-normalized of Homo sapiens (human). [CR592222]	1.58327e-06
-0.53974	-0.707728	-0.371753	1.29869e-06	0.00185766	TPCN1	Homo sapiens cDNA FLJ20612 fis, clone KAT05509. [AK000619]	0.00185766
-0.539103	-0.843516	-0.23469	0.00138311	4.67067e-05	EIF2AK2	Homo sapiens eukaryotic translation initiation factor 2-alpha kinase 2 (EIF2AK2), mRNA [NM_002759]	4.67067e-05
-0.537918	-0.8794	-0.196436	0.00360706	0.000328312	VANGL1	Homo sapiens vang-like 1 (van gogh, Drosophila) (VANGL1), mRNA [NM_138959]	0.000328312
-0.532268	-0.669869	-0.394667	7.53577e-08	2.32816e-06	MX2	Homo sapiens myxovirus (influenza virus) resistance 2 (mouse) (MX2), mRNA [NM_002463]	2.32816e-06
-0.53171	-0.822768	-0.240651	0.00104932	0.000203007	BC031314	Homo sapiens, clone IMAGE:5276765, mRNA. [BC031314]	0.000203007
-0.531475	-0.783997	-0.278954	0.000263837	9.45736e-06	MYCBP2	Homo sapiens MYC binding protein 2 (MYCBP2), mRNA [NM_015057]	9.45736e-06
-0.529678	-0.683186	-0.37617	4.49656e-07	3.54773e-05	KIAA0635	Homo sapiens cDNA FLJ13621 fis, clone PLACE1010954. [AK023683]	3.54773e-05
-0.527006	-0.776978	-0.277033	0.000259176	7.06246e-06	PPP2R5C	Homo sapiens mRNA; cDNA DKFZp761H0317 (from clone DKFZp761H0317). [AL834350]	7.06246e-06
-0.523257	-0.842224	-0.204291	0.00262581	0.00223862	AKAP13	Homo sapiens A kinase (PRKA) anchor protein 13 (AKAP13), transcript variant 1, mRNA [NM_006738]	0.00223862
-0.518956	-0.79919	-0.238722	0.00092681	2.86258e-05	RAB35	Homo sapiens RAB35, member RAS oncogene family (RAB35), mRNA [NM_006861]	2.86258e-05
-0.518434	-0.703344	-0.333524	8.68732e-06	1.29546e-07	FCN3	Homo sapiens ficolin (collagen/fibrinogen domain containing) 3 (Hakata antigen) (FCN3), transcript variant 1, mRNA [NM_003665]	1.29546e-07
-0.512794	-0.756773	-0.268814	0.000267644	1.0289e-07	CDC2L5	Homo sapiens cell division cycle 2-like 5 (cholinesterase-related cell division controller) (CDC2L5), transcript variant 1, mRNA [NM_003718]	1.0289e-07
-0.510253	-0.851989	-0.168517	0.00535946	0.00434074	AL133090	Homo sapiens mRNA; cDNA DKFZp434E0528 (from clone DKFZp434E0528). [AL133090]	0.00434074
-0.508938	-0.68105	-0.336827	4.219e-06	6.13364e-07	AA448469	zw80a10.s1 Soares_testis_NHT Homo sapiens cDNA clone IMAGE:782490 3', mRNA sequence [AA448469]	6.13364e-07
-0.508484	-0.673067	-0.343901	2.28229e-06	0.000450289	THC2340114	Unknown	0.000450289
-0.505075	-0.735218	-0.274933	0.000168786	1.4795e-08	CRY2	Homo sapiens cryptochrome 2 (photolyase-like) (CRY2), mRNA [NM_021117]	1.4795e-08
-0.496086	-0.710172	-0.282	9.20137e-05	0.000459506	CR615016	full-length cDNA clone CS0DB006YM19 of Neuroblastoma Cot 10-normalized of Homo sapiens (human). [CR615016]	0.000459506
-0.494737	-0.668403	-0.32107	7.0173e-06	7.12724e-05	ARHGEF10	Homo sapiens Rho guanine nucleotide exchange factor (GEF) 10 (ARHGEF10), mRNA [NM_014629]	7.12724e-05
-0.492419	-0.749821	-0.235017	0.000684165	3.41262e-06	EPLIN	Homo sapiens epithelial protein lost in neoplasm beta (EPLIN), mRNA [NM_016357]	3.41262e-06
-0.492299	-0.64987	-0.334727	1.94558e-06	9.55643e-06	KLK2	Homo sapiens kallikrein 2, prostatic (KLK2), transcript variant 1, mRNA [NM_005551]	9.55643e-06
-0.485373	-0.734502	-0.236244	0.000574236	0.000118074	KLF13	Homo sapiens Kruppel-like factor 13 (KLF13), mRNA [NM_015995]	0.000118074
-0.482292	-0.633056	-0.331528	1.38378e-06	1.47145e-07	U96396	Homo sapiens anti-streptococcal/anti-myosin immunoglobulin kappa light chain variable region mRNA, partial cds. [U96396]	1.47145e-07
-0.470746	-0.752617	-0.188875	0.00227185	7.07812e-07	PLCG2	Homo sapiens phospholipase C, gamma 2 (phosphatidylinositol-specific) (PLCG2), mRNA [NM_002661]	7.07812e-07
-0.457379	-0.620374	-0.294383	8.58996e-06	0.00284337	TOR2A	Homo sapiens torsin family 2, member A (TOR2A), mRNA [NM_130459]	0.00284337
-0.449863	-0.664896	-0.234829	0.000280907	0.00822502	C19orf12	Homo sapiens chromosome 19 open reading frame 12 (C19orf12), mRNA [NM_031448]	0.00822502
-0.448571	-0.672858	-0.224284	0.000444059	0.00118258	COG2	Homo sapiens component of oligomeric golgi complex 2 (COG2), mRNA [NM_007357]	0.00118258
-0.441521	-0.603919	-0.279123	1.30267e-05	2.31301e-06	AA453520	AA453520 zx47g09.s1 Soares_testis_NHT Homo sapiens cDNA clone IMAGE:795424 3', mRNA sequence [AA453520]	2.31301e-06
-0.434894	-0.548959	-0.320828	9.50004e-08	0.0019179	DOK1	Homo sapiens docking protein 1, 62kDa (downstream of tyrosine kinase 1) (DOK1), mRNA [NM_001381]	0.0019179
-0.431502	-0.673491	-0.189512	0.00130234	6.80213e-05	ATXN2	Homo sapiens ataxin 2 (ATXN2), mRNA [NM_002973]	6.80213e-05
-0.428039	-0.561586	-0.294492	1.34553e-06	9.34786e-07	A_32_P99399	Unknown	9.34786e-07
-0.422633	-0.592241	-0.253025	3.90453e-05	0.0033414	TBCD	Homo sapiens tubulin-specific chaperone d (TBCD), mRNA [NM_005993]	0.0033414
-0.408394	-0.672749	-0.144039	0.00417821	1.3809e-07	A_32_P22679	Unknown	1.3809e-07
-0.399907	-0.521863	-0.27795	9.63559e-07	3.36668e-06	MFAP2	Homo sapiens microfibrillar-associated protein 2 (MFAP2), transcript variant 1, mRNA [NM_017459]	3.36668e-06
-0.393934	-0.551101	-0.236768	3.63516e-05	1.36055e-06	KMO	Homo sapiens kynurenine 3-monooxygenase (kynurenine 3-hydroxylase) (KMO), mRNA [NM_003679]	1.36055e-06
-0.388777	-0.607803	-0.16975	0.00135562	0.000218664	PEPD	Homo sapiens peptidase D (PEPD), mRNA [NM_000285]	0.000218664
-0.380366	-0.634911	-0.125822	0.0053292	1.9615e-12	WASF1	Homo sapiens WAS protein family, member 1 (WASF1), mRNA [NM_003931]	1.9615e-12
-0.375596	-0.622869	-0.128323	0.00473414	6.55921e-05	CRYL1	Homo sapiens crystallin, lambda 1 (CRYL1), mRNA [NM_015974]	6.55921e-05
-0.332096	-0.504841	-0.159352	0.000652822	0.00445797	KATNAL1	Homo sapiens katanin p60 subunit A-like 1 (KATNAL1), transcript variant 1, mRNA [NM_032116]	0.00445797
0.35073	0.11523	0.586229	0.00545847	0.000598699	BECN1	Homo sapiens beclin 1 (coiled-coil, myosin-like BCL2 interacting protein) (BECN1), mRNA [NM_003766]	0.000598699
0.388769	0.201809	0.575729	0.000299123	9.32822e-06	FLJ14775	Homo sapiens hypothetical protein FLJ14775 (FLJ14775), mRNA [NM_032837]	9.32822e-06
0.38992	0.130762	0.649078	0.00507321	0.00190099	PPIL3	Homo sapiens peptidylprolyl isomerase (cyclophilin)-like 3 (PPIL3), transcript variant PPIL3c, mRNA [NM_131916]	0.00190099
0.402032	0.134821	0.669243	0.00507359	5.61573e-05	ALG1	Homo sapiens asparagine-linked glycosylation 1 homolog (yeast, beta-1,4-mannosyltransferase) (ALG1), mRNA [NM_019109]	5.61573e-05
0.405013	0.188563	0.621463	0.000842235	4.6236e-11	BC021732	Homo sapiens, clone IMAGE:4795401, mRNA. [BC021732]	4.6236e-11
0.405023	0.13233	0.677716	0.0055649	1.19655e-10	MBTPS1	Homo sapiens membrane-bound transcription factor protease, site 1 (MBTPS1), transcript variant 1, mRNA [NM_003791]	1.19655e-10
0.405179	0.221953	0.588406	0.000155347	0.000117133	FLJ10241	Homo sapiens hypothetical protein FLJ10241 (FLJ10241), mRNA [NM_018035]	0.000117133
0.407506	0.202342	0.612669	0.000475458	2.5376e-06	PITPNA	Homo sapiens phosphatidylinositol transfer protein, alpha (PITPNA), mRNA [NM_006224]	2.5376e-06
0.410163	0.181649	0.638678	0.00122874	0.000199786	MGC4825	Homo sapiens hypothetical protein MGC4825 (MGC4825), mRNA [NM_024122]	0.000199786
0.410218	0.16459	0.655845	0.0022718	4.5433e-05	COPB2	Homo sapiens coatomer protein complex, subunit beta 2 (beta prime) (COPB2), mRNA [NM_004766]	4.5433e-05
0.420687	0.155795	0.685579	0.00338814	6.33835e-05	OR7E156P	Homo sapiens olfactory receptor, family 7, subfamily E, member 156 pseudogene (OR7E156P) on chromosome 13 [NR_002171]	6.33835e-05
0.420837	0.156521	0.685153	0.0033225	0.00619495	ORMDL2	Homo sapiens ORM1-like 2 (S. cerevisiae) (ORMDL2), mRNA [NM_014182]	0.00619495
0.425957	0.224069	0.627846	0.000257115	0.00409643	FLJ45459	Homo sapiens FLJ45459 protein (FLJ45459), mRNA [NM_198446]	0.00409643
0.427078	0.165888	0.688267	0.00269534	0.00348424	LOC205251	Homo sapiens hypothetical protein LOC205251 (LOC205251), mRNA [NM_174925]	0.00348424
0.435702	0.293449	0.577956	2.58075e-06	3.44284e-05	BC070363	Homo sapiens cDNA clone IMAGE:3960708, partial cds. [BC070363]	3.44284e-05
0.435708	0.235153	0.636264	0.000188361	0.00381918	IMMP2L	Homo sapiens IMP2 inner mitochondrial membrane protease-like (S. cerevisiae) (IMMP2L), mRNA [NM_032549]	0.00381918
0.441139	0.153964	0.728315	0.00435818	0.000504992	AEBP2	Homo sapiens AE binding protein 2 (AEBP2), mRNA [NM_153207]	0.000504992
0.446713	0.29696	0.596467	3.73757e-06	3.55519e-05	CXorf44	Homo sapiens chromosome X open reading frame 44, mRNA (cDNA clone IMAGE:3939163), partial cds. [BC006406]	3.55519e-05
0.449132	0.159581	0.738682	0.00405362	3.35816e-07	ESRRA	Homo sapiens estrogen-related receptor alpha (ESRRA), mRNA [NM_004451]	3.35816e-07
0.449563	0.196532	0.702593	0.00134435	0.00945956	ICA1	Homo sapiens islet cell autoantigen 1, 69kDa (ICA1), transcript variant 2, mRNA [NM_004968]	0.00945956
0.453724	0.178147	0.7293	0.00255027	0.00018138	LOC202459	Homo sapiens similar to RIKEN cDNA 2310008M10 (LOC202459), mRNA [NM_145303]	0.00018138
0.46123	0.175413	0.747048	0.00299184	1.9717e-05	THC2305303	Q6JTU6 (Q6JTU6) BCL2-like 11 transcript variant 9, complete [THC2305303]	1.9717e-05
0.462205	0.150632	0.773778	0.00561336	8.13905e-07	EIF1AX	Homo sapiens eukaryotic translation initiation factor 1A, X-linked (EIF1AX), mRNA [NM_001412]	8.13905e-07
0.463268	0.205536	0.721	0.00121325	0.00890334	OSBPL1A	Homo sapiens oxysterol binding protein-like 1A (OSBPL1A), transcript variant OSBPL1B, mRNA [NM_080597]	0.00890334
0.466288	0.159851	0.772725	0.00467331	6.60747e-09	RAB11FIP1	Homo sapiens RAB11 family interacting protein 1 (class I) (RAB11FIP1), transcript variant 2, mRNA [NM_001002233]	6.60747e-09
0.467141	0.229018	0.705264	0.000537016	0.000673114	FLJ31153	Homo sapiens hypothetical protein FLJ31153 (FLJ31153), mRNA [NM_144600]	0.000673114
0.467357	0.239702	0.695013	0.000341273	1.58578e-05	YY1AP1	Homo sapiens YY1 associated protein 1 (YY1AP1), transcript variant 2, mRNA [NM_139118]	1.58578e-05
0.467875	0.160964	0.774786	0.0046102	0.000106607	HIS1	Homo sapiens HMBA-inducible (HIS1), mRNA [NM_006460]	0.000106607
0.470463	0.291584	0.649342	1.99554e-05	5.71411e-07	LOC388727	PREDICTED: Homo sapiens hypothetical LOC388727 (LOC388727), mRNA [XM_373881]	5.71411e-07
0.477481	0.24358	0.711381	0.00036142	8.7719e-08	LOC152217	Homo sapiens hypothetical protein BC007882, mRNA (cDNA clone MGC:71256 IMAGE:6730791), complete cds. [BC062368]	8.7719e-08
0.480777	0.188512	0.773042	0.00256835	1.50327e-05	TBL1X	Homo sapiens transducin (beta)-like 1X-linked (TBL1X), mRNA [NM_005647]	1.50327e-05
0.48512	0.166452	0.803789	0.00465773	0.00132028	PLAT	Homo sapiens plasminogen activator, tissue (PLAT), transcript variant 1, mRNA [NM_000930]	0.00132028
0.485303	0.236131	0.734476	0.00057602	5.85969e-07	SCYL2	Homo sapiens cDNA FLJ10735 fis, clone NT2RP3001407, weakly similar to SCY1 PROTEIN. [AK001597]	5.85969e-07
0.486387	0.307	0.665775	1.34958e-05	0.000789236	CSTF3	Homo sapiens cleavage stimulation factor, 3' pre-RNA, subunit 3, 77kDa (CSTF3), mRNA [NM_001326]	0.000789236
0.487751	0.23645	0.739051	0.000595679	0.00320714	MRPL53	Homo sapiens mitochondrial ribosomal protein L53 (MRPL53), nuclear gene encoding mitochondrial protein, mRNA [NM_053050]	0.00320714
0.487795	0.204445	0.771146	0.00176472	2.87089e-07	NRG1	Homo sapiens neuregulin 1 (NRG1), transcript variant HRG-beta2, mRNA [NM_013957]	2.87089e-07
0.489377	0.277988	0.700765	9.30034e-05	3.90865e-08	CNOT7	Homo sapiens CCR4-NOT transcription complex, subunit 7 (CNOT7), transcript variant 1, mRNA [NM_013354]	3.90865e-08
0.495158	0.173354	0.816963	0.00430464	0.000157251	PTER	Homo sapiens phosphotriesterase related (PTER), transcript variant 1, mRNA [NM_001001484]	0.000157251
0.495812	0.197705	0.79392	0.00234966	0.00115707	KIAA1609	Homo sapiens KIAA1609 protein (KIAA1609), mRNA [NM_020947]	0.00115707
0.496118	0.266526	0.72571	0.000199568	1.12316e-05	DPH2L2	Homo sapiens DPH2-like 2 (S. cerevisiae) (DPH2L2), transcript variant 1, mRNA [NM_001384]	1.12316e-05
0.496895	0.21454	0.779251	0.00146125	5.38779e-07	POLD3	Homo sapiens polymerase (DNA-directed), delta 3, accessory subunit (POLD3), mRNA [NM_006591]	5.38779e-07
0.497185	0.173133	0.821236	0.00439731	3.46451e-06	C9orf10OS	Homo sapiens chromosome 9 open reading frame 10 opposite strand (C9orf10OS), mRNA [NM_198841]	3.46451e-06
0.49745	0.256116	0.738784	0.000327416	0.00262494	CTAGE6	Homo sapiens CTAGE family, member 6, mRNA (cDNA clone MGC:41943 IMAGE:5296763), complete cds. [BC043153]	0.00262494
0.499211	0.214425	0.783998	0.00151178	0.000596753	UTX	Homo sapiens ubiquitously transcribed tetratricopeptide repeat, X chromosome (UTX), mRNA [NM_021140]	0.000596753
0.502056	0.195613	0.808499	0.00265345	0.0017217	ALDH9A1	Homo sapiens aldehyde dehydrogenase 9 family, member A1 (ALDH9A1), mRNA [NM_000696]	0.0017217
0.503529	0.205536	0.801522	0.00206309	6.32761e-07	NUP133	Homo sapiens nucleoporin 133kDa (NUP133), mRNA [NM_018230]	6.32761e-07
0.504694	0.221214	0.788175	0.00132042	0.000101853	ENST00000300058	Homo sapiens mRNA; cDNA DKFZp686M03149 (from clone DKFZp686M03149). [BX647432]	0.000101853
0.50617	0.235988	0.776352	0.000832779	4.28119e-06	THAP4	Homo sapiens THAP domain containing 4 (THAP4), mRNA [NM_015963]	4.28119e-06
0.508724	0.168485	0.848963	0.00530648	1.92417e-07	FLJ14166	Homo sapiens cDNA FLJ16450 fis, clone BRAWH2010552. [AK131381]	1.92417e-07
0.509782	0.208635	0.810928	0.00203224	0.00398723	CSRP2BP	Homo sapiens CSRP2 binding protein (CSRP2BP), transcript variant 1, mRNA [NM_020536]	0.00398723
0.512577	0.227652	0.797501	0.0012042	1.70808e-06	RABL5	Homo sapiens RAB, member RAS oncogene family-like 5 (RABL5), mRNA [NM_022777]	1.70808e-06
0.513033	0.264007	0.762059	0.000329203	1.16186e-05	TBC1D8	Homo sapiens TBC1 domain family, member 8 (with GRAM domain) (TBC1D8), mRNA [NM_007063]	1.16186e-05
0.513413	0.325461	0.701365	1.22494e-05	2.02124e-05	KIAA0220	Homo sapiens mRNA; cDNA DKFZp547E087 (from clone DKFZp547E087). [AL834164]	2.02124e-05
0.515772	0.170343	0.861201	0.00535914	0.00246845	SLC25A12	Homo sapiens solute carrier family 25 (mitochondrial carrier, Aralar), member 12 (SLC25A12), mRNA [NM_003705]	0.00246845
0.521298	0.191775	0.850821	0.00349117	3.10622e-05	TIMM10	Homo sapiens translocase of inner mitochondrial membrane 10 homolog (yeast) (TIMM10), mRNA [NM_012456]	3.10622e-05
0.527727	0.216639	0.838815	0.00199677	0.00662198	ATOX1	Homo sapiens ATX1 antioxidant protein 1 homolog (yeast) (ATOX1), mRNA [NM_004045]	0.00662198
0.530064	0.252669	0.807459	0.000691581	9.6977e-05	IQCE	Homo sapiens mRNA for KIAA1023 protein, partial cds. [AB028946]	9.6977e-05
0.533209	0.210548	0.855869	0.0024755	2.30778e-06	C7orf20	Homo sapiens chromosome 7 open reading frame 20 (C7orf20), mRNA [NM_015949]	2.30778e-06
0.535058	0.28447	0.785645	0.000226682	0.00438152	KLHL9	Homo sapiens kelch-like 9 (Drosophila) (KLHL9), mRNA [NM_018847]	0.00438152
0.536989	0.248449	0.825529	0.000885537	2.09905e-07	AK3	Homo sapiens adenylate kinase 3-like 1 (AK3L1), nuclear gene encoding mitochondrial protein, transcript variant 1, mRNA [NM_001005353]	2.09905e-07
0.537693	0.201626	0.87376	0.00319917	0.00253848	THC2370154	AF348700 ubiquitin A-52 residue ribosomal protein fusion product 1 {Homo sapiens;} , complete [THC2370154]	0.00253848
0.541293	0.307944	0.774643	9.09124e-05	0.000127949	C20orf11	Homo sapiens chromosome 20 open reading frame 11 (C20orf11), mRNA [NM_017896]	0.000127949
0.541952	0.238521	0.845383	0.00128357	2.28888e-06	A_23_P117943	Unknown	2.28888e-06
0.542767	0.290836	0.794697	0.000206049	0.000250408	RBKS	Homo sapiens ribokinase (RBKS), mRNA [NM_022128]	0.000250408
0.544877	0.279001	0.810754	0.000347356	2.31947e-06	PHLDB3	Homo sapiens cDNA clone IMAGE:4299555, partial cds. [BC007947]	2.31947e-06
0.545948	0.200436	0.89146	0.0035229	0.000267843	FLJ21439	Homo sapiens hypothetical protein FLJ21439 (FLJ21439), mRNA [NM_025137]	0.000267843
0.546185	0.310075	0.782294	9.38299e-05	6.98009e-06	TESK2	Homo sapiens testis-specific kinase 2 (TESK2), mRNA [NM_007170]	6.98009e-06
0.546868	0.245074	0.848661	0.00112883	3.79584e-07	PPP6C	Homo sapiens protein phosphatase 6, catalytic subunit (PPP6C), mRNA [NM_002721]	3.79584e-07
0.549767	0.182462	0.917072	0.00526678	0.00344818	FLJ25059	Homo sapiens hypothetical protein FLJ25059 (FLJ25059), mRNA [NM_144981]	0.00344818
0.556496	0.367799	0.745193	4.3771e-06	0.0038723	PPP1R3C	Homo sapiens protein phosphatase 1, regulatory (inhibitor) subunit 3C (PPP1R3C), mRNA [NM_005398]	0.0038723
0.557444	0.268101	0.846788	0.000639634	0.00474483	NAPG	Homo sapiens cDNA FLJ13663 fis, clone PLACE1011646, highly similar to Homo sapiens clone 25059 mRNA sequence. [AK023725]	0.00474483
0.559724	0.300816	0.818631	0.000198577	0.0038723	C1orf9	Homo sapiens chromosome 1 open reading frame 9 (C1orf9), mRNA [NM_016227]	0.0038723
0.561966	0.320692	0.803239	8.67505e-05	4.71524e-09	IQCB1	Homo sapiens IQ motif containing B1 (IQCB1), mRNA [NM_014642]	4.71524e-09
0.566623	0.35194	0.781306	1.90812e-05	9.5888e-06	A_24_P636834	Unknown	9.5888e-06
0.566743	0.222788	0.910698	0.00253442	0.000608113	AK026687	Homo sapiens cDNA: FLJ23034 fis, clone LNG02018. [AK026687]	0.000608113
0.566937	0.25894	0.874934	0.000979455	3.65808e-06	G3BP2	Homo sapiens Ras-GTPase activating protein SH3 domain-binding protein 2 (G3BP2), transcript variant 1, mRNA [NM_203505]	3.65808e-06
0.567447	0.241201	0.893693	0.00161668	0.00718752	BBS1	Homo sapiens Bardet-Biedl syndrome 1 (BBS1), mRNA [NM_024649]	0.00718752
0.567966	0.271687	0.864245	0.000670823	0.000526458	GPHB5	Homo sapiens glycoprotein hormone beta 5 (GPHB5), mRNA [NM_145171]	0.000526458
0.569213	0.34267	0.795756	3.52805e-05	0.00602577	VPS24	Homo sapiens vacuolar protein sorting 24 (yeast) (VPS24), transcript variant 1, mRNA [NM_016079]	0.00602577
0.569705	0.203422	0.935989	0.00397152	0.000661314	SB145	Homo sapiens hypothetical protein SB145 (SB145), mRNA [NM_212551]	0.000661314
0.570994	0.310951	0.831037	0.000167831	0.00254684	ZNF219	Homo sapiens zinc finger protein 219 (ZNF219), mRNA [NM_016423]	0.00254684
0.572111	0.358668	0.785553	1.56591e-05	0.00175677	DOLPP1	Homo sapiens dolichyl pyrophosphate phosphatase 1 (DOLPP1), mRNA [NM_020438]	0.00175677
0.573719	0.288181	0.859256	0.000424039	0.00156082	HBLD1	Homo sapiens HESB like domain containing 1 (HBLD1), mRNA [NM_194279]	0.00156082
0.57424	0.203199	0.94528	0.00412254	6.67721e-08	C9orf76	Homo sapiens chromosome 9 open reading frame 76 (C9orf76), mRNA [NM_024945]	6.67721e-08
0.574751	0.291178	0.858324	0.000388572	0.00010523	PURB	Homo sapiens purine-rich element binding protein B (PURB), mRNA [NM_033224]	0.00010523
0.576473	0.373977	0.77897	7.08188e-06	7.43747e-09	JAGN1	Homo sapiens jagunal homolog 1 (Drosophila) (JAGN1), mRNA [NM_032492]	7.43747e-09
0.576626	0.245629	0.907622	0.00159478	2.5048e-06	CCNG2	Homo sapiens cyclin G2 (CCNG2), mRNA [NM_004354]	2.5048e-06
0.578452	0.363385	0.793519	1.49793e-05	0.000369251	ICT1	Homo sapiens immature colon carcinoma transcript 1 (ICT1), mRNA [NM_001545]	0.000369251
0.580654	0.214929	0.946379	0.00339587	0.00372558	CR625518	full-length cDNA clone CS0DL012YA17 of B cells (Ramos cell line) Cot 25-normalized of Homo sapiens (human). [CR625518]	0.00372558
0.581669	0.297333	0.866006	0.000353728	6.34476e-09	TLE2	Homo sapiens transducin-like enhancer of split 2 (E(sp1) homolog, Drosophila) (TLE2), mRNA [NM_003260]	6.34476e-09
0.581811	0.249841	0.913781	0.00151423	1.01036e-08	NBR1	Homo sapiens neighbor of BRCA1 gene 1 (NBR1), transcript variant 2, mRNA [NM_031858]	1.01036e-08
0.582209	0.269229	0.89519	0.000889265	0.0036025	C6orf64	Homo sapiens chromosome 6 open reading frame 64 (C6orf64), mRNA [NM_018322]	0.0036025
0.583042	0.31816	0.847923	0.000163417	2.19966e-06	MRPL43	Homo sapiens mitochondrial ribosomal protein L43 (MRPL43), nuclear gene encoding mitochondrial protein, transcript variant 1, mRNA [NM_032112]	2.19966e-06
0.583131	0.320481	0.84578	0.000148692	2.30778e-06	TOP1MT	Homo sapiens topoisomerase (DNA) I, mitochondrial (TOP1MT), nuclear gene encoding mitochondrial protein, mRNA [NM_052963]	2.30778e-06
0.588712	0.323225	0.854199	0.0001507	0.00569397	ELL3	Homo sapiens elongation factor RNA polymerase II-like 3 (ELL3), mRNA [NM_025165]	0.00569397
0.593736	0.217008	0.970464	0.00359325	2.70811e-06	PIGK	Homo sapiens phosphatidylinositol glycan, class K (PIGK), mRNA [NM_005482]	2.70811e-06
0.594702	0.215333	0.97407	0.00374305	6.80033e-06	A_32_P46544	Unknown	6.80033e-06
0.595179	0.213335	0.977023	0.00390805	0.000289417	SLC27A5	Homo sapiens solute carrier family 27 (fatty acid transporter), member 5 (SLC27A5), mRNA [NM_012254]	0.000289417
0.595494	0.28741	0.903577	0.000619869	1.59299e-06	ENST00000219837	full-length cDNA clone CS0DI060YI16 of Placenta Cot 25-normalized of Homo sapiens (human). [CR625565]	1.59299e-06
0.595815	0.273792	0.917838	0.000934399	0.00353892	BC020847	Homo sapiens, clone IMAGE:4730995, mRNA, partial cds. [BC020847]	0.00353892
0.598631	0.292817	0.904445	0.000548519	4.04348e-05	THC2284306	Q9F8M7 (Q9F8M7) DTDP-glucose 4,6-dehydratase (Fragment), partial (11%) [THC2284306]	4.04348e-05
0.601723	0.2445	0.958946	0.00211733	1.34743e-05	PDLIM5	Homo sapiens PDZ and LIM domain 5 (PDLIM5), transcript variant 1, mRNA [NM_006457]	1.34743e-05
0.604624	0.336878	0.87237	0.00012318	3.23162e-05	TRAPPC5	Homo sapiens trafficking protein particle complex 5, mRNA (cDNA clone MGC:52424 IMAGE:4869377), complete cds. [BC042161]	3.23162e-05
0.605401	0.347784	0.863018	7.82827e-05	2.22129e-07	CDC42SE1	Homo sapiens CDC42 small effector 1 (CDC42SE1), mRNA [NM_020239]	2.22129e-07
0.60567	0.241421	0.969919	0.00235439	1.29572e-06	MRPS36	Homo sapiens mitochondrial ribosomal protein S36 (MRPS36), nuclear gene encoding mitochondrial protein, mRNA [NM_033281]	1.29572e-06
0.605988	0.244444	0.967532	0.00220564	0.000489928	MCCC1	Homo sapiens methylcrotonoyl-Coenzyme A carboxylase 1 (alpha) (MCCC1), mRNA [NM_020166]	0.000489928
0.60819	0.431912	0.784468	4.50292e-07	3.85479e-08	SLC39A4	Homo sapiens solute carrier family 39 (zinc transporter), member 4 (SLC39A4), mRNA [NM_130849]	3.85479e-08
0.608811	0.227231	0.990391	0.00326925	0.00121745	ARL6IP5	Homo sapiens ADP-ribosylation-like factor 6 interacting protein 5 (ARL6IP5), mRNA [NM_006407]	0.00121745
0.610308	0.275107	0.945508	0.00108144	2.49296e-06	GGA2	Homo sapiens golgi associated, gamma adaptin ear containing, ARF binding protein 2 (GGA2), transcript variant 1, mRNA [NM_015044]	2.49296e-06
0.613385	0.400568	0.826202	5.99272e-06	1.71487e-06	MRPL43	Homo sapiens mitochondrial ribosomal protein L43 (MRPL43), nuclear gene encoding mitochondrial protein, transcript variant 1, mRNA [NM_032112]	1.71487e-06
0.617716	0.376369	0.859064	2.80905e-05	5.71411e-07	HNRPDL	Homo sapiens heterogeneous nuclear ribonucleoprotein D-like (HNRPDL), transcript variant 1, mRNA [NM_005463]	5.71411e-07
0.619901	0.33039	0.909412	0.000220039	0.000805094	LOC400053	PREDICTED: Homo sapiens hypothetical LOC400053 (LOC400053), mRNA [XM_378367]	0.000805094
0.620037	0.304269	0.935804	0.000532173	5.5514e-05	FLJ13213	Homo sapiens modulator of estrogen induced transcription (FLJ13213), transcript variant 1, mRNA [NM_024755]	5.5514e-05
0.620797	0.371532	0.870063	3.92965e-05	6.85829e-05	A_23_P66347	Unknown	6.85829e-05
0.621138	0.364269	0.878007	5.60067e-05	4.97252e-06	PREI3	Homo sapiens preimplantation protein 3 (PREI3), transcript variant 1, mRNA [NM_015387]	4.97252e-06
0.622866	0.237729	1.008	0.00294079	2.7525e-05	RP42	Homo sapiens RP42 protein mRNA, complete cds. [AF292100]	2.7525e-05
0.624754	0.275739	0.973768	0.00125862	1.4753e-07	HSPH1	Homo sapiens heat shock 105kDa/110kDa protein 1 (HSPH1), mRNA [NM_006644]	1.4753e-07
0.627588	0.344107	0.91107	0.000153431	2.02866e-05	NIPSNAP3A	Homo sapiens nipsnap homolog 3A (C. elegans) (NIPSNAP3A), mRNA [NM_015469]	2.02866e-05
0.627948	0.374975	0.880921	4.09099e-05	2.83085e-05	TMEM42	Homo sapiens transmembrane protein 42 (TMEM42), mRNA [NM_144638]	2.83085e-05
0.630676	0.430377	0.830976	1.74027e-06	3.36819e-05	GTF2H5	Homo sapiens general transcription factor IIH, polypeptide 5 (GTF2H5), mRNA [NM_207118]	3.36819e-05
0.631036	0.288664	0.973408	0.000967834	1.22611e-07	FLJ13910	Homo sapiens hypothetical protein FLJ13910 (FLJ13910), mRNA [NM_022780]	1.22611e-07
0.639095	0.326924	0.951267	0.000351015	3.92061e-07	ITCH	Homo sapiens itchy homolog E3 ubiquitin protein ligase (mouse) (ITCH), mRNA [NM_031483]	3.92061e-07
0.641585	0.486103	0.797067	2.62681e-08	0.00043605	MRPL30	Homo sapiens mitochondrial ribosomal protein L30 (MRPL30), nuclear gene encoding mitochondrial protein, transcript variant 1, mRNA [NM_145212]	0.00043605
0.641711	0.216991	1.06643	0.00492107	7.02364e-06	THC2427841	Q9JM93 (Q9JM93) SRp25 nuclear protein (ADP-ribosylation factor-like 6 interacting protein 4), partial (7%) [THC2427841]	7.02364e-06
0.642228	0.307071	0.977384	0.000673481	2.12362e-05	THC2352042	Q8IUM9 (Q8IUM9) Acyl-CoA synthetase long-chain family member 3, complete [THC2234200]	2.12362e-05
0.642458	0.37543	0.909486	5.94505e-05	0.00219996	ENST00000271124	Unknown	0.00219996
0.6432	0.435771	0.850629	2.16686e-06	0.000332879	NUP35	Homo sapiens nucleoporin 35kDa (NUP35), transcript variant 1, mRNA [NM_138285]	0.000332879
0.644333	0.24667	1.042	0.00289749	1.22756e-07	C20orf42	Homo sapiens chromosome 20 open reading frame 42 (C20orf42), mRNA [NM_017671]	1.22756e-07
0.645145	0.219959	1.07033	0.00477141	7.80437e-06	AK057710	Homo sapiens cDNA FLJ33148 fis, clone UTERU2000238. [AK057710]	7.80437e-06
0.647022	0.218257	1.07579	0.00496537	8.77677e-06	BC094794	Homo sapiens cDNA clone IMAGE:30520069. [BC094794]	8.77677e-06
0.647747	0.244904	1.05059	0.00307729	3.24473e-08	SLC26A4	Homo sapiens solute carrier family 26, member 4 (SLC26A4), mRNA [NM_000441]	3.24473e-08
0.648388	0.454241	0.842535	7.34597e-07	0.00581246	ZNF278	Homo sapiens zinc finger protein 278 (ZNF278), transcript variant 4, mRNA [NM_032051]	0.00581246
0.648704	0.307974	0.989434	0.000716046	5.88012e-05	MRPL45	Homo sapiens mitochondrial ribosomal protein L45 (MRPL45), nuclear gene encoding mitochondrial protein, mRNA [NM_032351]	5.88012e-05
0.649731	0.340918	0.958544	0.000264766	9.46116e-06	FBXO21	Homo sapiens F-box protein 21 (FBXO21), transcript variant 1, mRNA [NM_033624]	9.46116e-06
0.650557	0.225444	1.07567	0.00448213	0.00184658	CRIPT	Homo sapiens postsynaptic protein CRIPT (CRIPT), mRNA [NM_014171]	0.00184658
0.653117	0.378679	0.927555	6.75925e-05	2.70274e-06	KLHL21	Homo sapiens kelch-like 21 (Drosophila) (KLHL21), mRNA [NM_014851]	2.70274e-06
0.653702	0.38041	0.926995	6.36835e-05	0.000112819	TANK	Homo sapiens TRAF family member-associated NFKB activator (TANK), transcript variant 1, mRNA [NM_004180]	0.000112819
0.656393	0.353795	0.95899	0.000191484	0.00854332	TSFM	Homo sapiens Ts translation elongation factor, mitochondrial (TSFM), mRNA [NM_005726]	0.00854332
0.65734	0.446226	0.868453	2.04257e-06	3.10844e-09	C11orf1	Homo sapiens chromosome 11 open reading frame 1 (C11orf1), mRNA [NM_022761]	3.10844e-09
0.658196	0.472058	0.844334	3.09289e-07	0.00601778	OPTC	Homo sapiens opticin (OPTC), mRNA [NM_014359]	0.00601778
0.658921	0.304058	1.01378	0.00090428	3.78752e-10	TRIM4	Homo sapiens tripartite motif-containing 4 (TRIM4), transcript variant alpha, mRNA [NM_033017]	3.78752e-10
0.660336	0.287793	1.03288	0.00137255	0.0044546	CDC40	Homo sapiens cell division cycle 40 homolog (yeast) (CDC40), mRNA [NM_015891]	0.0044546
0.6604	0.236735	1.08407	0.00390648	8.25418e-05	FLJ12750	Homo sapiens hypothetical protein FLJ12750 (FLJ12750), mRNA [NM_024667]	8.25418e-05
0.663803	0.32871	0.998896	0.000488144	1.59299e-06	TUSC1	Homo sapiens tumor suppressor candidate 1 (TUSC1), mRNA [NM_001004125]	1.59299e-06
0.664259	0.338273	0.990245	0.000368116	2.88436e-05	C9orf90	Homo sapiens chromosome 9 open reading frame 90 (C9orf90), mRNA [NM_197956]	2.88436e-05
0.666762	0.351063	0.982462	0.000254378	0.0046233	FLJ33674	Homo sapiens hypothetical protein FLJ33674 (FLJ33674), mRNA [NM_207351]	0.0046233
0.668414	0.334448	1.00238	0.000440854	5.65462e-05	PTAR1	Homo sapiens mRNA; cDNA DKFZp313P0917 (from clone DKFZp313P0917). [AL832683]	5.65462e-05
0.669606	0.285616	1.0536	0.00158132	1.57334e-11	THC2306096	Unknown	1.57334e-11
0.669656	0.408571	0.930742	2.73579e-05	1.57334e-11	UBP1	Homo sapiens upstream binding protein 1 (LBP-1a) (UBP1), mRNA [NM_014517]	1.57334e-11
0.670003	0.307187	1.03282	0.000950973	1.04188e-08	ANKRA2	Homo sapiens ankyrin repeat, family A (RFXANK-like), 2 (ANKRA2), mRNA [NM_023039]	1.04188e-08
0.67042	0.507469	0.83337	2.75817e-08	5.89359e-08	LOC283232	Homo sapiens hypothetical protein LOC283232 (LOC283232), mRNA [NM_174940]	5.89359e-08
0.673213	0.390855	0.955572	6.61414e-05	2.11832e-06	KIF9	Homo sapiens kinesin family member 9 (KIF9), mRNA [NM_182903]	2.11832e-06
0.673577	0.231711	1.11544	0.00461185	9.05484e-05	PTS	Homo sapiens 6-pyruvoyltetrahydropterin synthase (PTS), mRNA [NM_000317]	9.05484e-05
0.67518	0.320247	1.03011	0.00072172	1.79327e-06	KIAA0562	Homo sapiens glycine-, glutamate-, thienylcyclohexylpiperidine-binding protein (KIAA0562), mRNA [NM_014704]	1.79327e-06
0.679651	0.345918	1.01338	0.000370284	6.88195e-10	GABRP	Homo sapiens gamma-aminobutyric acid (GABA) A receptor, pi (GABRP), mRNA [NM_014211]	6.88195e-10
0.680908	0.446144	0.915672	5.50146e-06	0.000207711	TRIM29	Homo sapiens tripartite motif-containing 29 (TRIM29), transcript variant 1, mRNA [NM_012101]	0.000207711
0.680968	0.400213	0.961723	5.40165e-05	2.64048e-07	ZFP62	Homo sapiens zinc finger protein 62 homolog (mouse) (ZFP62), mRNA [NM_152283]	2.64048e-07
0.681883	0.359781	1.00398	0.000248179	0.0068363	KIAA0329	Homo sapiens KIAA0329 (KIAA0329), mRNA [NM_014844]	0.0068363
0.682122	0.352638	1.01161	0.000313045	0.000761595	TIPARP	Homo sapiens TCDD-inducible poly(ADP-ribose) polymerase (TIPARP), mRNA [NM_015508]	0.000761595
0.682832	0.435962	0.929702	1.03971e-05	2.82421e-06	HIP1R	Homo sapiens huntingtin interacting protein-1-related (HIP1R), mRNA [NM_003959]	2.82421e-06
0.68302	0.438937	0.927104	8.91343e-06	0.00242047	LIMK2	Homo sapiens LIM domain kinase 2 (LIMK2), transcript variant 2b, mRNA [NM_016733]	0.00242047
0.6835	0.469562	0.897438	1.41001e-06	1.56123e-07	SIRT3	Homo sapiens sirtuin (silent mating type information regulation 2 homolog) 3 (S. cerevisiae) (SIRT3), transcript variant 1, mRNA [NM_012239]	1.56123e-07
0.685073	0.342502	1.02764	0.000444468	0.00294245	ABCA5	Homo sapiens ATP-binding cassette, sub-family A (ABC1), member 5 (ABCA5), transcript variant 1, mRNA [NM_018672]	0.00294245
0.68601	0.353593	1.01843	0.000323446	6.20558e-05	AY336981	Homo sapiens transcription factor GTF2IRD2 isoform 3 (GTF2IRD2) mRNA, complete cds, alternatively spliced. [AY336981]	6.20558e-05
0.686812	0.47119	0.902433	1.47282e-06	0.00211673	AK026668	Homo sapiens cDNA: FLJ23015 fis, clone LNG00818. [AK026668]	0.00211673
0.689827	0.416317	0.963336	3.36811e-05	0.00210952	PEX11B	Homo sapiens peroxisomal biogenesis factor 11B (PEX11B), mRNA [NM_003846]	0.00210952
0.690263	0.32436	1.05617	0.000780653	0.000127803	RALBP1	Homo sapiens ralA binding protein 1 (RALBP1), mRNA [NM_006788]	0.000127803
0.690505	0.248158	1.13285	0.00386468	9.80297e-05	AF086052	Homo sapiens full length insert cDNA clone YY74A12. [AF086052]	9.80297e-05
0.691887	0.378494	1.00528	0.000158165	0.00086393	TCEA3	Homo sapiens transcription elongation factor A (SII), 3 (TCEA3), mRNA [NM_003196]	0.00086393
0.691897	0.422042	0.961752	2.74824e-05	1.10299e-07	PPP2R3A	Homo sapiens protein phosphatase 2 (formerly 2A), regulatory subunit B'', alpha (PPP2R3A), transcript variant 1, mRNA [NM_002718]	1.10299e-07
0.69213	0.383668	1.00059	0.000132272	0.000190059	IVNS1ABP	Homo sapiens influenza virus NS1A binding protein (IVNS1ABP), transcript variant 2, mRNA [NM_016389]	0.000190059
0.692237	0.253237	1.13124	0.00357908	8.66879e-05	MYC	Homo sapiens v-myc myelocytomatosis viral oncogene homolog (avian) (MYC), mRNA [NM_002467]	8.66879e-05
0.693069	0.494719	0.891418	3.71261e-07	4.79454e-06	DDAH1	Homo sapiens dimethylarginine dimethylaminohydrolase 1 (DDAH1), mRNA [NM_012137]	4.79454e-06
0.693077	0.36569	1.02046	0.000248164	1.07279e-05	DFFA	Homo sapiens DNA fragmentation factor, 45kDa, alpha polypeptide (DFFA), transcript variant 2, mRNA [NM_213566]	1.07279e-05
0.694716	0.343242	1.04619	0.000498873	0.0002878	KIAA0776	Homo sapiens KIAA0776 (KIAA0776), mRNA [NM_015323]	0.0002878
0.695681	0.251431	1.13993	0.0037729	0.000534046	C14orf130	Homo sapiens chromosome 14 open reading frame 130 (C14orf130), mRNA [NM_018108]	0.000534046
0.699181	0.397892	1.00047	9.04781e-05	0.000383699	NM_001014764	Homo sapiens hypothetical protein MGC2963 (MGC2963), transcript variant 1, mRNA [NM_001014764]	0.000383699
0.699207	0.307856	1.09056	0.00127996	1.1509e-08	SARA2	Homo sapiens SAR1a gene homolog 2 (S. cerevisiae) (SARA2), mRNA [NM_016103]	1.1509e-08
0.702922	0.332058	1.07379	0.000746921	6.7245e-06	BAZ1A	Homo sapiens bromodomain adjacent to zinc finger domain, 1A (BAZ1A), transcript variant 1, mRNA [NM_013448]	6.7245e-06
0.702974	0.354855	1.05109	0.000403276	0.000163283	C1D	Homo sapiens nuclear DNA-binding protein (C1D), transcript variant 1, mRNA [NM_006333]	0.000163283
0.703157	0.268211	1.1381	0.00294944	4.40013e-07	YPEL5	Homo sapiens yippee-like 5 (Drosophila) (YPEL5), mRNA [NM_016061]	4.40013e-07
0.703983	0.331431	1.07653	0.000768501	5.34819e-05	BAZ1A	Homo sapiens bromodomain adjacent to zinc finger domain, 1A (BAZ1A), transcript variant 1, mRNA [NM_013448]	5.34819e-05
0.705018	0.449409	0.960626	1.07889e-05	0.000591774	APRT	Homo sapiens adenine phosphoribosyltransferase (APRT), mRNA [NM_000485]	0.000591774
0.705184	0.392213	1.01815	0.000126269	8.69467e-12	AY336981	Homo sapiens transcription factor GTF2IRD2 isoform 3 (GTF2IRD2) mRNA, complete cds, alternatively spliced. [AY336981]	8.69467e-12
0.70548	0.490039	0.920921	9.8327e-07	0.000439988	PDCL3	Homo sapiens phosducin-like 3 (PDCL3), mRNA [NM_024065]	0.000439988
0.70709	0.412914	1.00127	6.01325e-05	7.5588e-09	BC014971	Homo sapiens, Similar to tubulin, beta, 2, clone IMAGE:4873024, mRNA. [BC014971]	7.5588e-09
0.709524	0.343908	1.07514	0.000596516	1.46396e-06	BAZ1A	Homo sapiens bromodomain adjacent to zinc finger domain, 1A (BAZ1A), transcript variant 1, mRNA [NM_013448]	1.46396e-06
0.711112	0.293479	1.12875	0.00193565	0.00553353	THC2374684	Unknown	0.00553353
0.71338	0.358463	1.0683	0.000422501	3.29742e-06	THC2428070	RL35_HUMAN (P42766) 60S ribosomal protein L35, partial (67%) [THC2428070]	3.29742e-06
0.713385	0.389484	1.03729	0.000162336	0.00031409	WDR21	Homo sapiens WD repeat domain 21A (WDR21A), transcript variant 2, mRNA [NM_181340]	0.00031409
0.713876	0.365482	1.06227	0.000347901	9.3502e-05	ARL6IP5	Homo sapiens ADP-ribosylation-like factor 6 interacting protein 5 (ARL6IP5), mRNA [NM_006407]	9.3502e-05
0.715565	0.406858	1.02427	9.16905e-05	0.00260384	PRPSAP1	Homo sapiens phosphoribosyl pyrophosphate synthetase-associated protein 1 (PRPSAP1), mRNA [NM_002766]	0.00260384
0.715981	0.415981	1.01598	6.53787e-05	6.66542e-05	AK094187	Homo sapiens cDNA FLJ36868 fis, clone ASTRO2016681. [AK094187]	6.66542e-05
0.718429	0.387036	1.04982	0.000192714	0.000802209	FLJ35119	Homo sapiens hypothetical protein FLJ35119 (FLJ35119), mRNA [NM_175871]	0.000802209
0.719008	0.359277	1.07874	0.000446818	1.09201e-06	SCC-112	Homo sapiens SCC-112 protein (SCC-112), mRNA [NM_015200]	1.09201e-06
0.719878	0.281947	1.15781	0.00258332	0.00046763	CSRP1	Homo sapiens cysteine and glycine-rich protein 1 (CSRP1), mRNA [NM_004078]	0.00046763
0.720038	0.331866	1.10821	0.000912779	0.001319	C18orf1	Homo sapiens chromosome 18 open reading frame 1 (C18orf1), transcript variant a2, mRNA [NM_181482]	0.001319
0.721176	0.492014	0.950337	1.75337e-06	4.88352e-08	MKRN1	Homo sapiens makorin, ring finger protein, 1 (MKRN1), mRNA [NM_013446]	4.88352e-08
0.721245	0.506904	0.935585	6.56393e-07	0.000511612	CR620599	full-length cDNA clone CS0DF021YI14 of Fetal brain of Homo sapiens (human). [CR620599]	0.000511612
0.721344	0.325419	1.11727	0.00107504	2.66517e-05	EFHA1	Homo sapiens EF hand domain family, member A1 (EFHA1), mRNA [NM_152726]	2.66517e-05
0.721409	0.320298	1.12252	0.00120698	2.74722e-06	APEG1	Homo sapiens aortic preferentially expressed gene 1 (APEG1), mRNA [NM_005876]	2.74722e-06
0.721915	0.300378	1.14345	0.0018441	2.21716e-06	ZNF550	Homo sapiens zinc finger protein 550 (ZNF550), mRNA [NM_153231]	2.21716e-06
0.722822	0.259479	1.18616	0.0038832	8.11852e-10	LOC145757	Homo sapiens cDNA FLJ31972 fis, clone NT2RP7008142. [AK056534]	8.11852e-10
0.724713	0.323725	1.1257	0.00115561	0.000404571	VIL2	Homo sapiens villin 2 (ezrin) (VIL2), mRNA [NM_003379]	0.000404571
0.725212	0.237838	1.21259	0.00549262	8.03097e-05	FLJ32115	Homo sapiens hypothetical protein FLJ32115 (FLJ32115), mRNA [NM_152321]	8.03097e-05
0.725672	0.477688	0.973656	4.8718e-06	1.34251e-06	MPZL1	Homo sapiens myelin protein zero-like 1 (MPZL1), transcript variant 1, mRNA [NM_003953]	1.34251e-06
0.725875	0.389465	1.06229	0.000202725	8.78387e-08	CR623195	full-length cDNA clone CS0DF011YN02 of Fetal brain of Homo sapiens (human). [CR623195]	8.78387e-08
0.726271	0.341784	1.11076	0.000771136	5.11462e-06	CHAF1B	Homo sapiens chromatin assembly factor 1, subunit B (p60) (CHAF1B), mRNA [NM_005441]	5.11462e-06
0.726476	0.344781	1.10817	0.000718092	2.8065e-10	SLC20A2	Homo sapiens solute carrier family 20 (phosphate transporter), member 2 (SLC20A2), mRNA [NM_006749]	2.8065e-10
0.726595	0.244234	1.20896	0.00503033	6.03056e-09	PIGM	Homo sapiens phosphatidylinositol glycan, class M (PIGM), mRNA [NM_145167]	6.03056e-09
0.728476	0.236947	1.22001	0.00565101	1.5388e-06	FBXO3	Homo sapiens F-box protein 3 (FBXO3), transcript variant 2, mRNA [NM_033406]	1.5388e-06
0.733377	0.2823	1.18445	0.00282034	4.77842e-06	RG9MTD2	Homo sapiens RNA (guanine-9-) methyltransferase domain containing 2 (RG9MTD2), mRNA [NM_152292]	4.77842e-06
0.735068	0.399532	1.0706	0.000172081	6.79795e-07	C6orf64	Homo sapiens chromosome 6 open reading frame 64 (C6orf64), mRNA [NM_018322]	6.79795e-07
0.736956	0.324345	1.14957	0.00128357	1.9287e-07	IPO9	Homo sapiens cDNA FLJ37284 fis, clone BRAMY2013590. [AK094603]	1.9287e-07
0.738609	0.295011	1.18221	0.00232855	0.00198212	CR610211	full-length cDNA clone CS0DD002YI15 of Neuroblastoma Cot 50-normalized of Homo sapiens (human). [CR610211]	0.00198212
0.738958	0.461889	1.01603	1.66969e-05	0.000939747	CTNNB1	Homo sapiens catenin (cadherin-associated protein), beta 1, 88kDa (CTNNB1), mRNA [NM_001904]	0.000939747
0.740111	0.336264	1.14396	0.00101941	0.00763262	KLHDC2	Homo sapiens kelch domain containing 2 (KLHDC2), mRNA [NM_014315]	0.00763262
0.741267	0.353901	1.12863	0.000682219	4.22848e-06	HOXA2	Homo sapiens homeo box A2 (HOXA2), mRNA [NM_006735]	4.22848e-06
0.741916	0.448958	1.03487	3.20231e-05	0.00121518	DKFZp313N0621	Homo sapiens chromosome 3 open reading frame 23 (C3orf23), mRNA [NM_173826]	0.00121518
0.743799	0.408307	1.07929	0.00015103	0.0089207	THC2269654	Unknown	0.0089207
0.744131	0.524646	0.963617	5.8639e-07	2.18078e-05	CR593845	full-length cDNA clone CS0DF024YI14 of Fetal brain of Homo sapiens (human). [CR593845]	2.18078e-05
0.744567	0.433667	1.05547	6.2775e-05	0.000159543	DKFZp761P0423	Homo sapiens mRNA for FLJ00269 protein. [AK122582]	0.000159543
0.74506	0.257228	1.23289	0.00454799	0.00250581	ECT2	Homo sapiens epithelial cell transforming sequence 2 oncogene (ECT2), mRNA [NM_018098]	0.00250581
0.745173	0.485602	1.00474	6.32456e-06	0.000373943	THC2442931	Unknown	0.000373943
0.745699	0.291669	1.19973	0.00260127	7.29196e-06	TMCC1	Homo sapiens transmembrane and coiled-coil domains 1 (TMCC1), transcript variant 1, mRNA [NM_001017395]	7.29196e-06
0.747353	0.353098	1.14161	0.000746008	3.3711e-07	BAZ1A	Homo sapiens bromodomain adjacent to zinc finger domain, 1A (BAZ1A), transcript variant 1, mRNA [NM_013448]	3.3711e-07
0.747583	0.469347	1.02582	1.51798e-05	2.48457e-05	TUBA1	Homo sapiens tubulin, alpha 1 (testis specific) (TUBA1), mRNA [NM_006000]	2.48457e-05
0.747709	0.295743	1.19968	0.0024537	1.23565e-05	BU153693	AGENCOURT_7782569 NIH_MGC_67 Homo sapiens cDNA clone IMAGE:6137082 5', mRNA sequence [BU153693]	1.23565e-05
0.748043	0.268156	1.22793	0.00390629	0.000127299	FLJ90013	Homo sapiens hypothetical protein FLJ90013 (FLJ90013), mRNA [NM_153365]	0.000127299
0.748901	0.423919	1.07388	9.80114e-05	8.88904e-08	THC2442665	Q5VZ03 (Q5VZ03) OTTHUMP00000021609, partial (8%) [THC2442665]	8.88904e-08
0.750675	0.449762	1.05159	3.85078e-05	7.24598e-05	LOC284361	Homo sapiens hypothetical protein LOC284361 (LOC284361), transcript variant 1, mRNA [NM_175063]	7.24598e-05
0.751103	0.339526	1.16268	0.0010591	9.12433e-09	KBTBD4	Homo sapiens kelch repeat and BTB (POZ) domain containing 4 (KBTBD4), transcript variant 2, mRNA [NM_016506]	9.12433e-09
0.754683	0.465642	1.04372	2.1882e-05	4.04684e-08	KIF13B	Homo sapiens kinesin family member 13B (KIF13B), mRNA [NM_015254]	4.04684e-08
0.75561	0.426769	1.08445	0.000101277	0.000166994	GPR56	Homo sapiens G protein-coupled receptor 56 (GPR56), transcript variant 3, mRNA [NM_201525]	0.000166994
0.756906	0.382053	1.13176	0.000403571	3.82585e-07	TNFSF10	Homo sapiens tumor necrosis factor (ligand) superfamily, member 10 (TNFSF10), mRNA [NM_003810]	3.82585e-07
0.757757	0.27895	1.23656	0.00348074	0.00259726	BI836406	603082939F1 NIH_MGC_120 Homo sapiens cDNA clone IMAGE:5222217 5', mRNA sequence [BI836406]	0.00259726
0.759838	0.503568	1.01611	4.06496e-06	1.65884e-05	PPP1R16A	Homo sapiens protein phosphatase 1, regulatory (inhibitor) subunit 16A (PPP1R16A), mRNA [NM_032902]	1.65884e-05
0.761043	0.52138	1.00071	1.53995e-06	1.57334e-11	PLK2	Homo sapiens polo-like kinase 2 (Drosophila) (PLK2), mRNA [NM_006622]	1.57334e-11
0.761405	0.530579	0.992231	8.82713e-07	0.000378075	HDHD2	Homo sapiens haloacid dehalogenase-like hydrolase domain containing 2 (HDHD2), mRNA [NM_032124]	0.000378075
0.762527	0.296136	1.22892	0.00269761	5.09527e-09	A_32_P106246	Unknown	5.09527e-09
0.764272	0.540448	0.988096	5.2669e-07	0.00246845	BE963453	601657233R1 NIH_MGC_67 Homo sapiens cDNA clone IMAGE:3866025 3', mRNA sequence [BE963453]	0.00246845
0.764401	0.491912	1.03689	8.62369e-06	6.72608e-05	CTAGE5	Homo sapiens CTAGE family, member 5 (CTAGE5), transcript variant 4, mRNA [NM_203356]	6.72608e-05
0.764723	0.391328	1.13812	0.00034967	2.50831e-07	CR625990	full-length cDNA clone CS0DI074YB14 of Placenta Cot 25-normalized of Homo sapiens (human). [CR625990]	2.50831e-07
0.765031	0.413511	1.11655	0.000184801	0.000764072	AF074987	Homo sapiens full length insert cDNA YH77E09. [AF074987]	0.000764072
0.766154	0.496547	1.03576	7.25432e-06	9.78767e-05	TRIP3	Homo sapiens thyroid hormone receptor interactor 3 (TRIP3), mRNA [NM_004773]	9.78767e-05
0.766197	0.350718	1.18168	0.000963053	0.00234277	CHAF1B	Homo sapiens chromatin assembly factor 1, subunit B (p60) (CHAF1B), mRNA [NM_005441]	0.00234277
0.7673	0.250506	1.28409	0.00557923	0.000252144	THC2343551	Unknown	0.000252144
0.768281	0.4623	1.07426	3.55792e-05	0.000150067	REPS1	Homo sapiens RALBP1 associated Eps domain containing 1 (REPS1), mRNA [NM_031922]	0.000150067
0.770043	0.584186	0.9559	2.45619e-08	1.10299e-07	MGC33867	Homo sapiens hypothetical protein MGC33867, mRNA (cDNA clone IMAGE:3835289), partial cds. [BC004501]	1.10299e-07
0.770269	0.256281	1.28426	0.00522023	1.16644e-09	HS2ST1	Homo sapiens heparan sulfate 2-O-sulfotransferase 1 (HS2ST1), mRNA [NM_012262]	1.16644e-09
0.771146	0.352022	1.19027	0.000983451	5.04727e-05	C10orf13	Homo sapiens chromosome 10 open reading frame 13 (C10orf13), mRNA [NM_152429]	5.04727e-05
0.775732	0.551339	1.00013	4.36946e-07	0.00748721	HIST1H3A	Homo sapiens histone 1, H3a (HIST1H3A), mRNA [NM_003529]	0.00748721
0.778491	0.513757	1.04322	4.55462e-06	0.00438669	MRPS35	Homo sapiens mitochondrial ribosomal protein S35 (MRPS35), nuclear gene encoding mitochondrial protein, mRNA [NM_021821]	0.00438669
0.778804	0.340035	1.21757	0.00135595	0.00914422	RABEP1	Homo sapiens rabaptin, RAB GTPase binding effector protein 1 (RABEP1), mRNA [NM_004703]	0.00914422
0.781516	0.380948	1.18208	0.000566478	4.1562e-11	WDR3	Homo sapiens WD repeat domain 3 (WDR3), mRNA [NM_006784]	4.1562e-11
0.781876	0.550443	1.01331	6.18272e-07	0.00358961	AKAP1	Homo sapiens A kinase (PRKA) anchor protein 1 (AKAP1), nuclear gene encoding mitochondrial protein, transcript variant 2, mRNA [NM_139275]	0.00358961
0.784873	0.354985	1.21476	0.00105478	0.00242524	SDS3	Homo sapiens likely ortholog of mouse Sds3 (SDS3), mRNA [NM_022491]	0.00242524
0.785124	0.374944	1.1953	0.000680558	3.82665e-06	BAZ1A	Homo sapiens bromodomain adjacent to zinc finger domain, 1A (BAZ1A), transcript variant 1, mRNA [NM_013448]	3.82665e-06
0.78521	0.311703	1.25872	0.00240685	2.03004e-05	ENST00000216468	Homo sapiens cDNA: FLJ22042 fis, clone HEP09065. [AK025695]	2.03004e-05
0.785319	0.411755	1.15888	0.000267054	1.73907e-10	TSPYL1	Homo sapiens TSPY-like 1 (TSPYL1), mRNA [NM_003309]	1.73907e-10
0.78532	0.458649	1.11199	6.00212e-05	0.000397383	CHCHD1	Homo sapiens coiled-coil-helix-coiled-coil-helix domain containing 1 (CHCHD1), mRNA [NM_203298]	0.000397383
0.787717	0.534668	1.04077	2.04986e-06	2.58737e-05	LOC403313	Homo sapiens phosphatidic acid phosphatase type 2 domain containing 2 (LOC403313), mRNA [NM_203453]	2.58737e-05
0.789229	0.44881	1.12965	9.14822e-05	1.65278e-05	LOC150678	Homo sapiens multiple myeloma overexpression gene 2 (MYEOV2) mRNA, complete cds. [AF487338]	1.65278e-05
0.789487	0.318939	1.26004	0.00218743	2.42861e-05	WNT3	Homo sapiens wingless-type MMTV integration site family, member 3 (WNT3), mRNA [NM_030753]	2.42861e-05
0.789654	0.421992	1.15732	0.000212974	0.00677658	MGC14156	Homo sapiens hypothetical protein MGC14156 (MGC14156), mRNA [NM_032906]	0.00677658
0.789724	0.52712	1.05233	3.33825e-06	0.00094727	GPR81	Homo sapiens G protein-coupled receptor 81 (GPR81), mRNA [NM_032554]	0.00094727
0.789796	0.47207	1.10752	4.02142e-05	0.00257436	C9orf116	Homo sapiens chromosome 9 open reading frame 116 (C9orf116), mRNA [NM_144654]	0.00257436
0.791329	0.490549	1.09211	1.9873e-05	0.000257339	C5orf18	Homo sapiens chromosome 5 open reading frame 18 (C5orf18), mRNA [NM_005669]	0.000257339
0.791422	0.444891	1.13795	0.000108508	0.000306283	DYM	Homo sapiens dymeclin (DYM), mRNA [NM_017653]	0.000306283
0.791972	0.492564	1.09138	1.85566e-05	4.67524e-06	ARMCX6	Homo sapiens armadillo repeat containing, X-linked 6 (ARMCX6), transcript variant 1, mRNA [NM_019007]	4.67524e-06
0.792573	0.507935	1.07721	9.51841e-06	1.0939e-05	AMD1	Homo sapiens adenosylmethionine decarboxylase 1 (AMD1), mRNA [NM_001634]	1.0939e-05
0.793383	0.57015	1.01662	2.86044e-07	9.30798e-05	AHCY	Homo sapiens S-adenosylhomocysteine hydrolase (AHCY), mRNA [NM_000687]	9.30798e-05
0.794505	0.271075	1.31793	0.00475867	0.000282821	PDZK1	Homo sapiens PDZ domain containing 1 (PDZK1), mRNA [NM_002614]	0.000282821
0.794744	0.457319	1.13217	7.62592e-05	0.000424492	TRIM2	Homo sapiens tripartite motif-containing 2 (TRIM2), mRNA [NM_015271]	0.000424492
0.796496	0.297226	1.29577	0.00327208	5.81833e-06	HS6ST2	Homo sapiens heparan sulfate 6-O-sulfotransferase 2 (HS6ST2), transcript variant S, mRNA [NM_147175]	5.81833e-06
0.797694	0.467246	1.12814	5.71548e-05	0.00231697	ALDH7A1	Homo sapiens aldehyde dehydrogenase 7 family, member A1 (ALDH7A1), mRNA [NM_001182]	0.00231697
0.79793	0.554685	1.04118	9.5812e-07	0.00286751	NDUFA7	Homo sapiens NADH dehydrogenase (ubiquinone) 1 alpha subcomplex, 7, 14.5kDa (NDUFA7), mRNA [NM_005001]	0.00286751
0.798059	0.496907	1.09921	1.81243e-05	2.64257e-11	HIST1H4L	Homo sapiens histone 1, H4l (HIST1H4L), mRNA [NM_003546]	2.64257e-11
0.79827	0.421674	1.17487	0.000244847	0.00354519	FANCD2	Homo sapiens mRNA; cDNA DKFZp762A223 (from clone DKFZp762A223). [AL832427]	0.00354519
0.798566	0.547198	1.04993	1.53014e-06	1.20259e-07	BC066916	Homo sapiens hypothetical gene supported by BC066916, mRNA (cDNA clone IMAGE:4838452). [BC066916]	1.20259e-07
0.800073	0.546516	1.05363	1.6876e-06	9.47668e-07	THC2300907	Unknown	9.47668e-07
0.80068	0.355314	1.24605	0.00121132	0.00306517	CHAF1B	Homo sapiens chromatin assembly factor 1, subunit B (p60) (CHAF1B), mRNA [NM_005441]	0.00306517
0.803866	0.319009	1.28872	0.00241089	0.00024297	APG16L	Homo sapiens APG16 autophagy 16-like (S. cerevisiae) (APG16L), transcript variant 1, mRNA [NM_030803]	0.00024297
0.803875	0.477911	1.12984	4.42648e-05	2.65045e-05	THC2337454	Q7Z6D7 (Q7Z6D7) Zinc finger protein 550, partial (18%) [THC2337454]	2.65045e-05
0.804304	0.546055	1.06255	2.03537e-06	7.37298e-11	BE181102	CM3-HT0629-260400-161-b05 HT0629 Homo sapiens cDNA, mRNA sequence [BE181102]	7.37298e-11
0.804587	0.525602	1.08357	5.9431e-06	1.26975e-07	MRP63	Homo sapiens mitochondrial ribosomal protein 63 (MRP63), nuclear gene encoding mitochondrial protein, mRNA [NM_024026]	1.26975e-07
0.805632	0.525122	1.08614	6.28762e-06	0.000331618	EFTUD1	Homo sapiens elongation factor Tu GTP binding domain containing 1 (EFTUD1), mRNA [NM_024580]	0.000331618
0.809767	0.307669	1.31186	0.00300581	0.00123964	THC2383313	Unknown	0.00123964
0.811088	0.630045	0.992131	6.59039e-09	1.15639e-08	LOC400782	PREDICTED: Homo sapiens hypothetical LOC400782 (LOC400782), mRNA [XM_378898]	1.15639e-08
0.811343	0.463006	1.15968	8.67413e-05	2.11202e-05	BC047111	Homo sapiens, clone IMAGE:5314178, mRNA. [BC047111]	2.11202e-05
0.811449	0.399955	1.22294	0.000510463	1.93921e-06	BC064969	Homo sapiens cDNA clone IMAGE:6149643, partial cds. [BC064969]	1.93921e-06
0.811866	0.271964	1.35177	0.0050936	1.89491e-06	IL1B	Homo sapiens interleukin 1, beta (IL1B), mRNA [NM_000576]	1.89491e-06
0.812323	0.504363	1.12028	1.92288e-05	0.000174443	38492	Homo sapiens membrane-associated ring finger (C3HC4) 5 (MARCH5), mRNA [NM_017824]	0.000174443
0.812413	0.424712	1.20011	0.000276194	3.33665e-05	SIDT1	Homo sapiens SID1 transmembrane family, member 1 (SIDT1), mRNA [NM_017699]	3.33665e-05
0.815104	0.324878	1.30533	0.00235529	0.00242283	KIAA1430	Homo sapiens mRNA for KIAA1430 protein, partial cds. [AB037851]	0.00242283
0.815265	0.432506	1.19802	0.000232667	0.00450272	THC2344033	Unknown	0.00450272
0.818605	0.440308	1.1969	0.000196565	0.00180229	CORO2A	Homo sapiens mRNA; cDNA DKFZp686G19226 (from clone DKFZp686G19226). [BX648086]	0.00180229
0.818655	0.594157	1.04315	1.91951e-07	0.000561736	HIST1H3E	Homo sapiens histone 1, H3e (HIST1H3E), mRNA [NM_003532]	0.000561736
0.818717	0.534763	1.10267	5.96288e-06	0.00930331	THC2310929	Unknown	0.00930331
0.820672	0.494214	1.14713	3.5065e-05	4.64898e-06	OKL38	Homo sapiens pregnancy-induced growth inhibitor (OKL38), mRNA [NM_013370]	4.64898e-06
0.822487	0.560989	1.08398	1.76731e-06	2.88245e-05	BU616795	UI-H-FH1-bfj-k-15-0-UI.s1 NCI_CGAP_FH1 Homo sapiens cDNA clone UI-H-FH1-bfj-k-15-0-UI 3', mRNA sequence [BU616795]	2.88245e-05
0.822841	0.267772	1.37791	0.00564148	0.00210758	CR598364	full-length cDNA clone CS0CAP007YJ17 of Thymus of Homo sapiens (human). [CR598364]	0.00210758
0.823207	0.440867	1.20555	0.00020744	0.00139533	KIAA0657	Homo sapiens cDNA FLJ13792 fis, clone THYRO1000072, weakly similar to MYOSIN LIGHT CHAIN KINASE, SMOOTH MUSCLE AND NON-MUSCLE ISOZYMES (EC 2.7.1.117). [AK023854]	0.00139533
0.826569	0.515373	1.13777	1.76008e-05	1.30257e-06	MGC11271	Homo sapiens hypothetical protein MGC11271 (MGC11271), mRNA [NM_024323]	1.30257e-06
0.829978	0.494146	1.16581	4.31406e-05	7.06246e-06	WDR23	Homo sapiens WD repeat domain 23 (WDR23), transcript variant 1, mRNA [NM_025230]	7.06246e-06
0.830286	0.470125	1.19045	9.75852e-05	4.90452e-07	TRAPPC5	Homo sapiens trafficking protein particle complex 5, mRNA (cDNA clone MGC:52424 IMAGE:4869377), complete cds. [BC042161]	4.90452e-07
0.830461	0.31857	1.34235	0.00286883	1.6492e-06	EMR2	Homo sapiens egf-like module containing, mucin-like, hormone receptor-like 2 (EMR2), transcript variant 1, mRNA [NM_013447]	1.6492e-06
0.831005	0.531318	1.13069	1.00578e-05	2.26134e-07	THC2404169	Unknown	2.26134e-07
0.836565	0.274749	1.39838	0.00546538	3.80156e-05	AA516102	AA516102 ni31d10.s1 NCI_CGAP_Ew1 Homo sapiens cDNA clone IMAGE:971923, mRNA sequence [AA516102]	3.80156e-05
0.836675	0.544488	1.12886	6.54599e-06	7.94239e-05	CNNM4	Homo sapiens cyclin M4 (CNNM4), mRNA [NM_020184]	7.94239e-05
0.836842	0.551274	1.12241	4.77765e-06	0.000116245	PPA2	Homo sapiens inorganic pyrophosphatase 2 (PPA2), transcript variant 1, mRNA [NM_176869]	0.000116245
0.838771	0.482348	1.19519	7.70221e-05	0.000164475	HADHSC	Homo sapiens L-3-hydroxyacyl-Coenzyme A dehydrogenase, short chain (HADHSC), mRNA [NM_005327]	0.000164475
0.839506	0.327686	1.35133	0.0026289	2.20531e-06	FLJ20315	Homo sapiens hypothetical protein FLJ20315 (FLJ20315), mRNA [NM_017763]	2.20531e-06
0.840134	0.583258	1.09701	1.00116e-06	7.62896e-09	HSPC268	Homo sapiens hypothetical protein HSPC268 (HSPC268), mRNA [NM_197964]	7.62896e-09
0.842651	0.441622	1.24368	0.000268399	0.00114002	FLJ11730	Homo sapiens sarcoma antigen NY-SAR-91 (FLJ11730), mRNA [NM_022756]	0.00114002
0.844864	0.577107	1.11262	1.68804e-06	0.000113245	FLJ22955	Homo sapiens hypothetical protein FLJ22955 (FLJ22955), mRNA [NM_024819]	0.000113245
0.845091	0.423549	1.26663	0.000433634	0.00294477	RGS2	Homo sapiens regulator of G-protein signalling 2, 24kDa (RGS2), mRNA [NM_002923]	0.00294477
0.848583	0.474348	1.22282	0.000117632	3.89909e-05	GPD1L	Homo sapiens glycerol-3-phosphate dehydrogenase 1-like (GPD1L), mRNA [NM_015141]	3.89909e-05
0.8522	0.406498	1.2979	0.000687552	4.97252e-06	DET1	Homo sapiens de-etiolated homolog 1 (Arabidopsis) (DET1), mRNA [NM_017996]	4.97252e-06
0.853959	0.554284	1.15363	6.98935e-06	3.0008e-06	TTYH1	Homo sapiens tweety homolog 1 (Drosophila) (TTYH1), transcript variant 1, mRNA [NM_020659]	3.0008e-06
0.854152	0.581907	1.1264	1.83193e-06	0.000230629	C14orf11	Homo sapiens chromosome 14 open reading frame 11 (C14orf11), mRNA [NM_018453]	0.000230629
0.854802	0.456306	1.2533	0.000215851	0.00641057	TRAPPC2	Homo sapiens trafficking protein particle complex 2 (TRAPPC2), transcript variant 1, mRNA [NM_001011658]	0.00641057
0.858567	0.442569	1.27457	0.000323174	7.12221e-06	AI819757	AI819757 wj11h10.x1 NCI_CGAP_Kid12 Homo sapiens cDNA clone IMAGE:2402563 3' similar to gb:A18658 INSULIN RECEPTOR PRECURSOR (HUMAN);, mRNA sequence [AI819757]	7.12221e-06
0.859938	0.414654	1.30522	0.000625076	0.000540976	AK022045	Homo sapiens cDNA FLJ11983 fis, clone HEMBB1001337. [AK022045]	0.000540976
0.860008	0.519643	1.20037	3.2937e-05	0.000308655	LOC388335	Homo sapiens similar to RIKEN cDNA A730055C05 gene (LOC388335), mRNA [NM_001004313]	0.000308655
0.860076	0.490697	1.22945	8.70627e-05	2.49317e-07	TPM1	Homo sapiens tropomyosin 1 (alpha) (TPM1), transcript variant 5, mRNA [NM_000366]	2.49317e-07
0.860521	0.615809	1.10523	3.36846e-07	1.8656e-10	LOC126917	Homo sapiens mRNA for FLJ00074 protein, partial cds. [AK024480]	1.8656e-10
0.860563	0.465912	1.25521	0.000180975	0.00026035	KIAA0703	Homo sapiens KIAA0703 gene product (KIAA0703), mRNA [NM_014861]	0.00026035
0.861053	0.534338	1.18777	1.94402e-05	3.27531e-05	ENOSF1	Homo sapiens enolase superfamily member 1 (ENOSF1), transcript variant 2, mRNA [NM_017512]	3.27531e-05
0.861129	0.452407	1.26985	0.000260953	0.000495801	CR611122	full-length cDNA clone CS0DF022YM06 of Fetal brain of Homo sapiens (human). [CR611122]	0.000495801
0.861994	0.687251	1.03674	1.23665e-09	0.00024297	ATP2C1	Homo sapiens ATPase, Ca++ transporting, type 2C, member 1 (ATP2C1), transcript variant 1, mRNA [NM_014382]	0.00024297
0.862728	0.376003	1.34945	0.00137252	1.33567e-06	CBR4	Homo sapiens carbonic reductase 4 (CBR4), mRNA [NM_032783]	1.33567e-06
0.864393	0.308249	1.42054	0.0039928	4.14942e-07	AGL	Homo sapiens amylo-1, 6-glucosidase, 4-alpha-glucanotransferase (glycogen debranching enzyme, glycogen storage disease type III) (AGL), transcript variant 4, mRNA [NM_000028]	4.14942e-07
0.865707	0.358297	1.37312	0.0019035	0.00634911	CXXC4	Homo sapiens cDNA FLJ45879 fis, clone OCBBF3019269, highly similar to Homo sapiens Dvl-binding protein IDAX (inhibition of the Dvl and Axin complex) (IDAX). [AK127778]	0.00634911
0.866362	0.284618	1.44811	0.00545984	1.57334e-11	TP53TG3	Homo sapiens TP53TG3 protein (TP53TG3), mRNA [NM_015369]	1.57334e-11
0.86649	0.596661	1.13632	1.30882e-06	1.01459e-06	THC2312585	AY175482 antibody variable domain {Oryctolagus cuniculus;} , partial (15%) [THC2312585]	1.01459e-06
0.86675	0.632939	1.10056	1.4832e-07	0.00563438	CR614418	full-length cDNA clone CS0DF025YL10 of Fetal brain of Homo sapiens (human). [CR614418]	0.00563438
0.869887	0.568814	1.17096	5.79658e-06	0.00478769	ELL2	Homo sapiens mRNA; cDNA DKFZp779C185 (from clone DKFZp779C185). [BX538289]	0.00478769
0.871001	0.624874	1.11713	3.0559e-07	0.00141399	HIST1H3F	Homo sapiens histone 1, H3f (HIST1H3F), mRNA [NM_021018]	0.00141399
0.871273	0.634325	1.10822	1.68511e-07	1.35301e-06	FNDC3B	Homo sapiens fibronectin type III domain containing 3B (FNDC3B), mRNA [NM_022763]	1.35301e-06
0.871664	0.528638	1.21469	3.07111e-05	8.49098e-09	RBM8A	Homo sapiens RNA binding motif protein 8A (RBM8A), mRNA [NM_005105]	8.49098e-09
0.876737	0.430337	1.32314	0.000531027	0.000662389	PIGV	Homo sapiens phosphatidylinositol glycan, class V (PIGV), mRNA [NM_017837]	0.000662389
0.876974	0.44235	1.3116	0.000406453	3.21325e-06	AK094772	Homo sapiens cDNA FLJ37453 fis, clone BRAWH2010754. [AK094772]	3.21325e-06
0.877402	0.461446	1.29336	0.00025776	0.000857425	MGC35048	Homo sapiens hypothetical protein MGC35048 (MGC35048), mRNA [NM_153208]	0.000857425
0.8776	0.289676	1.46552	0.00537005	1.24965e-06	RPL39L	Homo sapiens ribosomal protein L39-like (RPL39L), mRNA [NM_052969]	1.24965e-06
0.878502	0.325041	1.43196	0.00340232	0.000584317	ENST00000314571	Homo sapiens cDNA FLJ14915 fis, clone PLACE1006878, weakly similar to TRNA-SPLICING ENDONUCLEASE SUBUNIT SEN2 (EC 3.1.27.9). [AK027821]	0.000584317
0.878909	0.420443	1.33738	0.000670603	1.58665e-05	CLDN12	Homo sapiens claudin 12 (CLDN12), mRNA [NM_012129]	1.58665e-05
0.881249	0.607551	1.15495	1.25919e-06	0.000578581	SLC31A2	Homo sapiens solute carrier family 31 (copper transporters), member 2 (SLC31A2), mRNA [NM_001860]	0.000578581
0.881375	0.652962	1.10979	7.83946e-08	1.45296e-08	TPD52	Homo sapiens tumor protein D52 (TPD52), mRNA [NM_005079]	1.45296e-08
0.881389	0.399786	1.36299	0.00103229	0.00914422	MGC20419	Homo sapiens hypothetical protein BC012173 (MGC20419), mRNA [NM_138417]	0.00914422
0.881549	0.626793	1.1363	4.30547e-07	3.28749e-06	THC2279735	Unknown	3.28749e-06
0.882168	0.41187	1.35247	0.000823238	2.33768e-07	BHLHB3	Homo sapiens basic helix-loop-helix domain containing, class B, 3 (BHLHB3), mRNA [NM_030762]	2.33768e-07
0.882355	0.401794	1.36292	0.00100217	1.58358e-05	A_32_P183001	Unknown	1.58358e-05
0.883131	0.471559	1.2947	0.000215123	1.2228e-07	DKFZP434G1415	Homo sapiens hypothetical protein DKFZp434G1415 (DKFZP434G1415), mRNA [NM_031292]	1.2228e-07
0.884475	0.58502	1.18393	4.28684e-06	4.58948e-06	ACADSB	Homo sapiens acyl-Coenzyme A dehydrogenase, short/branched chain (ACADSB), nuclear gene encoding mitochondrial protein, mRNA [NM_001609]	4.58948e-06
0.886075	0.493217	1.27893	0.000124864	9.91877e-10	C9orf80	Homo sapiens chromosome 9 open reading frame 80 (C9orf80), mRNA [NM_021218]	9.91877e-10
0.886749	0.617593	1.1559	8.98905e-07	1.22026e-05	AK026697	Homo sapiens cDNA: FLJ23044 fis, clone LNG02454. [AK026697]	1.22026e-05
0.890666	0.49005	1.29128	0.000146457	0.00188231	ZNF185	Homo sapiens zinc finger protein 185 (LIM domain) (ZNF185), mRNA [NM_007150]	0.00188231
0.890772	0.51548	1.26606	6.97153e-05	5.83894e-07	PRKCZ	Homo sapiens protein kinase C, zeta (PRKCZ), mRNA [NM_002744]	5.83894e-07
0.892259	0.643842	1.14068	2.42972e-07	6.55513e-06	CHRNB3	Homo sapiens cholinergic receptor, nicotinic, beta polypeptide 3 (CHRNB3), mRNA [NM_000749]	6.55513e-06
0.892492	0.495378	1.28961	0.000129915	3.66302e-09	AJ420543	Homo sapiens mRNA full length insert cDNA clone EUROIMAGE 1090207. [AJ420543]	3.66302e-09
0.892669	0.439475	1.34586	0.000516159	9.72138e-06	C9orf41	Homo sapiens mRNA; cDNA DKFZp686J16172 (from clone DKFZp686J16172). [BX538061]	9.72138e-06
0.892698	0.558644	1.22675	1.62794e-05	0.000871819	AF495725	Homo sapiens FP15737 mRNA, complete cds. [AF495725]	0.000871819
0.89311	0.419844	1.36638	0.000778109	0.000157214	NM_020853	Homo sapiens KIAA1467 protein (KIAA1467), mRNA [NM_020853]	0.000157214
0.893507	0.422716	1.3643	0.000737627	1.12505e-07	LOC338645	Homo sapiens leucine zipper protein 2 (LUZP2), mRNA [NM_001009909]	1.12505e-07
0.893559	0.381985	1.40513	0.00155904	6.60747e-09	ATP5S	Homo sapiens ATP synthase, H+ transporting, mitochondrial F0 complex, subunit s (factor B) (ATP5S), nuclear gene encoding mitochondrial protein, transcript variant 1, mRNA [NM_001003803]	6.60747e-09
0.895026	0.595396	1.19466	3.66672e-06	7.68613e-06	CHKA	Homo sapiens choline kinase alpha (CHKA), transcript variant 1, mRNA [NM_001277]	7.68613e-06
0.895992	0.347529	1.44446	0.00271496	4.61722e-05	LCHN	Homo sapiens mRNA for KIAA1147 protein, partial cds. [AB032973]	4.61722e-05
0.896186	0.710539	1.08183	1.80955e-09	1.021e-09	BCL11A	Homo sapiens B-cell CLL/lymphoma 11A (zinc finger protein) (BCL11A), transcript variant 5, mRNA [NM_138553]	1.021e-09
0.896203	0.609309	1.1831	1.94981e-06	0.000267444	AKAP9	Homo sapiens A kinase (PRKA) anchor protein (yotiao) 9 (AKAP9), transcript variant 1, mRNA [NM_147171]	0.000267444
0.897799	0.589619	1.20598	5.1794e-06	1.57334e-11	THC2277716	Unknown	1.57334e-11
0.898809	0.373196	1.42442	0.00186744	6.80086e-07	CHI3L2	Homo sapiens chitinase 3-like 2 (CHI3L2), mRNA [NM_004000]	6.80086e-07
0.900783	0.36285	1.43872	0.00222285	3.40751e-05	CD59	Homo sapiens CD59 antigen p18-20 (antigen identified by monoclonal antibodies 16.3A5, EJ16, EJ30, EL32 and G344) (CD59), transcript variant 1, mRNA [NM_203330]	3.40751e-05
0.90211	0.294383	1.50984	0.00558811	3.81218e-05	TRIP11	Homo sapiens thyroid hormone receptor interactor 11 (TRIP11), mRNA [NM_004239]	3.81218e-05
0.902381	0.650266	1.1545	2.56491e-07	8.16589e-05	MASS1	Homo sapiens monogenic, audiogenic seizure susceptibility 1 homolog (mouse) (MASS1), mRNA [NM_032119]	8.16589e-05
0.902686	0.431817	1.37356	0.00067061	1.62531e-06	LOC144233	Homo sapiens hypothetical protein LOC144233 (LOC144233), mRNA [NM_181708]	1.62531e-06
0.902884	0.416628	1.38914	0.000904397	0.00270857	FLJ45244	Homo sapiens FLJ45244 protein (FLJ45244), mRNA [NM_207443]	0.00270857
0.90304	0.410196	1.39588	0.00102116	0.00234371	ZZZ3	Homo sapiens zinc finger, ZZ domain containing 3 (ZZZ3), mRNA [NM_015534]	0.00234371
0.904992	0.345296	1.46469	0.00294541	0.00177155	BX641014	Homo sapiens mRNA; cDNA DKFZp686I19109 (from clone DKFZp686I19109) [BX641014]	0.00177155
0.905103	0.678604	1.1316	4.45089e-08	2.12008e-09	FN5	Homo sapiens FN5 protein (FN5), mRNA [NM_020179]	2.12008e-09
0.906118	0.606739	1.2055	3.0512e-06	0.000605868	AK124426	Homo sapiens cDNA FLJ42435 fis, clone BLADE2006849. [AK124426]	0.000605868
0.906597	0.472435	1.34076	0.000286418	1.27316e-05	HES1	Homo sapiens hairy and enhancer of split 1, (Drosophila) (HES1), mRNA [NM_005524]	1.27316e-05
0.907164	0.530872	1.28346	5.80538e-05	0.00127076	FLJ22795	Homo sapiens colon cancer-associated antigen AgSK1-2HT-ECS mRNA, complete cds. [AF316855]	0.00127076
0.910409	0.376653	1.44416	0.00190783	1.87992e-05	KIF1B	Homo sapiens kinesin family member 1B (KIF1B), transcript variant 1, mRNA [NM_015074]	1.87992e-05
0.911073	0.654291	1.16786	2.93618e-07	4.83852e-10	DKFZP564G2022	Homo sapiens DKFZP564G2022 protein (DKFZP564G2022), mRNA [NM_015497]	4.83852e-10
0.911537	0.411064	1.41201	0.00107809	0.00308786	CR621244	full-length cDNA clone CS0DF015YE22 of Fetal brain of Homo sapiens (human). [CR621244]	0.00308786
0.912119	0.442919	1.38132	0.000586625	0.00059574	NXT2	Homo sapiens nuclear transport factor 2-like export factor 2 (NXT2), mRNA [NM_018698]	0.00059574
0.912613	0.507765	1.31746	0.000125635	1.31827e-08	NSE1	Homo sapiens NSE1 (NSE1), mRNA [NM_145175]	1.31827e-08
0.912837	0.632448	1.19322	1.07098e-06	8.49098e-09	ARMCX5	Homo sapiens armadillo repeat containing, X-linked 5 (ARMCX5), mRNA [NM_022838]	8.49098e-09
0.913358	0.588023	1.23869	8.53499e-06	0.00429192	THC2440027	P70872 (P70872) FliY protein (Fragment), partial (5%) [THC2440027]	0.00429192
0.914547	0.40832	1.42077	0.00115975	0.00911802	ZZZ3	Homo sapiens zinc finger, ZZ domain containing 3 (ZZZ3), mRNA [NM_015534]	0.00911802
0.916611	0.599486	1.23374	5.7669e-06	2.20686e-06	AUTS2	Homo sapiens autism susceptibility candidate 2 (AUTS2), mRNA [NM_015570]	2.20686e-06
0.917449	0.53933	1.29557	5.37889e-05	2.5697e-09	BQ029628	BQ029628 UI-H-DT0-aua-h-07-0-UI.s1 NCI_CGAP_DT0 Homo sapiens cDNA clone IMAGE:5866806 3', mRNA sequence [BQ029628]	2.5697e-09
0.919599	0.688358	1.15084	4.81505e-08	0.00042932	FARP1	Homo sapiens FERM, RhoGEF (ARHGEF) and pleckstrin domain protein 1 (chondrocyte-derived) (FARP1), transcript variant 1, mRNA [NM_005766]	0.00042932
0.921464	0.561398	1.28153	2.81315e-05	1.22165e-07	VAPA	Homo sapiens VAMP (vesicle-associated membrane protein)-associated protein A, 33kDa (VAPA), transcript variant 1, mRNA [NM_003574]	1.22165e-07
0.925105	0.612368	1.23784	4.19803e-06	4.15489e-07	THC2269516	RLA2_HUMAN (P05387) 60S acidic ribosomal protein P2, partial (64%) [THC2269516]	4.15489e-07
0.92551	0.656122	1.1949	4.80098e-07	2.91308e-05	THC2370609	Unknown	2.91308e-05
0.928975	0.660896	1.19705	4.21313e-07	0.000131329	PDCD4	Homo sapiens programmed cell death 4 (neoplastic transformation inhibitor) (PDCD4), transcript variant 2, mRNA [NM_145341]	0.000131329
0.929511	0.744515	1.11451	8.92933e-10	2.50644e-07	F11R	Homo sapiens F11 receptor (F11R), transcript variant 4, mRNA [NM_144503]	2.50644e-07
0.930241	0.649097	1.21138	8.43406e-07	0.000444777	P15RS	Homo sapiens hypothetical protein FLJ10656 (P15RS), mRNA [NM_018170]	0.000444777
0.931176	0.300269	1.56208	0.00581902	5.70432e-07	FLJ11000	Homo sapiens cDNA FLJ32348 fis, clone PROST2007200. [AK056910]	5.70432e-07
0.93357	0.320786	1.54636	0.00463197	2.10834e-09	FLJ21148	Homo sapiens hypothetical protein FLJ21148 (FLJ21148), mRNA [NM_024860]	2.10834e-09
0.934039	0.486173	1.38191	0.000290172	0.00185247	C7orf11	Homo sapiens chromosome 7 open reading frame 11 (C7orf11), mRNA [NM_138701]	0.00185247
0.934081	0.515348	1.35281	0.000141123	0.00624712	CR626729	full-length cDNA clone CS0DF009YE11 of Fetal brain of Homo sapiens (human). [CR626729]	0.00624712
0.935681	0.385891	1.48547	0.00194358	0.000375463	BX248296	human full-length cDNA clone CS0DK001YK16 of HeLa cells of Homo sapiens (human). [BX248296]	0.000375463
0.93575	0.713567	1.15793	1.87084e-08	3.85479e-08	PTPRK	Homo sapiens protein tyrosine phosphatase, receptor type, K (PTPRK), mRNA [NM_002844]	3.85479e-08
0.936276	0.303514	1.56904	0.00571614	1.89816e-06	DACT2	Homo sapiens dapper homolog 2, antagonist of beta-catenin (xenopus) (DACT2), mRNA [NM_214462]	1.89816e-06
0.936299	0.63923	1.23337	1.71558e-06	2.43181e-09	FLJ41603	Homo sapiens FLJ41603 protein (FLJ41603), mRNA [NM_001001669]	2.43181e-09
0.939228	0.524745	1.35371	0.000118504	0.00116708	THC2311599	US02_BHV1S (Q08099) Protein US2 homolog, partial (12%) [THC2311599]	0.00116708
0.939242	0.69484	1.18364	8.36835e-08	0.00130604	BX281073	BX281073 BX281073 NCI_CGAP_Lu24 Homo sapiens cDNA clone IMAGp998O175628 ; IMAGE:2273128, mRNA sequence [BX281073]	0.00130604
0.940679	0.577223	1.30414	2.44404e-05	8.78387e-08	ACTR6	Homo sapiens ARP6 actin-related protein 6 homolog (yeast) (ACTR6), mRNA [NM_022496]	8.78387e-08
0.942	0.605098	1.2789	9.00864e-06	0.00589916	BF822111	BF822111 CM3-RT0011-051200-531-f10 RT0011 Homo sapiens cDNA, mRNA sequence [BF822111]	0.00589916
0.94362	0.479975	1.40727	0.000372673	0.000129077	DKFZP564O123	Homo sapiens chromatin modifying protein 2B (CHMP2B), mRNA [NM_014043]	0.000129077
0.946146	0.680582	1.21171	2.75425e-07	4.61722e-05	MLLT4	Homo sapiens mRNA; cDNA DKFZp761K2213 (from clone DKFZp761K2213); partial cds. [AL161973]	4.61722e-05
0.946242	0.595387	1.2971	1.44621e-05	1.96025e-11	SLC39A11	Homo sapiens solute carrier family 39 (metal ion transporter), member 11 (SLC39A11), mRNA [NM_139177]	1.96025e-11
0.946311	0.672903	1.21972	4.29043e-07	5.26303e-06	MYO6	Homo sapiens myosin VI (MYO6), mRNA [NM_004999]	5.26303e-06
0.947238	0.352043	1.54243	0.00333381	4.34061e-05	P2RY2	Homo sapiens purinergic receptor P2Y, G-protein coupled, 2 (P2RY2), transcript variant 1, mRNA [NM_176072]	4.34061e-05
0.947605	0.639457	1.25575	2.43843e-06	2.9545e-06	KLF5	Homo sapiens Kruppel-like factor 5 (intestinal) (KLF5), mRNA [NM_001730]	2.9545e-06
0.947821	0.611339	1.2843	8.1619e-06	1.20793e-05	BC063641	Homo sapiens cDNA clone IMAGE:4745832, partial cds. [BC063641]	1.20793e-05
0.951831	0.605157	1.2985	1.14569e-05	0.00913262	AIG1	Homo sapiens androgen-induced 1 (AIG1), mRNA [NM_016108]	0.00913262
0.954293	0.564952	1.34363	4.76591e-05	0.00273037	GOLPH3L	Homo sapiens golgi phosphoprotein 3-like (GOLPH3L), mRNA [NM_018178]	0.00273037
0.955021	0.315698	1.59434	0.00534206	0.000524217	ARID5A	Homo sapiens AT rich interactive domain 5A (MRF1-like) (ARID5A), transcript variant 2, mRNA [NM_006673]	0.000524217
0.956468	0.774479	1.13846	3.99598e-10	9.74995e-05	MXI1	Homo sapiens MAX interactor 1 (MXI1), transcript variant 2, mRNA [NM_130439]	9.74995e-05
0.957701	0.707859	1.20754	8.71769e-08	0.00536543	ETHE1	Homo sapiens ethylmalonic encephalopathy 1 (ETHE1), mRNA [NM_014297]	0.00536543
0.95825	0.716282	1.20022	5.15333e-08	1.78756e-07	FNBP1L	Homo sapiens cDNA FLJ20275 fis, clone HEP02372. [AK000282]	1.78756e-07
0.959671	0.726593	1.19275	2.72383e-08	1.74621e-07	CR617774	full-length cDNA clone CS0DC002YP09 of Neuroblastoma Cot 25-normalized of Homo sapiens (human). [CR617774]	1.74621e-07
0.960636	0.507161	1.41411	0.000246452	0.000489928	GNPNAT1	Homo sapiens glucosamine-phosphate N-acetyltransferase 1 (GNPNAT1), mRNA [NM_198066]	0.000489928
0.960751	0.37454	1.54696	0.0026459	1.95019e-06	RPESP	Homo sapiens RPE-spondin (RPESP), mRNA [NM_153225]	1.95019e-06
0.962391	0.601515	1.32327	1.67161e-05	8.30571e-08	HIST1H4D	Homo sapiens histone 1, H4d (HIST1H4D), mRNA [NM_003539]	8.30571e-08
0.962402	0.5641	1.3607	5.65164e-05	0.00037587	A_32_P190864	Unknown	0.00037587
0.963498	0.699285	1.22771	1.91894e-07	4.53205e-08	AY170823	Homo sapiens transformation-related protein 2 mRNA, complete cds. [AY170823]	4.53205e-08
0.96433	0.725965	1.20269	3.63838e-08	7.43747e-09	SERP1	Homo sapiens stress-associated endoplasmic reticulum protein 1 (SERP1), mRNA [NM_014445]	7.43747e-09
0.964365	0.66094	1.26779	1.52054e-06	1.25998e-08	BX648930	Homo sapiens mRNA; cDNA DKFZp686A023 (from clone DKFZp686A023). [BX648930]	1.25998e-08
0.965591	0.734851	1.19633	2.08111e-08	2.94158e-07	MGC45840	Homo sapiens hypothetical protein MGC45840 (MGC45840), mRNA [NM_173584]	2.94158e-07
0.966739	0.541778	1.3917	0.000113419	0.00911401	HSA9761	Homo sapiens dimethyladenosine transferase (HSA9761), mRNA [NM_014473]	0.00911401
0.967178	0.594434	1.33992	2.36706e-05	1.52449e-05	GALNT7	Homo sapiens UDP-N-acetyl-alpha-D-galactosamine:polypeptide N-acetylgalactosaminyltransferase 7 (GalNAc-T7) (GALNT7), mRNA [NM_017423]	1.52449e-05
0.967265	0.508961	1.42557	0.000256264	5.9455e-06	DSCR5	Homo sapiens Down syndrome critical region gene 5 (DSCR5), transcript variant 2, mRNA [NM_153682]	5.9455e-06
0.967867	0.611264	1.32447	1.33189e-05	6.49329e-09	OFD1	Homo sapiens oral-facial-digital syndrome 1 (OFD1), mRNA [NM_003611]	6.49329e-09
0.969333	0.520134	1.41853	0.000202511	4.1562e-11	DEPDC6	Homo sapiens DEP domain containing 6 (DEPDC6), mRNA [NM_022783]	4.1562e-11
0.970898	0.670021	1.27177	1.21932e-06	5.37969e-09	PDGFC	Homo sapiens platelet derived growth factor C (PDGFC), mRNA [NM_016205]	5.37969e-09
0.97091	0.609366	1.33245	1.52833e-05	0.00134085	RGL2	Homo sapiens ral guanine nucleotide dissociation stimulator-like 2 (RGL2), mRNA [NM_004761]	0.00134085
0.972766	0.412422	1.53311	0.00164321	7.06964e-08	PSMAL	Homo sapiens prostate-specific membrane antigen-like (PSMAL), mRNA [NM_153696]	7.06964e-08
0.973247	0.718717	1.22778	9.07115e-08	3.66323e-05	LOC400451	Homo sapiens hypothetical gene supported by AK075564; BC060873 (LOC400451), mRNA [NM_207446]	3.66323e-05
0.976586	0.804112	1.14906	1.03112e-10	2.51938e-09	MAL2	Homo sapiens mal, T-cell differentiation protein 2 (MAL2), mRNA [NM_052886]	2.51938e-09
0.977915	0.423649	1.53218	0.00142902	0.00106954	PPM1A	Homo sapiens cDNA FLJ42306 fis, clone TRACH2001646. [AK124299]	0.00106954
0.979483	0.453733	1.50523	0.000876948	1.8656e-10	QTRTD1	Homo sapiens queuine tRNA-ribosyltransferase domain containing 1 (QTRTD1), mRNA [NM_024638]	1.8656e-10
0.981456	0.773779	1.18913	2.62289e-09	9.52935e-06	CREB3L4	Homo sapiens cAMP responsive element binding protein 3-like 4 (CREB3L4), mRNA [NM_130898]	9.52935e-06
0.983144	0.64255	1.32374	5.87161e-06	0.000267261	TULP4	Homo sapiens tubby like protein 4 (TULP4), transcript variant 1, mRNA [NM_020245]	0.000267261
0.983415	0.537849	1.42898	0.00015865	2.04093e-06	LOC157378	Homo sapiens hypothetical protein BC017881 (LOC157378), mRNA [NM_194291]	2.04093e-06
0.983789	0.776394	1.19118	2.45786e-09	7.97205e-06	ERBB2	Homo sapiens v-erb-b2 erythroblastic leukemia viral oncogene homolog 2, neuro/glioblastoma derived oncogene homolog (avian) (ERBB2), transcript variant 2, mRNA [NM_001005862]	7.97205e-06
0.983931	0.579734	1.38813	5.17358e-05	0.000857425	NM_001013672	Homo sapiens hypothetical gene supported by AK128660 (LOC400566), mRNA [NM_001013672]	0.000857425
0.985746	0.696042	1.27545	5.55422e-07	1.6953e-07	C11orf13	Homo sapiens chromosome 11 open reading frame 13 (C11orf13), mRNA [NM_003475]	1.6953e-07
0.98607	0.756748	1.21539	1.32142e-08	0.000272758	CDH3	Homo sapiens cadherin 3, type 1, P-cadherin (placental) (CDH3), mRNA [NM_001793]	0.000272758
0.987837	0.715038	1.26064	2.1413e-07	4.76924e-07	BC071732	Homo sapiens cDNA clone IMAGE:3862422, partial cds. [BC071732]	4.76924e-07
0.989958	0.650378	1.32954	5.13091e-06	0.00519229	C10orf57	Homo sapiens chromosome 10 open reading frame 57 (C10orf57), mRNA [NM_025125]	0.00519229
0.990896	0.666037	1.31576	2.73577e-06	0.00100863	SORD	Homo sapiens sorbitol dehydrogenase (SORD), mRNA [NM_003104]	0.00100863
0.992622	0.704837	1.28041	4.52256e-07	0.00400791	HIST1H3H	Homo sapiens histone 1, H3h (HIST1H3H), mRNA [NM_003536]	0.00400791
0.994758	0.594496	1.39502	4.03151e-05	0.00567596	NME5	Homo sapiens non-metastatic cells 5, protein expressed in (nucleoside-diphosphate kinase) (NME5), mRNA [NM_003551]	0.00567596
0.995642	0.663368	1.32792	3.51072e-06	1.48919e-06	THC2311248	Q8WVI0 (Q8WVI0) LOC440957 protein (Fragment), partial (16%) [THC2311248]	1.48919e-06
0.996494	0.461772	1.53122	0.00087454	3.70585e-06	NM_001018055	Homo sapiens chromosome X open reading frame 53 (CXorf53), transcript variant 2, mRNA [NM_001018055]	3.70585e-06
0.996566	0.423068	1.57006	0.00162967	0.00119741	KBTBD6	Homo sapiens kelch repeat and BTB (POZ) domain containing 6 (KBTBD6), mRNA [NM_152903]	0.00119741
0.996657	0.610355	1.38296	2.54253e-05	0.00286434	PDGFA	Human mRNA for platelet-derived growth factor PDGF-A. [X06374]	0.00286434
0.996975	0.464927	1.52902	0.000831105	0.00707745	Lrp2bp	Homo sapiens ankyrin repeat domain 37 (ANKRD37), mRNA [NM_181726]	0.00707745
0.997239	0.6497	1.34478	6.36506e-06	0.000173715	A_32_P1869	Unknown	0.000173715
1.00193	0.606281	1.39758	3.20428e-05	3.9056e-05	RPS6	UI-H-DH0-aum-m-03-0-UI.s1 NCI_CGAP_DH0 Homo sapiens cDNA clone IMAGE:5871530 3', mRNA sequence [BM994553]	3.9056e-05
1.00296	0.427753	1.57817	0.00158259	7.94785e-05	BC015133	Homo sapiens cDNA clone IMAGE:3934193, partial cds. [BC015133]	7.94785e-05
1.00365	0.727516	1.27978	2.02024e-07	2.33217e-05	PRSS16	Homo sapiens protease, serine, 16 (thymus) (PRSS16), mRNA [NM_005865]	2.33217e-05
1.00491	0.75414	1.25567	4.25053e-08	7.78945e-06	CKMT1	Homo sapiens creatine kinase, mitochondrial 1 (ubiquitous) (CKMT1), nuclear gene encoding mitochondrial protein, mRNA [NM_020990]	7.78945e-06
1.00576	0.768721	1.24279	1.65211e-08	0.000710382	ZNF562	Homo sapiens zinc finger protein 562 (ZNF562), mRNA [NM_017656]	0.000710382
1.00695	0.766273	1.24762	2.08872e-08	0.00030795	THC2268405	Q9NQ39 (Q9NQ39) OTTHUMP00000029938, partial (98%) [THC2268405]	0.00030795
1.00768	0.680817	1.33454	2.35308e-06	0.0025891	THC2408010	K467_HUMAN (P60985) KIPV467 protein precursor (UNQ467/PRO826), partial (12%) [THC2408010]	0.0025891
1.00778	0.741683	1.27389	1.05702e-07	1.28181e-06	THC2315557	Q8LFI3 (Q8LFI3) Nuclear antigen homolog, partial (6%) [THC2315557]	1.28181e-06
1.00923	0.408286	1.61017	0.00217024	0.00180388	OCA2	Homo sapiens oculocutaneous albinism II (pink-eye dilution homolog, mouse) (OCA2), mRNA [NM_000275]	0.00180388
1.01148	0.622462	1.40049	2.30656e-05	6.61827e-06	LOC493860	Homo sapiens sarcoma antigen NY-SAR-79 (LOC493860), mRNA [NM_001008391]	6.61827e-06
1.01234	0.49188	1.5328	0.000583419	0.00428081	THC2441719	Unknown	0.00428081
1.01243	0.595982	1.42888	5.25515e-05	0.00622186	CXorf10	Homo sapiens cDNA FLJ11632 fis, clone HEMBA1004272. [AK021694]	0.00622186
1.01302	0.513589	1.51246	0.000385649	1.84932e-07	LRIG1	Homo sapiens leucine-rich repeats and immunoglobulin-like domains 1 (LRIG1), mRNA [NM_015541]	1.84932e-07
1.01338	0.770464	1.25629	2.19157e-08	0.000199004	AA559308	AA559308 nl52h07.s1 NCI_CGAP_Pr4 Homo sapiens cDNA clone IMAGE:1044349 similar to gb:Y00361 60S RIBOSOMAL PROTEIN (HUMAN);, mRNA sequence [AA559308]	0.000199004
1.01479	0.606307	1.42328	4.05098e-05	0.00122047	TMLHE	Homo sapiens trimethyllysine hydroxylase, epsilon (TMLHE), mRNA [NM_018196]	0.00122047
1.01592	0.69402	1.33781	1.68262e-06	2.46313e-10	VSX1	Homo sapiens visual system homeobox 1 homolog, CHX10-like (zebrafish) (VSX1), transcript variant 1, mRNA [NM_014588]	2.46313e-10
1.01714	0.562511	1.47178	0.000136616	0.000405982	TACC2	Homo sapiens transforming, acidic coiled-coil containing protein 2 (TACC2), transcript variant 1, mRNA [NM_206862]	0.000405982
1.01878	0.603277	1.43428	4.74538e-05	3.69445e-06	BC075861	Homo sapiens cDNA clone MGC:90420 IMAGE:5171414, complete cds. [BC075861]	3.69445e-06
1.01945	0.475545	1.56336	0.000829178	0.0002193	AA418814	AA418814 zw01a02.s1 Soares_NhHMPu_S1 Homo sapiens cDNA clone IMAGE:767978 3', mRNA sequence [AA418814]	0.0002193
1.01954	0.555408	1.48367	0.000167082	1.43796e-05	LOC144347	Homo sapiens hypothetical protein LOC144347 (LOC144347), mRNA [NM_181709]	1.43796e-05
1.01972	0.37152	1.66792	0.00364372	9.7974e-09	ATP6V1E2	Homo sapiens ATPase, H+ transporting, lysosomal 31kDa, V1 subunit E isoform 2 (ATP6V1E2), mRNA [NM_080653]	9.7974e-09
1.02064	0.602942	1.43834	4.94543e-05	0.000540976	IGSF4	Homo sapiens immunoglobulin superfamily, member 4 (IGSF4), mRNA [NM_014333]	0.000540976
1.02208	0.544635	1.49954	0.000220573	8.51025e-09	ECHDC3	Homo sapiens enoyl Coenzyme A hydratase domain containing 3 (ECHDC3), mRNA [NM_024693]	8.51025e-09
1.02436	0.405261	1.64345	0.00245063	0.00752997	RABEP1	Homo sapiens rabaptin, RAB GTPase binding effector protein 1 (RABEP1), mRNA [NM_004703]	0.00752997
1.02515	0.440757	1.60954	0.00150224	0.00944121	AK096715	Homo sapiens cDNA FLJ39396 fis, clone PLACE6008640. [AK096715]	0.00944121
1.02765	0.48108	1.57421	0.000805364	1.21377e-05	THC2334920	AI061276 an25g03.x1 Gessler Wilms tumor Homo sapiens cDNA clone IMAGE:1699732 3', mRNA sequence [AI061276]	1.21377e-05
1.02828	0.523587	1.53298	0.000368596	0.0061563	POLR3B	Homo sapiens polymerase (RNA) III (DNA directed) polypeptide B (POLR3B), mRNA [NM_018082]	0.0061563
1.02865	0.645158	1.41214	1.55144e-05	2.13825e-10	A_32_P8857	Unknown	2.13825e-10
1.02871	0.573568	1.48386	0.000121975	7.29413e-05	CR592161	full-length cDNA clone CS0DK011YL05 of HeLa cells Cot 25-normalized of Homo sapiens (human). [CR592161]	7.29413e-05
1.03037	0.76266	1.29809	8.16997e-08	2.68384e-09	GGN	Homo sapiens gametogenetin (GGN), transcript variant 2, mRNA [NM_182477]	2.68384e-09
1.03264	0.621262	1.44403	3.56997e-05	1.08944e-05	THC2359755	Unknown	1.08944e-05
1.03342	0.581388	1.48546	0.000107272	0.00029292	UNG2	Homo sapiens uracil-DNA glycosylase 2 (UNG2), mRNA [NM_021147]	0.00029292
1.03412	0.481187	1.58705	0.000846093	0.00015971	CR620532	full-length cDNA clone CS0DE006YD17 of Placenta of Homo sapiens (human). [CR620532]	0.00015971
1.03618	0.426498	1.64586	0.00196612	0.00071867	FBXO32	Homo sapiens F-box protein 32 (FBXO32), transcript variant 1, mRNA [NM_058229]	0.00071867
1.03634	0.595065	1.47762	7.8863e-05	0.000431163	THC2312468	Unknown	0.000431163
1.03876	0.64312	1.4344	2.03994e-05	4.86099e-06	CXCR4	Homo sapiens chemokine (C-X-C motif) receptor 4 (CXCR4), transcript variant 1, mRNA [NM_001008540]	4.86099e-06
1.04023	0.652217	1.42824	1.56203e-05	2.14337e-06	ATP9B	Homo sapiens ATPase, Class II, type 9B (ATP9B), mRNA [NM_198531]	2.14337e-06
1.04044	0.646619	1.43427	1.88475e-05	0.000849074	HIST1H4C	Homo sapiens histone 1, H4c (HIST1H4C), mRNA [NM_003542]	0.000849074
1.04236	0.465818	1.61891	0.00115202	1.67141e-06	GGA2	Homo sapiens golgi associated, gamma adaptin ear containing, ARF binding protein 2 (GGA2), transcript variant 1, mRNA [NM_015044]	1.67141e-06
1.04236	0.676221	1.40851	7.08052e-06	0.00495515	SLC39A8	Homo sapiens solute carrier family 39 (zinc transporter), member 8 (SLC39A8), mRNA [NM_022154]	0.00495515
1.04321	0.680382	1.40603	6.19298e-06	0.00383887	RASEF	Homo sapiens RAS and EF hand domain containing (RASEF), mRNA [NM_152573]	0.00383887
1.04388	0.425133	1.66263	0.0020901	8.8161e-08	CR627148	Homo sapiens mRNA; cDNA DKFZp779F2127 (from clone DKFZp779F2127). [CR627148]	8.8161e-08
1.04446	0.560782	1.52813	0.000201008	2.24734e-05	LOC283377	Homo sapiens clone pp6781 unknown mRNA. [AF289571]	2.24734e-05
1.04563	0.690362	1.4009	4.50049e-06	0.00012468	HIST1H2AC	Homo sapiens histone 1, H2ac, mRNA (cDNA clone MGC:1730 IMAGE:2988620), complete cds. [BC017379]	0.00012468
1.04642	0.715637	1.37721	1.62662e-06	9.45304e-07	KCTD3	Homo sapiens potassium channel tetramerisation domain containing 3 (KCTD3), mRNA [NM_016121]	9.45304e-07
1.0468	0.608549	1.48506	6.47499e-05	0.00107915	C6orf115	Homo sapiens HSPC280 mRNA, partial cds. [AF161398]	0.00107915
1.0486	0.523215	1.57398	0.00045322	0.000545459	LOC388335	Homo sapiens similar to RIKEN cDNA A730055C05 gene (LOC388335), mRNA [NM_001004313]	0.000545459
1.0489	0.59138	1.50641	0.000103917	2.78159e-06	MSX2	Homo sapiens msh homeo box homolog 2 (Drosophila) (MSX2), mRNA [NM_002449]	2.78159e-06
1.05088	0.604559	1.49719	7.65494e-05	1.19535e-08	NUP98	Homo sapiens nucleoporin 98kDa (NUP98), transcript variant 3, mRNA [NM_005387]	1.19535e-08
1.05202	0.752666	1.35138	3.40053e-07	5.20803e-10	TRUB1	Homo sapiens TruB pseudouridine (psi) synthase homolog 1 (E. coli) (TRUB1), mRNA [NM_139169]	5.20803e-10
1.05424	0.568658	1.53983	0.000189704	4.99269e-07	ENST00000311208	Unknown	4.99269e-07
1.05457	0.569116	1.54002	0.000188518	7.84006e-06	AK093982	Homo sapiens cDNA FLJ36663 fis, clone UTERU2002826. [AK093982]	7.84006e-06
1.05475	0.670686	1.43882	1.14212e-05	1.15469e-05	AK027667	Homo sapiens cDNA FLJ14761 fis, clone NT2RP3003302. [AK027667]	1.15469e-05
1.05714	0.609201	1.50508	7.45219e-05	0.000383699	GALNT1	Homo sapiens UDP-N-acetyl-alpha-D-galactosamine:polypeptide N-acetylgalactosaminyltransferase 1 (GalNAc-T1) (GALNT1), mRNA [NM_020474]	0.000383699
1.05861	0.652013	1.46521	2.26802e-05	4.74668e-05	ADPRHL1	Homo sapiens ADP-ribosylhydrolase like 1 (ADPRHL1), transcript variant 2, mRNA [NM_199162]	4.74668e-05
1.059	0.591125	1.52688	0.000120041	1.62531e-06	TOB1	Homo sapiens transducer of ERBB2, 1 (TOB1), mRNA [NM_005749]	1.62531e-06
1.06146	0.440513	1.68241	0.00187297	0.000155724	WNT5A	Homo sapiens wingless-type MMTV integration site family, member 5A (WNT5A), mRNA [NM_003392]	0.000155724
1.06224	0.782272	1.3422	1.02661e-07	0.00902807	THC2278262	Unknown	0.00902807
1.06253	0.834192	1.29086	3.43074e-09	2.34345e-05	CD370449	CD370449 UI-H-FT1-bkb-n-16-0-UI.s1 NCI_CGAP_FT1 Homo sapiens cDNA clone UI-H-FT1-bkb-n-16-0-UI 3', mRNA sequence [CD370449]	2.34345e-05
1.06503	0.409819	1.72025	0.00282531	1.87155e-08	LOC283481	Homo sapiens hypothetical protein LOC283481, mRNA (cDNA clone IMAGE:5296747), partial cds. [BC033993]	1.87155e-08
1.0661	0.726884	1.40532	1.78734e-06	5.10603e-05	FANCF	Homo sapiens Fanconi anemia, complementation group F (FANCF), mRNA [NM_022725]	5.10603e-05
1.06653	0.412964	1.72009	0.00273855	1.73824e-06	THC2404308	Unknown	1.73824e-06
1.06769	0.730875	1.40451	1.5793e-06	0.00170053	AK127969	Homo sapiens cDNA FLJ46084 fis, clone TESTI2006543. [AK127969]	0.00170053
1.06927	0.672825	1.46571	1.44482e-05	0.000428839	SUSD3	Homo sapiens sushi domain containing 3 (SUSD3), mRNA [NM_145006]	0.000428839
1.07049	0.38833	1.75264	0.00371305	0.00425375	FBXO36	Homo sapiens cDNA FLJ37592 fis, clone BRCOC2007593. [AK094911]	0.00425375
1.07512	0.694797	1.45544	7.78396e-06	7.93734e-05	HLCS	Homo sapiens holocarboxylase synthetase (biotin-[proprionyl-Coenzyme A-carboxylase (ATP-hydrolysing)] ligase) (HLCS), mRNA [NM_000411]	7.93734e-05
1.07614	0.674112	1.47817	1.59343e-05	4.44664e-05	DLG3	Homo sapiens mRNA for KIAA1232 protein, partial cds. [AB033058]	4.44664e-05
1.0773	0.59581	1.55878	0.000136513	0.00985502	IL27RA	Homo sapiens interleukin 27 receptor, alpha (IL27RA), mRNA [NM_004843]	0.00985502
1.07967	0.6272	1.53214	6.55208e-05	3.49853e-08	LGR4	Homo sapiens leucine-rich repeat-containing G protein-coupled receptor 4 (LGR4), mRNA [NM_018490]	3.49853e-08
1.08066	0.650884	1.51043	3.49594e-05	2.03784e-07	HSD17B2	Homo sapiens hydroxysteroid (17-beta) dehydrogenase 2 (HSD17B2), mRNA [NM_002153]	2.03784e-07
1.08223	0.74086	1.42359	1.57684e-06	7.61375e-08	DLG5	Homo sapiens discs, large homolog 5 (Drosophila) (DLG5), mRNA [NM_004747]	7.61375e-08
1.08231	0.641612	1.52302	4.65425e-05	0.00911499	LHPP	Homo sapiens phospholysine phosphohistidine inorganic pyrophosphate phosphatase (LHPP), mRNA [NM_022126]	0.00911499
1.08256	0.631515	1.53361	6.11809e-05	1.38859e-08	AZGP1	Homo sapiens alpha-2-glycoprotein 1, zinc (AZGP1), mRNA [NM_001185]	1.38859e-08
1.08261	0.511542	1.65368	0.000745428	5.47451e-05	AK123264	Homo sapiens cDNA FLJ41270 fis, clone BRAMY2036387. [AK123264]	5.47451e-05
1.08417	0.75767	1.41068	8.00049e-07	0.00146058	ABHD11	Homo sapiens abhydrolase domain containing 11 (ABHD11), transcript variant 4, mRNA [NM_031295]	0.00146058
1.0849	0.354708	1.8151	0.00555153	0.000383699	ZNF278	Homo sapiens zinc finger protein 278 (ZNF278), transcript variant 1, mRNA [NM_014323]	0.000383699
1.08515	0.443934	1.72637	0.00203697	1.22143e-06	FLJ23506	Homo sapiens zinc finger protein 671 (ZNF671), mRNA [NM_024833]	1.22143e-06
1.08638	0.714324	1.45843	5.01869e-06	2.71917e-09	MLPH	Homo sapiens melanophilin (MLPH), mRNA [NM_024101]	2.71917e-09
1.08712	0.570526	1.60371	0.000264189	0.000385933	VIT	Homo sapiens vitrin (VIT), mRNA [NM_053276]	0.000385933
1.08825	0.874669	1.30184	6.96358e-10	0.000494056	MARVELD2	Homo sapiens MARVEL domain containing 2 (MARVELD2), mRNA [NM_144724]	0.000494056
1.09013	0.666452	1.51381	2.63003e-05	8.63207e-05	BC040051	Homo sapiens, clone IMAGE:6018828, mRNA. [BC040051]	8.63207e-05
1.09214	0.567624	1.61665	0.000295028	3.42971e-07	CNN1	Homo sapiens calponin 1, basic, smooth muscle (CNN1), mRNA [NM_001299]	3.42971e-07
1.09483	0.413173	1.77648	0.00310451	9.80325e-06	SMC1L1	Homo sapiens SMC1 structural maintenance of chromosomes 1-like 1 (yeast) (SMC1L1), mRNA [NM_006306]	9.80325e-06
1.09521	0.840073	1.35035	1.36e-08	0.00152752	C20orf55	Homo sapiens chromosome 20 open reading frame 55 (C20orf55), transcript variant 2, mRNA [NM_207121]	0.00152752
1.09568	0.624987	1.56637	8.7334e-05	0.00169523	AF143325	Homo sapiens clone IMAGE:110436 mRNA sequence. [AF143325]	0.00169523
1.09704	0.773741	1.42033	5.78781e-07	9.48657e-10	C14orf147	Homo sapiens chromosome 14 open reading frame 147 (C14orf147), mRNA [NM_138288]	9.48657e-10
1.09781	0.423509	1.77211	0.00278972	1.21261e-05	SDC1	Homo sapiens syndecan 1 (SDC1), transcript variant 1, mRNA [NM_001006946]	1.21261e-05
1.09842	0.55613	1.64071	0.000391088	2.57735e-07	BQ028747	UI-H-DF0-arp-d-14-0-UI.s1 NCI_CGAP_DF0 Homo sapiens cDNA clone IMAGE:3107652 3', mRNA sequence [BQ028747]	2.57735e-07
1.10382	0.614361	1.59328	0.000125034	5.88037e-06	ZNF92	Homo sapiens zinc finger protein 92 (HTF12) (ZNF92), mRNA [NM_007139]	5.88037e-06
1.10882	0.531516	1.68613	0.000658652	9.71433e-07	CHI3L1	Homo sapiens chitinase 3-like 1 (cartilage glycoprotein-39) (CHI3L1), mRNA [NM_001276]	9.71433e-07
1.10927	0.616719	1.60183	0.000126964	0.0016711	A_32_P213358	Unknown	0.0016711
1.11	0.570226	1.64978	0.000335391	5.84507e-05	AW090036	AW090036 xd01b06.x1 NCI_CGAP_Brn35 Homo sapiens cDNA clone IMAGE:2592467 3', mRNA sequence [AW090036]	5.84507e-05
1.1145	0.753716	1.47528	2.2866e-06	5.04634e-09	IRX4	Homo sapiens iroquois homeobox protein 4 (IRX4), mRNA [NM_016358]	5.04634e-09
1.11527	0.420915	1.80963	0.00310353	1.30533e-05	THC2283605	Unknown	1.30533e-05
1.1154	0.577926	1.65287	0.000305377	0.00193628	AK026881	Homo sapiens cDNA: FLJ23228 fis, clone CAE06654. [AK026881]	0.00193628
1.11685	0.599574	1.63414	0.000201338	0.000376126	FLJ20519	Homo sapiens chromosome 1 open reading frame 56 (C1orf56), mRNA [NM_017860]	0.000376126
1.12136	0.630948	1.61177	0.000107054	2.65856e-06	FANK1	Homo sapiens fibronectin type III and ankyrin repeat domains 1 (FANK1), mRNA [NM_145235]	2.65856e-06
1.12464	0.826027	1.42326	1.15495e-07	1.10299e-07	CCDC6	Homo sapiens coiled-coil domain containing 6 (CCDC6), mRNA [NM_005436]	1.10299e-07
1.1271	0.598488	1.65571	0.000230113	0.00574555	AF318337	Homo sapiens pp13759 mRNA, complete cds. [AF318337]	0.00574555
1.12847	0.797419	1.45952	5.40518e-07	0.0017529	RPLP0	UI-H-DH0-aul-h-01-0-UI.s1 NCI_CGAP_DH0 Homo sapiens cDNA clone IMAGE:5871024 3', mRNA sequence [BM994377]	0.0017529
1.13189	0.844383	1.41939	5.6707e-08	2.44068e-09	BF129169	601811439F1 NIH_MGC_48 Homo sapiens cDNA clone IMAGE:4054473 5', mRNA sequence [BF129169]	2.44068e-09
1.13202	0.503564	1.76047	0.00119068	0.00228677	BU739640	UI-E-EJ0-aho-p-08-0-UI.s1 UI-E-EJ0 Homo sapiens cDNA clone UI-E-EJ0-aho-p-08-0-UI 3', mRNA sequence [BU739640]	0.00228677
1.13421	0.763712	1.5047	2.59906e-06	0.00600699	FRAT2	Homo sapiens frequently rearranged in advanced T-cell lymphomas 2 (FRAT2), mRNA [NM_012083]	0.00600699
1.1343	0.494299	1.77429	0.00137367	0.000526458	ENST00000331733	Homo sapiens cDNA FLJ13094 fis, clone NT2RP3002163. [AK023156]	0.000526458
1.1343	0.761716	1.50688	2.81027e-06	0.0068363	OAT	Homo sapiens ornithine aminotransferase (gyrate atrophy) (OAT), nuclear gene encoding mitochondrial protein, mRNA [NM_000274]	0.0068363
1.13525	0.551453	1.71904	0.000584839	0.000299981	BU853136	AGENCOURT_10411121 NIH_MGC_82 Homo sapiens cDNA clone IMAGE:6619843 5', mRNA sequence [BU853136]	0.000299981
1.1376	0.613756	1.66145	0.000189183	2.7726e-05	MFI2	Homo sapiens antigen p97 (melanoma associated) identified by monoclonal antibodies 133.2 and 96.5 (MFI2), transcript variant 2, mRNA [NM_033316]	2.7726e-05
1.13783	0.607414	1.66825	0.000215759	0.00135724	NEBL	Homo sapiens nebulette (NEBL), transcript variant 1, mRNA [NM_006393]	0.00135724
1.13849	0.621181	1.6558	0.000163699	0.000128696	A_24_P839530	Unknown	0.000128696
1.13916	0.862416	1.4159	2.73571e-08	1.96342e-08	VAMP8	Homo sapiens vesicle-associated membrane protein 8 (endobrevin) (VAMP8), mRNA [NM_003761]	1.96342e-08
1.13994	0.842783	1.43709	8.61049e-08	3.78752e-10	PACE-1	Homo sapiens SCY1-like 3 (S. cerevisiae) (SCYL3), transcript variant 1, mRNA [NM_020423]	3.78752e-10
1.14274	0.468291	1.81719	0.00201709	0.00173232	CHRDL2	Homo sapiens chordin-like 2 (CHRDL2), mRNA [NM_015424]	0.00173232
1.14347	0.549985	1.73695	0.000639241	0.00167407	C20orf12	Homo sapiens chromosome 20 open reading frame 12 (C20orf12), mRNA [NM_018152]	0.00167407
1.15063	0.525133	1.77612	0.00098516	0.00120045	AI857589	AI857589 wk95b07.x1 NCI_CGAP_Lu19 Homo sapiens cDNA clone IMAGE:2423125 3' similar to contains Alu repetitive element;contains element MER22 repetitive element ;, mRNA sequence [AI857589]	0.00120045
1.15085	0.608168	1.69354	0.000243681	1.96402e-05	ARP3BETA	Homo sapiens mRNA for actin-related protein Arp11, complete cds. [AB039791]	1.96402e-05
1.15259	0.666306	1.63887	7.08715e-05	8.66005e-08	PHLDA1	Homo sapiens pleckstrin homology-like domain, family A, member 1 (PHLDA1), mRNA [NM_007350]	8.66005e-08
1.15302	0.854223	1.45182	7.83376e-08	0.00306517	ANXA8	Homo sapiens annexin A8 (ANXA8), mRNA [NM_001630]	0.00306517
1.15439	0.679645	1.62914	5.24222e-05	1.68846e-06	TNRC8	Homo sapiens cDNA FLJ31914 fis, clone NT2RP7004884. [AK056476]	1.68846e-06
1.15451	0.653151	1.65587	9.88243e-05	0.00268984	AA554768	AA554768 ni37h02.s1 NCI_CGAP_Lu1 Homo sapiens cDNA clone IMAGE:979059 3' similar to gb:D29805 N-ACETYLLACTOSAMINE SYNTHASE (HUMAN);, mRNA sequence [AA554768]	0.00268984
1.15752	0.774095	1.54094	3.16267e-06	1.11136e-05	LOC58489	Homo sapiens hypothetical protein from EUROIMAGE 588495, mRNA (cDNA clone IMAGE:30346383), partial cds. [BC059401]	1.11136e-05
1.16065	0.539158	1.78213	0.000857565	2.30699e-06	FLJ21657	Homo sapiens hypothetical protein FLJ21657 (FLJ21657), mRNA [NM_022483]	2.30699e-06
1.16265	0.591513	1.73379	0.000371835	3.50159e-07	ARHGEF5	Homo sapiens Rho guanine nucleotide exchange factor (GEF) 5 (ARHGEF5), transcript variant 1, mRNA [NM_005435]	3.50159e-07
1.16271	0.504145	1.82127	0.00142071	0.00515595	GSTA1	Homo sapiens glutathione S-transferase A1 (GSTA1), mRNA [NM_145740]	0.00515595
1.16393	0.579214	1.74864	0.000465293	0.00280342	FLJ12439	Homo sapiens hypothetical protein FLJ12439 (FLJ12439), mRNA [NM_023077]	0.00280342
1.16488	0.514685	1.81508	0.00124915	3.79691e-05	AA484677	AA484677 ne64a07.s1 NCI_CGAP_Alv1 Homo sapiens cDNA clone IMAGE:909012, mRNA sequence [AA484677]	3.79691e-05
1.1661	0.829884	1.50231	4.15773e-07	9.53387e-05	A_32_P167577	Unknown	9.53387e-05
1.16665	0.419782	1.91353	0.00384509	0.00159904	AI281523	AI281523 qu57f11.x1 NCI_CGAP_Lym6 Homo sapiens cDNA clone IMAGE:1968909 3', mRNA sequence [AI281523]	0.00159904
1.16725	0.406436	1.92805	0.00439863	0.00030388	AB209762	Homo sapiens mRNA for tumor necrosis factor receptor superfamily, member 11a precursor variant protein. [AB209762]	0.00030388
1.16818	0.851782	1.48457	1.58023e-07	1.04027e-05	KIAA1217	Homo sapiens KIAA1217 (KIAA1217), mRNA [NM_019590]	1.04027e-05
1.16853	0.837545	1.49951	3.16915e-07	3.27032e-05	GMPPB	Homo sapiens mRNA for KIAA1851 protein, partial cds. [AB058754]	3.27032e-05
1.16873	0.621978	1.71548	0.000224022	0.00952869	HRASLS	Homo sapiens HRAS-like suppressor (HRASLS), mRNA [NM_020386]	0.00952869
1.17699	0.770895	1.58308	5.55526e-06	8.61038e-05	BC037849	Homo sapiens cDNA clone IMAGE:4815736, partial cds. [BC037849]	8.61038e-05
1.17961	0.582	1.77722	0.000505625	2.42861e-05	RHBDL2	Homo sapiens rhomboid, veinlet-like 2 (Drosophila) (RHBDL2), mRNA [NM_017821]	2.42861e-05
1.18133	0.667408	1.69525	0.000100846	7.02364e-06	PDCD4	Homo sapiens programmed cell death 4 (neoplastic transformation inhibitor) (PDCD4), transcript variant 2, mRNA [NM_145341]	7.02364e-06
1.18514	0.799712	1.57057	2.44189e-06	2.95904e-10	PLEKHF2	Homo sapiens pleckstrin homology domain containing, family F (with FYVE domain) member 2 (PLEKHF2), mRNA [NM_024613]	2.95904e-10
1.18661	0.791829	1.5814	3.36262e-06	7.35794e-05	CCT6B	Homo sapiens chaperonin containing TCP1, subunit 6B (zeta 2) (CCT6B), mRNA [NM_006584]	7.35794e-05
1.18695	0.769822	1.60408	7.12612e-06	3.00865e-05	KCNE1	Homo sapiens potassium voltage-gated channel, Isk-related family, member 1 (KCNE1), mRNA [NM_000219]	3.00865e-05
1.18884	0.581079	1.79661	0.000552365	1.20166e-06	CR616309	full-length cDNA clone CS0DF015YK23 of Fetal brain of Homo sapiens (human). [CR616309]	1.20166e-06
1.18973	0.524144	1.85532	0.00127464	0.000507372	FLJ10178	Homo sapiens hypothetical protein FLJ10178 (FLJ10178), mRNA [NM_018015]	0.000507372
1.19332	0.83182	1.55483	8.73296e-07	2.0684e-08	LAMA3	Homo sapiens laminin, alpha 3 (LAMA3), transcript variant 1, mRNA [NM_198129]	2.0684e-08
1.19363	0.57303	1.81422	0.000649966	0.000107146	SCUBE2	Homo sapiens signal peptide, CUB domain, EGF-like 2 (SCUBE2), mRNA [NM_020974]	0.000107146
1.20017	0.51621	1.88413	0.00149839	0.00270623	TRIM36	Homo sapiens tripartite motif-containing 36 (TRIM36), transcript variant 1, mRNA [NM_018700]	0.00270623
1.20461	0.855717	1.5535	4.45331e-07	0.00185757	CEACAM1	Homo sapiens carcinoembryonic antigen-related cell adhesion molecule 1 (biliary glycoprotein) (CEACAM1), mRNA [NM_001712]	0.00185757
1.20492	0.630435	1.77941	0.000273568	6.95269e-08	OSGEPL1	Homo sapiens cDNA FLJ30879 fis, clone FEBRA2004592, highly similar to Homo sapiens mRNA for putative sialoglycoprotease type 2. [AK055441]	6.95269e-08
1.20862	0.783195	1.63404	7.2802e-06	7.24448e-08	CISH	Homo sapiens cytokine inducible SH2-containing protein (CISH), transcript variant 1, mRNA [NM_013324]	7.24448e-08
1.20874	0.452334	1.96515	0.00322972	0.000789951	RaLP	Homo sapiens rai-like protein (RaLP), mRNA [NM_203349]	0.000789951
1.20982	0.812651	1.60699	2.78838e-06	0.00453767	A_32_P196411	Unknown	0.00453767
1.21464	0.581601	1.84767	0.000665015	0.00395773	PTPRT	Homo sapiens protein tyrosine phosphatase, receptor type, T (PTPRT), transcript variant 1, mRNA [NM_133170]	0.00395773
1.21512	0.598128	1.83211	0.000516933	4.02315e-06	BX089701	BX089701 BX089701 NCI_CGAP_Lu24 Homo sapiens cDNA clone IMAGp998I115809 ; IMAGE:2341330, mRNA sequence [BX089701]	4.02315e-06
1.21567	0.558674	1.87267	0.000933845	4.54394e-06	AK095453	Homo sapiens cDNA FLJ38134 fis, clone D9OST2000440. [AK095453]	4.54394e-06
1.21744	0.744892	1.69	2.58831e-05	0.000138851	OGFRL1	Homo sapiens opioid growth factor receptor-like 1 (OGFRL1), mRNA [NM_024576]	0.000138851
1.21926	0.785923	1.65259	8.28662e-06	0.00101268	AF370427	Homo sapiens PP7080 mRNA, complete cds. [AF370427]	0.00101268
1.21978	0.855413	1.58414	7.08762e-07	7.73124e-09	ARP3BETA	Homo sapiens actin-related protein 3-beta (ARP3BETA), mRNA [NM_020445]	7.73124e-09
1.22129	0.907041	1.53555	6.98928e-08	5.72804e-08	PNPLA4	Homo sapiens patatin-like phospholipase domain containing 4 (PNPLA4), mRNA [NM_004650]	5.72804e-08
1.22159	0.976778	1.46641	1.00943e-09	2.71917e-09	BE963453	601657233R1 NIH_MGC_67 Homo sapiens cDNA clone IMAGE:3866025 3', mRNA sequence [BE963453]	2.71917e-09
1.226	0.781706	1.67029	1.0725e-05	1.58905e-08	LAMC2	Homo sapiens laminin, gamma 2 (LAMC2), transcript variant 1, mRNA [NM_005562]	1.58905e-08
1.22668	0.865718	1.58764	5.65912e-07	1.44567e-09	EPHX2	Homo sapiens epoxide hydrolase 2, cytoplasmic (EPHX2), mRNA [NM_001979]	1.44567e-09
1.22866	0.982621	1.47469	9.95485e-10	0.000844812	BCL7A	Homo sapiens B-cell CLL/lymphoma 7A (BCL7A), mRNA [NM_020993]	0.000844812
1.23362	0.785813	1.68142	1.09643e-05	0.00527508	TMEM27	Homo sapiens transmembrane protein 27 (TMEM27), mRNA [NM_020665]	0.00527508
1.23403	0.559312	1.90875	0.00103823	1.7302e-05	CXorf23	Homo sapiens chromosome X open reading frame 23 (CXorf23), mRNA [NM_198279]	1.7302e-05
1.23605	0.710063	1.76204	7.83001e-05	6.11091e-06	THC2360841	ALU7_HUMAN (P39194) Alu subfamily SQ sequence contamination warning entry, partial (10%) [THC2360844]	6.11091e-06
1.23866	0.661919	1.8154	0.000213059	1.59804e-05	C20orf23	Homo sapiens chromosome 20 open reading frame 23 (C20orf23), mRNA [NM_024704]	1.59804e-05
1.24019	0.657339	1.82304	0.00023519	0.000259347	BC080530	Homo sapiens cDNA clone MGC:99480 IMAGE:4874993, complete cds. [BC080530]	0.000259347
1.24092	0.956933	1.52491	1.00746e-08	3.49645e-06	CR625561	full-length cDNA clone CS0DJ002YM03 of T cells (Jurkat cell line) Cot 10-normalized of Homo sapiens (human). [CR625561]	3.49645e-06
1.24173	0.837421	1.64603	2.48259e-06	7.07561e-06	FLJ22795	Homo sapiens colon cancer-associated antigen AgSK1-2HT-ECS mRNA, complete cds. [AF316855]	7.07561e-06
1.24593	0.966261	1.52559	7.25133e-09	4.73773e-05	PPP1CB	Homo sapiens protein phosphatase 1, catalytic subunit, beta isoform (PPP1CB), transcript variant 1, mRNA [NM_002709]	4.73773e-05
1.24614	0.566064	1.92622	0.00102092	0.000278428	AB011149	Homo sapiens mRNA for KIAA0577 protein, partial cds. [AB011149]	0.000278428
1.24698	1.00814	1.48582	4.50015e-10	2.95685e-08	SLC9A3R1	Homo sapiens solute carrier family 9 (sodium/hydrogen exchanger), isoform 3 regulator 1 (SLC9A3R1), mRNA [NM_004252]	2.95685e-08
1.24881	0.858028	1.63959	1.40477e-06	0.000397383	ZNF165	Homo sapiens zinc finger protein 165 (ZNF165), mRNA [NM_003447]	0.000397383
1.24924	0.915461	1.58302	1.27508e-07	0.000185767	MASK-BP3	Homo sapiens MASK-4E-BP3 alternate reading frame gene (MASK-BP3), mRNA [NM_020690]	0.000185767
1.25438	0.980978	1.52777	4.37912e-09	0.00197882	RNF141	Homo sapiens ring finger protein 141 (RNF141), mRNA [NM_016422]	0.00197882
1.25535	0.69582	1.81487	0.00013242	9.94381e-08	A_24_P108281	Unknown	9.94381e-08
1.25596	0.780825	1.73109	1.87138e-05	0.00140653	C10orf35	Homo sapiens chromosome 10 open reading frame 35 (C10orf35), mRNA [NM_145306]	0.00140653
1.25631	0.559921	1.9527	0.00117454	3.31864e-06	C4BPA	Homo sapiens complement component 4 binding protein, alpha (C4BPA), mRNA [NM_000715]	3.31864e-06
1.2565	0.828665	1.68434	4.63631e-06	0.00105586	FA2H	Homo sapiens fatty acid 2-hydroxylase (FA2H), mRNA [NM_024306]	0.00105586
1.25697	1.00566	1.50827	9.67521e-10	7.6777e-06	PRSS22	Homo sapiens protease, serine, 22 (PRSS22), mRNA [NM_022119]	7.6777e-06
1.25766	0.495589	2.01973	0.00250252	6.95442e-10	THC2405729	Unknown	6.95442e-10
1.25848	0.904912	1.61204	2.79496e-07	1.68846e-06	ANK3	Homo sapiens ankyrin 3, node of Ranvier (ankyrin G) (ANK3), transcript variant 1, mRNA [NM_020987]	1.68846e-06
1.25958	0.756115	1.76305	3.71869e-05	0.000383699	PNPLA4	Homo sapiens patatin-like phospholipase domain containing 4 (PNPLA4), mRNA [NM_004650]	0.000383699
1.26493	0.827569	1.7023	5.7184e-06	3.08202e-05	FAM3B	Homo sapiens family with sequence similarity 3, member B (FAM3B), transcript variant 1, mRNA [NM_058186]	3.08202e-05
1.26675	0.915816	1.61768	2.24948e-07	4.17121e-10	LYPLA1	Homo sapiens lysophospholipase I (LYPLA1), mRNA [NM_006330]	4.17121e-10
1.26676	0.525182	2.00833	0.00188424	2.37424e-11	AK130862	Homo sapiens cDNA FLJ27352 fis, clone TST05165. [AK130862]	2.37424e-11
1.2676	0.525348	2.00986	0.00188818	1.44735e-09	LRRC1	Homo sapiens leucine rich repeat containing 1 (LRRC1), mRNA [NM_018214]	1.44735e-09
1.26883	0.888008	1.64965	7.60798e-07	0.000729558	MYO5B	Homo sapiens myosin 5B (MYO5B) mRNA, complete cds. [AY274809]	0.000729558
1.27087	0.895582	1.64615	5.96736e-07	0.000495108	FZD1	Homo sapiens frizzled homolog 1 (Drosophila) (FZD1), mRNA [NM_003505]	0.000495108
1.27126	0.580703	1.96181	0.000978471	0.000147238	AA743218	AA743218 ny21c02.s1 NCI_CGAP_GCB1 Homo sapiens cDNA clone IMAGE:1272386 3' similar to gb:S87759 PROTEIN PHOSPHATASE 2C ALPHA ISOFORM (HUMAN);, mRNA sequence [AA743218]	0.000147238
1.27534	0.682396	1.86827	0.000209721	0.00689798	AF075063	Homo sapiens full length insert cDNA YP99D02. [AF075063]	0.00689798
1.2769	0.542044	2.01176	0.0016303	1.06051e-05	DMXL1	Homo sapiens Dmx-like 1 (DMXL1), mRNA [NM_005509]	1.06051e-05
1.27793	0.955833	1.60002	5.00107e-08	1.49726e-05	C9orf61	Homo sapiens chromosome 9 open reading frame 61 (C9orf61), mRNA [NM_004816]	1.49726e-05
1.27853	1.03279	1.52428	4.79437e-10	6.7245e-06	NM_001014446	Homo sapiens OCIA domain containing 2 (OCIAD2), transcript variant 1, mRNA [NM_001014446]	6.7245e-06
1.2805	0.778426	1.78257	2.935e-05	4.98544e-07	BQ012969	BQ012969 UI-1-BC1p-ayj-c-03-0-UI.s1 NCI_CGAP_Pl3 Homo sapiens cDNA clone UI-1-BC1p-ayj-c-03-0-UI 3', mRNA sequence [BQ012969]	4.98544e-07
1.28263	0.755783	1.80947	5.16693e-05	0.000559434	MESP1	Homo sapiens mesoderm posterior 1 (MESP1), mRNA [NM_018670]	0.000559434
1.28639	0.745316	1.82747	6.83833e-05	7.01949e-05	MAGEF1	Homo sapiens melanoma antigen family F, 1 (MAGEF1), mRNA [NM_022149]	7.01949e-05
1.2883	0.649439	1.92717	0.000408928	1.616e-06	ALS2CR4	Homo sapiens mRNA; cDNA DKFZp313L091 (from clone DKFZp313L091). [BX538000]	1.616e-06
1.28832	0.701103	1.87553	0.000169354	9.05034e-07	BU595528	AGENCOURT_8965097 NIH_MGC_142 Homo sapiens cDNA clone IMAGE:6451374 5', mRNA sequence [BU595528]	9.05034e-07
1.28999	0.826255	1.75372	9.64394e-06	2.33217e-05	ACTG2	Homo sapiens actin, gamma 2, smooth muscle, enteric (ACTG2), mRNA [NM_001615]	2.33217e-05
1.29089	0.991881	1.58989	1.23497e-08	0.00156444	AQP5	Homo sapiens aquaporin 5, mRNA (cDNA clone MGC:33163 IMAGE:5269384), complete cds. [BC032946]	0.00156444
1.29234	0.721202	1.86349	0.000120446	0.00337836	BQ934520	AGENCOURT_8842299 Lupski_sciatic_nerve Homo sapiens cDNA clone IMAGE:6204305 5', mRNA sequence [BQ934520]	0.00337836
1.29277	1.02185	1.56369	2.21562e-09	1.16508e-06	FOLR1	Homo sapiens folate receptor 1 (adult) (FOLR1), transcript variant 1, mRNA [NM_016725]	1.16508e-06
1.29507	0.607498	1.98264	0.000792054	0.000242934	GRP	Homo sapiens gastrin-releasing peptide (GRP), transcript variant 1, mRNA [NM_002091]	0.000242934
1.29763	0.594117	2.00115	0.000961299	2.67946e-05	AMIGO2	Homo sapiens amphoterin induced gene 2 (AMIGO2), mRNA [NM_181847]	2.67946e-05
1.29771	0.460506	2.1349	0.00407481	9.67578e-05	THC2266474	Unknown	9.67578e-05
1.29963	0.961385	1.63787	8.39328e-08	1.7841e-06	BC038512	Homo sapiens cDNA clone IMAGE:5262734, partial cds. [BC038512]	1.7841e-06
1.30115	0.78242	1.81987	3.60215e-05	0.00298463	TSN	Homo sapiens translin (TSN), mRNA [NM_004622]	0.00298463
1.30267	0.915796	1.68955	6.49969e-07	9.32822e-06	AY090769	Homo sapiens ribosomal protein S18/S6-like mRNA, complete sequence. [AY090769]	9.32822e-06
1.30368	0.82016	1.7872	1.45121e-05	2.83037e-07	SERTAD4	Homo sapiens SERTA domain containing 4 (SERTAD4), mRNA [NM_019605]	2.83037e-07
1.30969	1.08513	1.53424	5.97634e-11	2.84231e-08	KIBRA	Homo sapiens KIBRA protein (KIBRA), mRNA [NM_015238]	2.84231e-08
1.31175	0.839696	1.7838	9.7786e-06	8.49098e-09	PPFIBP2	Homo sapiens PTPRF interacting protein, binding protein 2 (liprin beta 2) (PPFIBP2), mRNA [NM_003621]	8.49098e-09
1.31219	0.852701	1.77168	6.78907e-06	6.2885e-06	THC2278542	Unknown	6.2885e-06
1.31252	0.987851	1.63719	3.68229e-08	0.00610139	AK126298	Homo sapiens cDNA FLJ44318 fis, clone TRACH3000780. [AK126298]	0.00610139
1.31318	0.869895	1.75646	4.11431e-06	0.000551362	PPFIBP2	Homo sapiens PTPRF interacting protein, binding protein 2 (liprin beta 2) (PPFIBP2), mRNA [NM_003621]	0.000551362
1.31431	0.690681	1.93794	0.000260134	0.00322837	FLJ13841	Homo sapiens hypothetical protein FLJ13841 (FLJ13841), mRNA [NM_024702]	0.00322837
1.31959	0.895424	1.74375	2.06744e-06	0.00577939	BC022404	Homo sapiens, clone IMAGE:4704591, mRNA, partial cds. [BC022404]	0.00577939
1.32051	0.702292	1.93873	0.000225814	2.55446e-10	AF130050	Homo sapiens clone FLB3442 PRO0872 mRNA, complete cds. [AF130050]	2.55446e-10
1.32074	0.931266	1.71021	5.84426e-07	1.22672e-05	ACYP2	Homo sapiens acylphosphatase 2, muscle type (ACYP2), mRNA [NM_138448]	1.22672e-05
1.32143	0.997756	1.6451	3.13261e-08	9.72616e-06	CYP2J2	Homo sapiens cytochrome P450, family 2, subfamily J, polypeptide 2 (CYP2J2), mRNA [NM_000775]	9.72616e-06
1.3216	1.02206	1.62114	8.55e-09	0.000758193	FOXA1	Homo sapiens forkhead box A1 (FOXA1), mRNA [NM_004496]	0.000758193
1.32674	0.874133	1.77935	4.75812e-06	0.00914422	FLJ22457	Homo sapiens hypothetical protein FLJ22457 (FLJ22457), mRNA [NM_024901]	0.00914422
1.32682	0.555032	2.0986	0.00178542	2.6398e-09	ZNF435	Homo sapiens zinc finger protein 435 (ZNF435), mRNA [NM_025231]	2.6398e-09
1.33049	1.01897	1.64201	1.48022e-08	0.00222593	FXYD3	Homo sapiens FXYD domain containing ion transport regulator 3 (FXYD3), transcript variant 1, mRNA [NM_005971]	0.00222593
1.334	0.707641	1.96037	0.000232906	0.000613578	BEX1	Homo sapiens brain expressed, X-linked 1 (BEX1), mRNA [NM_018476]	0.000613578
1.33598	0.711578	1.96038	0.000221774	7.11481e-07	FZD8	Homo sapiens frizzled homolog 8 (Drosophila) (FZD8), mRNA [NM_031866]	7.11481e-07
1.33833	0.859963	1.8167	8.93874e-06	2.07374e-05	T12588	CHR90108 Chromosome 9 exon II Homo sapiens cDNA clone P94_53 5' and 3', mRNA sequence [T12588]	2.07374e-05
1.33913	0.858462	1.81981	9.45223e-06	0.00971315	AK021425	Homo sapiens cDNA FLJ11363 fis, clone HEMBA1000251. [AK021425]	0.00971315
1.3392	0.803972	1.87443	3.71335e-05	4.43887e-05	RBBP8	Homo sapiens retinoblastoma binding protein 8 (RBBP8), transcript variant 1, mRNA [NM_002894]	4.43887e-05
1.3435	0.85836	1.82863	1.0232e-05	0.00528481	C12orf14	Homo sapiens family with sequence similarity 60, member A (FAM60A), mRNA [NM_021238]	0.00528481
1.34398	0.927431	1.76052	1.22157e-06	0.00895245	DJ462O23.2	Homo sapiens hypothetical protein dJ462O23.2 (DJ462O23.2), mRNA [NM_020448]	0.00895245
1.34451	0.785116	1.9039	6.01672e-05	8.13905e-07	BC036622	Homo sapiens cDNA clone IMAGE:5286843, partial cds. [BC036622]	8.13905e-07
1.34516	1.01642	1.6739	3.01785e-08	0.001319	MGC45441	Homo sapiens hypothetical protein MGC45441 (MGC45441), mRNA [NM_152499]	0.001319
1.34519	0.884654	1.80573	4.99593e-06	0.000710208	CX3CR1	Homo sapiens chemokine (C-X3-C motif) receptor 1 (CX3CR1), mRNA [NM_001337]	0.000710208
1.3471	0.879101	1.81511	6.10111e-06	3.47955e-05	DHCR24	Homo sapiens 24-dehydrocholesterol reductase (DHCR24), mRNA [NM_014762]	3.47955e-05
1.3491	1.02983	1.66836	1.76998e-08	1.95051e-08	HES1	Homo sapiens hairy and enhancer of split 1, (Drosophila) (HES1), mRNA [NM_005524]	1.95051e-08
1.3503	0.93036	1.77025	1.28432e-06	0.000319305	TIFA	Homo sapiens TRAF-interacting protein with a forkhead-associated domain (TIFA), mRNA [NM_052864]	0.000319305
1.35044	0.754131	1.94675	0.000119305	0.0048602	MOPT	Homo sapiens protein containing single MORN motif in testis (MOPT), mRNA [NM_194270]	0.0048602
1.35093	0.775264	1.9266	7.95614e-05	0.00534309	MGC33212	Homo sapiens hypothetical protein MGC33212 (MGC33212), mRNA [NM_152773]	0.00534309
1.35396	0.967632	1.74028	3.54556e-07	2.96657e-05	CA12	Homo sapiens carbonic anhydrase XII (CA12), transcript variant 1, mRNA [NM_001218]	2.96657e-05
1.35444	0.586483	2.1224	0.00143363	0.00816845	A_24_P706752	Unknown	0.00816845
1.35779	0.998879	1.7167	1.07551e-07	1.67141e-06	GSTO2	Homo sapiens glutathione S-transferase omega 2 (GSTO2), mRNA [NM_183239]	1.67141e-06
1.36345	0.482699	2.2442	0.00411438	3.38422e-05	LOC145837	Homo sapiens hypothetical protein LOC145837, mRNA (cDNA clone IMAGE:5740791), partial cds. [BC064586]	3.38422e-05
1.3655	0.539454	2.19155	0.00246927	0.00318137	BQ045216	BQ045216 UI-CF-EN1-aei-m-09-0-UI.s1 UI-CF-EN1 Homo sapiens cDNA clone UI-CF-EN1-aei-m-09-0-UI 3', mRNA sequence [BQ045216]	0.00318137
1.36798	0.920906	1.81506	2.61708e-06	1.90284e-05	THC2279377	A40201 artifact-warning sequence (translated ALU class A) - human {Homo sapiens;} , partial (10%) [THC2279377]	1.90284e-05
1.3686	0.859536	1.87767	1.50647e-05	5.70432e-07	EFHD1	Homo sapiens EF hand domain family, member D1 (EFHD1), mRNA [NM_025202]	5.70432e-07
1.36889	0.748341	1.98943	0.000159575	0.0019436	ZNF594	Homo sapiens mRNA for KIAA1871 protein, partial cds. [AB058774]	0.0019436
1.37097	0.928311	1.81363	2.20404e-06	0.000350869	NM_001017535	Homo sapiens vitamin D (1,25- dihydroxyvitamin D3) receptor (VDR), transcript variant 2, mRNA [NM_001017535]	0.000350869
1.37131	0.976063	1.76656	4.13654e-07	4.47573e-09	LOC146439	Homo sapiens mRNA; cDNA DKFZp666L166 (from clone DKFZp666L166). [AL833749]	4.47573e-09
1.37611	1.04037	1.71184	2.93538e-08	4.66991e-06	S100A14	Homo sapiens S100 calcium binding protein A14 (S100A14), mRNA [NM_020672]	4.66991e-06
1.37829	0.677551	2.07903	0.000523447	0.00492913	LOC80298	Homo sapiens transcription termination factor-like protein (LOC80298), mRNA [NM_025198]	0.00492913
1.37994	0.651427	2.10844	0.000751272	1.92931e-05	NDFIP2	Homo sapiens Nedd4 family interacting protein 2 (NDFIP2), mRNA [NM_019080]	1.92931e-05
1.38069	0.940459	1.82092	1.84166e-06	4.09693e-07	FCGBP	Homo sapiens Fc fragment of IgG binding protein (FCGBP), mRNA [NM_003890]	4.09693e-07
1.38123	1.06141	1.70105	1.22785e-08	0.000293712	C12orf14	Homo sapiens family with sequence similarity 60, member A (FAM60A), mRNA [NM_021238]	0.000293712
1.38301	0.768837	1.99718	0.000127124	1.69089e-08	ZNF33A	Homo sapiens zinc finger protein 33A (ZNF33A), mRNA [NM_006974]	1.69089e-08
1.39458	0.998144	1.79101	3.34866e-07	4.70276e-05	BX350880	BX350880 Homo sapiens NEUROBLASTOMA COT 25-NORMALIZED Homo sapiens cDNA clone CS0DC005YN21 3-PRIME, mRNA sequence [BX350880]	4.70276e-05
1.39511	0.973242	1.81698	8.50265e-07	2.38983e-05	A_32_P106669	Unknown	2.38983e-05
1.39921	0.664068	2.13435	0.000717987	2.21779e-05	CTNND2	Homo sapiens catenin (cadherin-associated protein), delta 2 (neural plakophilin-related arm-repeat protein) (CTNND2), mRNA [NM_001332]	2.21779e-05
1.40027	0.881717	1.91881	1.42282e-05	3.95378e-07	MUC1	Homo sapiens mucin 1, transmembrane (MUC1), mRNA [NM_182741]	3.95378e-07
1.40598	0.989729	1.82223	6.20189e-07	4.80023e-06	NMES1	Homo sapiens normal mucosa of esophagus specific 1 (NMES1), transcript variant 2, mRNA [NM_032413]	4.80023e-06
1.40837	1.00948	1.80727	3.16616e-07	1.54994e-05	BX107899	BX107899 Soares_pregnant_uterus_NbHPU Homo sapiens cDNA clone IMAGp998F141170, mRNA sequence [BX107899]	1.54994e-05
1.41322	0.849545	1.9769	3.62336e-05	2.97558e-08	HEY2	Homo sapiens hairy/enhancer-of-split related with YRPW motif 2 (HEY2), mRNA [NM_012259]	2.97558e-08
1.41342	1.17259	1.65424	5.3206e-11	3.76036e-07	CB959193	CB959193 AGENCOURT_13778270 NIH_MGC_184 Homo sapiens cDNA clone IMAGE:30351353 5', mRNA sequence [CB959193]	3.76036e-07
1.41442	1.07828	1.75056	1.89928e-08	0.000575927	CTEN	Homo sapiens C-terminal tensin-like (CTEN), mRNA [NM_032865]	0.000575927
1.41562	0.980923	1.85031	1.06632e-06	7.91222e-05	SLC35F3	Homo sapiens solute carrier family 35, member F3 (SLC35F3), mRNA [NM_173508]	7.91222e-05
1.41618	0.794459	2.0379	0.000111775	7.28782e-09	DSCR1	Homo sapiens Down syndrome critical region gene 1 (DSCR1), transcript variant 1, mRNA [NM_004414]	7.28782e-09
1.4167	0.606338	2.22706	0.00154721	7.75917e-05	RBM11	Homo sapiens RNA binding motif protein 11 (RBM11), mRNA [NM_144770]	7.75917e-05
1.41988	0.929201	1.91056	5.67752e-06	2.9105e-05	FLJ43339	Homo sapiens FLJ43339 protein (FLJ43339), mRNA [NM_207380]	2.9105e-05
1.42174	0.785984	2.05749	0.000137285	0.00319437	BCKDHB	Homo sapiens branched chain keto acid dehydrogenase E1, beta polypeptide (maple syrup urine disease) (BCKDHB), nuclear gene encoding mitochondrial protein, transcript variant 1, mRNA [NM_183050]	0.00319437
1.42363	0.841793	2.00547	4.86643e-05	6.13352e-06	ECRG4	Homo sapiens esophageal cancer related gene 4 protein (ECRG4), mRNA [NM_032411]	6.13352e-06
1.42653	0.758359	2.09469	0.000226944	0.00128454	CR749547	Homo sapiens mRNA; cDNA DKFZp686J17110 (from clone DKFZp686J17110) [CR749547]	0.00128454
1.42775	0.623755	2.23174	0.00135028	0.00134599	THC2442494	Unknown	0.00134599
1.42858	0.812046	2.04511	9.20633e-05	1.60784e-07	BC030123	Homo sapiens, clone IMAGE:4815474, mRNA. [BC030123]	1.60784e-07
1.43088	0.869807	1.99195	2.93732e-05	2.92079e-08	ESR1	Homo sapiens estrogen receptor 1 (ESR1), mRNA [NM_000125]	2.92079e-08
1.4353	0.637343	2.23327	0.00120586	0.000395594	AK026984	Homo sapiens cDNA: FLJ23331 fis, clone HEP12664. [AK026984]	0.000395594
1.43701	0.758932	2.1151	0.000245415	0.001582	DSCR1L2	Homo sapiens Down syndrome critical region gene 1-like 2, mRNA (cDNA clone MGC:46109 IMAGE:5770066), complete cds. [BC035854]	0.001582
1.44247	0.595924	2.28901	0.00192399	3.06715e-10	ZC3HDC8	Homo sapiens zinc finger CCCH-type domain containing 8 (ZC3HDC8), mRNA [NM_032494]	3.06715e-10
1.44363	0.949213	1.93805	5.02087e-06	1.81541e-08	KARCA1	Homo sapiens kelch/ankyrin repeat containing cyclin A1 interacting protein (KARCA1), transcript variant 2, mRNA [NM_001007255]	1.81541e-08
1.44574	1.04099	1.85048	2.64683e-07	0.000127028	NEDD4L	Homo sapiens neural precursor cell expressed, developmentally down-regulated 4-like (NEDD4L), mRNA [NM_015277]	0.000127028
1.4467	1.09671	1.79669	2.5527e-08	4.88888e-06	FBXL16	Homo sapiens F-box and leucine-rich repeat protein 16 (FBXL16), mRNA [NM_153350]	4.88888e-06
1.4471	0.623317	2.27089	0.00148432	1.7841e-06	THC2430759	BM069569 ie89g07.x1 Melton Normalized Human Islet 4 N4-HIS 1 Homo sapiens cDNA clone IMAGE:5674188 3', mRNA sequence [BM069569]	1.7841e-06
1.44896	0.806373	2.09154	0.000125215	2.29569e-06	THC2340193	ALU2_HUMAN (P39189) Alu subfamily SB sequence contamination warning entry, partial (13%) [THC2340193]	2.29569e-06
1.45268	1.12408	1.78128	8.26997e-09	2.21664e-09	WFDC2	Homo sapiens WAP four-disulfide core domain 2 (WFDC2), transcript variant 3, mRNA [NM_080733]	2.21664e-09
1.45319	1.26	1.64638	4.77537e-13	5.11827e-08	AI916628	AI916628 wa28h04.x1 NCI_CGAP_Kid11 Homo sapiens cDNA clone IMAGE:2299447 3', mRNA sequence [AI916628]	5.11827e-08
1.45445	0.907358	2.00153	1.73971e-05	3.92769e-06	RALGPS1	Homo sapiens Ral GEF with PH domain and SH3 binding motif 1 (RALGPS1), mRNA [NM_014636]	3.92769e-06
1.45454	1.16772	1.74136	7.5733e-10	5.97873e-07	CR594705	full-length cDNA clone CS0DC003YJ07 of Neuroblastoma Cot 25-normalized of Homo sapiens (human). [CR594705]	5.97873e-07
1.45495	0.754851	2.15506	0.000300952	4.28206e-07	FLJ35630	Homo sapiens hypothetical protein FLJ35630 (FLJ35630), mRNA [NM_152618]	4.28206e-07
1.4561	0.813582	2.09861	0.000118369	0.00581024	PDE6B	Homo sapiens phosphodiesterase 6B, cGMP-specific, rod, beta (congenital stationary night blindness 3, autosomal dominant) (PDE6B), mRNA [NM_000283]	0.00581024
1.45729	0.772379	2.1422	0.0002353	1.06759e-08	EDN3	Homo sapiens endothelin 3 (EDN3), transcript variant 2, mRNA [NM_207032]	1.06759e-08
1.45936	1.10447	1.81425	2.78131e-08	7.80715e-08	THC2339389	Unknown	7.80715e-08
1.4645	1.21288	1.71612	6.20976e-11	1.11036e-06	SHANK2	Homo sapiens SH3 and multiple ankyrin repeat domains 2 (SHANK2), transcript variant 1, mRNA [NM_012309]	1.11036e-06
1.46956	0.993412	1.9457	2.31571e-06	0.000842802	COL4A5	Homo sapiens collagen, type IV, alpha 5 (Alport syndrome) (COL4A5), transcript variant 2, mRNA [NM_033380]	0.000842802
1.47095	0.971086	1.97081	4.51105e-06	6.94332e-05	MGC14798	Homo sapiens similar to RIKEN cDNA 5730421E18 gene (MGC14798), mRNA [NM_080650]	6.94332e-05
1.47552	0.813216	2.13783	0.000143151	0.000136914	THC2278608	A36068 major ampullate fibroin protein - orb spider (Nephila clavipes) (fragment) {Nephila clavipes;} , partial (3%) [THC2278608]	0.000136914
1.4769	0.64051	2.31328	0.00141874	2.53107e-06	AK126329	Homo sapiens cDNA FLJ44355 fis, clone TRACH3006699. [AK126329]	2.53107e-06
1.4852	0.859234	2.11116	7.00206e-05	4.22858e-05	KCTD1	Homo sapiens potassium channel tetramerisation domain containing 1 (KCTD1), mRNA [NM_198991]	4.22858e-05
1.48645	1.15284	1.82006	7.23416e-09	0.00243625	ATP1B1	Homo sapiens ATPase, Na+/K+ transporting, beta 1 polypeptide (ATP1B1), transcript variant 1, mRNA [NM_001677]	0.00243625
1.48785	1.0434	1.9323	7.0894e-07	0.00035937	SORL1	Homo sapiens sortilin-related receptor, L(DLR class) A repeats-containing (SORL1), mRNA [NM_003105]	0.00035937
1.48809	0.785674	2.19051	0.00024628	6.6774e-06	ZNF561	Homo sapiens zinc finger protein 561 (ZNF561), mRNA [NM_152289]	6.6774e-06
1.49003	0.932824	2.04723	1.61387e-05	0.00200818	PRLR	Homo sapiens mRNA; cDNA DKFZp686B08106 (from clone DKFZp686B08106). [BX538149]	0.00200818
1.49009	0.809425	2.17075	0.000173412	8.80756e-06	AA725860	AA725860 ai23f08.s1 Soares_testis_NHT Homo sapiens cDNA clone 1343655 3', mRNA sequence [AA725860]	8.80756e-06
1.49274	0.615016	2.37047	0.00195502	5.93703e-05	THC2341659	Q5TF36 (Q5TF36) REV3-like, catalytic subunit of DNA polymerase zeta (Yeast), partial (10%) [THC2341659]	5.93703e-05
1.49648	0.484704	2.50825	0.00573261	0.000143824	BF803942	BF803942 CM2-CI0135-021100-477-g08 CI0135 Homo sapiens cDNA, mRNA sequence [BF803942]	0.000143824
1.49764	0.702751	2.29254	0.000789933	2.76028e-09	TMC5	Homo sapiens transmembrane channel-like 5 (TMC5), mRNA [NM_024780]	2.76028e-09
1.50185	1.00991	1.99378	2.70164e-06	3.99315e-06	BM711907	UI-E-CL1-afc-i-20-0-UI.r1 UI-E-CL1 Homo sapiens cDNA clone UI-E-CL1-afc-i-20-0-UI 5', mRNA sequence [BM711907]	3.99315e-06
1.50254	1.04462	1.96046	9.54359e-07	3.41262e-06	IL20RA	Homo sapiens interleukin 20 receptor, alpha (IL20RA), mRNA [NM_014432]	3.41262e-06
1.5029	0.969468	2.03634	8.14067e-06	2.18749e-06	NTRK2	Homo sapiens neurotrophic tyrosine kinase, receptor, type 2 (NTRK2), transcript variant b, mRNA [NM_001007097]	2.18749e-06
1.50856	0.985091	2.03203	6.00314e-06	1.57334e-11	SIPA1L3	Homo sapiens mRNA for KIAA0545 protein, partial cds. [AB011117]	1.57334e-11
1.50866	1.02898	1.98834	1.7685e-06	6.81941e-06	RAB15	Homo sapiens RAB15, member RAS onocogene family (RAB15), mRNA [NM_198686]	6.81941e-06
1.51019	0.801543	2.21884	0.000231383	2.87089e-07	LRRN1	Homo sapiens leucine rich repeat neuronal 1 (LRRN1), mRNA [NM_020873]	2.87089e-07
1.51034	1.22537	1.79531	3.43471e-10	2.22387e-08	BM045853	603624848F1 NIH_MGC_40 Homo sapiens cDNA clone IMAGE:5451514 5', mRNA sequence [BM045853]	2.22387e-08
1.5123	1.08348	1.94112	3.22237e-07	1.53516e-05	SFRP1	Homo sapiens secreted frizzled-related protein 1 (SFRP1), mRNA [NM_003012]	1.53516e-05
1.51365	1.06019	1.96711	7.40123e-07	9.72138e-06	LOC196264	Homo sapiens cDNA FLJ38080 fis, clone CTONG2016185. [AK095399]	9.72138e-06
1.51744	1.00464	2.03025	4.17788e-06	8.25399e-05	CA311129	UI-CF-FN0-afc-d-11-0-UI.s1 UI-CF-FN0 Homo sapiens cDNA clone UI-CF-FN0-afc-d-11-0-UI 3', mRNA sequence [CA311129]	8.25399e-05
1.52427	0.92591	2.12263	2.9783e-05	0.000158906	C14orf143	Homo sapiens chromosome 14 open reading frame 143 (C14orf143), mRNA [NM_145231]	0.000158906
1.52725	0.89845	2.15604	5.31347e-05	0.00175804	THC2404892	Q8BPQ9 (Q8BPQ9) Mus musculus 0 day neonate eyeball cDNA, RIKEN full-length enriched library, clone:E130106O21 product:mitogen activated protein kinase kinase 6, full insert sequence, partial (25%) [THC2404892]	0.00175804
1.53599	0.930736	2.14124	3.12125e-05	0.00934536	X90980	Homo sapiens mRNA for an acute myeloid leukaemia protein (486bp). [X90980]	0.00934536
1.53634	1.20587	1.86681	3.48741e-09	1.91128e-05	BE769489	BE769489 QV1-FT0037-130600-241-h02 FT0037 Homo sapiens cDNA, mRNA sequence [BE769489]	1.91128e-05
1.54466	1.25214	1.83717	3.66807e-10	2.73587e-08	TMEM30B	Homo sapiens transmembrane protein 30B (TMEM30B), mRNA [NM_001017970]	2.73587e-08
1.5483	0.658204	2.43839	0.00161542	0.00136279	USP6NL	Homo sapiens mRNA for KIAA0019 protein, partial cds. [D13644]	0.00136279
1.55259	1.36049	1.74468	1.17508e-13	0.0038048	AK092531	Homo sapiens cDNA FLJ35212 fis, clone PROST1000136. [AK092531]	0.0038048
1.55692	1.19887	1.91496	1.09397e-08	0.000289554	LOC93082	Homo sapiens hypothetical protein BC012317 (LOC93082), mRNA [NM_138397]	0.000289554
1.56328	0.849418	2.27714	0.000172791	0.00188857	THC2368742	Unknown	0.00188857
1.56329	1.16596	1.96062	5.72854e-08	0.000200122	CKLFSF7	Homo sapiens chemokine-like factor super family 7 (CKLFSF7), transcript variant 1, mRNA [NM_138410]	0.000200122
1.56367	1.09685	2.03048	7.02611e-07	0.000689187	C3orf14	Homo sapiens chromosome 3 open reading frame 14 (C3orf14), mRNA [NM_020685]	0.000689187
1.56589	1.00962	2.12216	8.23516e-06	0.00797262	LOC132671	Homo sapiens spermatogenesis associated 18 homolog (rat) (SPATA18), mRNA [NM_145263]	0.00797262
1.56626	1.01975	2.11276	6.47033e-06	3.25667e-07	AK098314	Homo sapiens cDNA FLJ40995 fis, clone UTERU2015830. [AK098314]	3.25667e-07
1.57738	0.898644	2.25612	8.89937e-05	2.32644e-06	PAK7	Homo sapiens p21(CDKN1A)-activated kinase 7 (PAK7), transcript variant 1, mRNA [NM_020341]	2.32644e-06
1.57826	1.10063	2.05589	8.60262e-07	6.28026e-05	MAP17	Homo sapiens PDZK1 interacting protein 1 (PDZK1IP1), mRNA [NM_005764]	6.28026e-05
1.57876	0.762748	2.39478	0.000614277	0.000474999	IMPACT	Homo sapiens hypothetical protein IMPACT (IMPACT), mRNA [NM_018439]	0.000474999
1.58269	0.698427	2.46696	0.00125995	0.000324383	FLJ32028	Homo sapiens hypothetical protein FLJ32028 (FLJ32028), mRNA [NM_152680]	0.000324383
1.58301	1.06146	2.10456	2.93288e-06	0.000219832	RGN	Homo sapiens regucalcin (senescence marker protein-30) (RGN), transcript variant 1, mRNA [NM_004683]	0.000219832
1.58477	1.26177	1.90777	1.36018e-09	0.000837872	ZNF339	Homo sapiens zinc finger protein 339 (ZNF339), mRNA [NM_021220]	0.000837872
1.58975	0.973564	2.20593	2.54262e-05	2.70734e-06	THC2431161	Unknown	2.70734e-06
1.58988	1.29359	1.88617	2.74669e-10	2.52774e-08	GJE1	Homo sapiens gap junction protein, epsilon 1, 29kDa, mRNA (cDNA clone IMAGE:5228728), partial cds. [BC043381]	2.52774e-08
1.59749	1.26455	1.93043	2.01276e-09	2.40049e-06	AK022042	Homo sapiens cDNA FLJ11980 fis, clone HEMBB1001304. [AK022042]	2.40049e-06
1.59771	1.28739	1.90803	5.78133e-10	2.53107e-06	IRX5	Homo sapiens iroquois homeobox protein 5 (IRX5), mRNA [NM_005853]	2.53107e-06
1.60045	1.27151	1.9294	1.5763e-09	3.50159e-07	ZD52F10	Homo sapiens dermokine (ZD52F10), mRNA [NM_033317]	3.50159e-07
1.60132	1.02154	2.1811	1.0597e-05	0.000517043	A_32_P208076	Unknown	0.000517043
1.60383	0.706706	2.50095	0.00127302	6.80033e-06	AI287491	AI287491 qv81f11.x1 NCI_CGAP_Ut2 Homo sapiens cDNA clone IMAGE:1988013 3', mRNA sequence [AI287491]	6.80033e-06
1.6073	1.11775	2.09686	9.45935e-07	0.00511554	DNCL2B	Homo sapiens dynein, cytoplasmic, light polypeptide 2B (DNCL2B), mRNA [NM_130897]	0.00511554
1.61288	1.13233	2.09343	6.82049e-07	6.9259e-10	THC2342812	Unknown	6.9259e-10
1.61314	0.837074	2.3892	0.000300327	3.43043e-05	NM_001017920	Homo sapiens similar to death-associated protein (LOC92196), mRNA [NM_001017920]	3.43043e-05
1.6173	1.3189	1.9157	2.29079e-10	0.000951725	LOC124220	Homo sapiens similar to common salivary protein 1 (LOC124220), mRNA [NM_145252]	0.000951725
1.61792	1.24465	1.99118	1.15475e-08	8.94275e-05	K03200	Human melanoma-associated antigen p97 (melanotransferrin) mRNA, 3' flank. [K03200]	8.94275e-05
1.61877	1.15841	2.07912	3.36986e-07	5.79426e-05	DSP	Homo sapiens desmoplakin (DSP), transcript variant 1, mRNA [NM_004415]	5.79426e-05
1.6198	1.26683	1.97278	4.36382e-09	8.00398e-06	SH3MD2	Homo sapiens SH3 multiple domains 2 (SH3MD2), mRNA [NM_020870]	8.00398e-06
1.62363	1.13578	2.11149	7.73425e-07	1.73403e-06	FOLH1	Homo sapiens folate hydrolase (prostate-specific membrane antigen) 1 (FOLH1), transcript variant 1, mRNA [NM_004476]	1.73403e-06
1.63374	1.25976	2.00773	1.01208e-08	2.95981e-06	PLEK2	Homo sapiens pleckstrin 2 (PLEK2), mRNA [NM_016445]	2.95981e-06
1.63817	1.03778	2.23857	1.24339e-05	0.000155025	LCN2	Homo sapiens lipocalin 2 (oncogene 24p3) (LCN2), mRNA [NM_005564]	0.000155025
1.63999	0.930065	2.34991	9.53101e-05	1.23566e-08	MDM1	Homo sapiens Mdm4, transformed 3T3 cell double minute 1, p53 binding protein (mouse) (MDM1), mRNA [NM_020128]	1.23566e-08
1.64434	1.05363	2.23505	9.55507e-06	1.24408e-05	KCNC2	Homo sapiens potassium voltage-gated channel, Shaw-related subfamily, member 2 (KCNC2), transcript variant 1, mRNA [NM_139136]	1.24408e-05
1.6517	1.20816	2.09525	1.38086e-07	0.0012946	PPP1CB	Homo sapiens protein phosphatase 1, catalytic subunit, beta isoform (PPP1CB), transcript variant 1, mRNA [NM_002709]	0.0012946
1.6551	0.850776	2.45943	0.000333171	1.72647e-05	FLJ30046	Homo sapiens hypothetical protein FLJ30046 (FLJ30046), mRNA [NM_144595]	1.72647e-05
1.65675	1.26026	2.05323	2.13267e-08	1.69487e-06	KRT15	Homo sapiens keratin 15 (KRT15), mRNA [NM_002275]	1.69487e-06
1.65776	1.29325	2.02227	5.09418e-09	1.19655e-10	OBSCN	Homo sapiens obscurin, cytoskeletal calmodulin and titin-interacting RhoGEF (OBSCN), mRNA [NM_052843]	1.19655e-10
1.6651	1.13074	2.19945	2.02006e-06	0.000162551	BQ374929	BQ374929 MR1-TN0045-060900-005-d11 TN0045 Homo sapiens cDNA, mRNA sequence [BQ374929]	0.000162551
1.66768	1.19853	2.13683	2.85282e-07	4.92243e-07	CA946373	CA946373 ni04a06.x1 Human lacrimal gland: ni Homo sapiens cDNA clone ni04a06 5', mRNA sequence [CA946373]	4.92243e-07
1.67114	1.09415	2.24814	5.60886e-06	0.00289141	MGC24047	Homo sapiens hypothetical protein MGC24047 (MGC24047), mRNA [NM_178840]	0.00289141
1.68451	1.12841	2.24061	3.01592e-06	0.00132021	CXXC4	Homo sapiens CXXC finger 4 (CXXC4), mRNA [NM_025212]	0.00132021
1.68733	1.16789	2.20677	1.10653e-06	0.000175501	NM_001013642	Homo sapiens hypothetical LOC388610 (LOC388610), mRNA [NM_001013642]	0.000175501
1.689	1.16518	2.21281	1.2333e-06	0.00225918	AK124281	Homo sapiens cDNA FLJ42287 fis, clone TLIVE2005866. [AK124281]	0.00225918
1.68961	1.0474	2.33181	1.98698e-05	8.84188e-09	RAD18	Homo sapiens RAD18 homolog (S. cerevisiae) (RAD18), mRNA [NM_020165]	8.84188e-09
1.69024	1.19614	2.18434	5.12421e-07	3.79227e-05	FLJ31434	Homo sapiens hypothetical protein FLJ31434 (FLJ31434), mRNA [NM_152496]	3.79227e-05
1.69143	1.39121	1.99164	1.12996e-10	2.13797e-06	BC022385	Homo sapiens cDNA clone IMAGE:4296365, partial cds. [BC022385]	2.13797e-06
1.69148	1.17592	2.20705	9.56029e-07	7.3196e-06	MGC45474	Homo sapiens hypothetical protein MGC45474 (MGC45474), mRNA [NM_152369]	7.3196e-06
1.69184	1.11832	2.26536	4.36162e-06	1.37765e-05	AZGP1	Homo sapiens alpha-2-glycoprotein 1, zinc (AZGP1), mRNA [NM_001185]	1.37765e-05
1.69576	1.06429	2.32723	1.52859e-05	1.72077e-05	FLJ10781	Homo sapiens hypothetical protein FLJ10781 (FLJ10781), mRNA [NM_018215]	1.72077e-05
1.69846	0.982058	2.41487	7.06595e-05	2.05907e-07	CABYR	Homo sapiens calcium-binding tyrosine-(Y)-phosphorylation regulated (fibrousheathin 2) (CABYR), transcript variant 1, mRNA [NM_012189]	2.05907e-07
1.69868	1.29163	2.10573	2.17955e-08	0.00275208	FLJ34633	Homo sapiens hypothetical protein FLJ34633 (FLJ34633), mRNA [NM_152365]	0.00275208
1.70959	1.17255	2.24663	1.48575e-06	0.00093855	H12329	H12329 yj11f04.s1 Soares placenta Nb2HP Homo sapiens cDNA clone IMAGE:148447 3', mRNA sequence [H12329]	0.00093855
1.71571	1.06875	2.36267	1.79565e-05	0.000127803	KLK11	Homo sapiens kallikrein 11 (KLK11), transcript variant 2, mRNA [NM_144947]	0.000127803
1.71681	1.15097	2.28265	2.94787e-06	0.00157771	FBP1	Homo sapiens fructose-1,6-bisphosphatase 1 (FBP1), mRNA [NM_000507]	0.00157771
1.71939	1.21407	2.22471	5.55485e-07	2.7949e-06	TSGA2	Homo sapiens testis specific A2 homolog (mouse) (TSGA2), mRNA [NM_080860]	2.7949e-06
1.7199	1.41722	2.02258	9.66264e-11	1.51844e-05	PAIP1	Homo sapiens poly(A) binding protein interacting protein 1 (PAIP1), transcript variant 1, mRNA [NM_006451]	1.51844e-05
1.72009	0.946173	2.49401	0.000146944	5.0804e-09	UBD	Homo sapiens ubiquitin D (UBD), mRNA [NM_006398]	5.0804e-09
1.72401	1.26907	2.17896	1.04706e-07	0.000264571	MAP17	Homo sapiens PDZK1 interacting protein 1 (PDZK1IP1), mRNA [NM_005764]	0.000264571
1.73066	0.875982	2.58534	0.000392251	7.28516e-08	TMEM16A	Homo sapiens cDNA FLJ40300 fis, clone TESTI2029131. [AK097619]	7.28516e-08
1.73197	1.17968	2.28426	1.84411e-06	4.53205e-08	BE004814	BE004814 MR2-BN0114-020500-006-e07 BN0114 Homo sapiens cDNA, mRNA sequence [BE004814]	4.53205e-08
1.73483	1.13253	2.33713	6.04587e-06	5.76911e-08	EPN3	Homo sapiens epsin 3 (EPN3), mRNA [NM_017957]	5.76911e-08
1.73647	1.45083	2.0221	2.76584e-11	1.57025e-06	THC2391820	HUMCH13C3A ribosmal protein small subunit {Homo sapiens;} , partial (27%) [THC2391820]	1.57025e-06
1.74121	1.30704	2.17537	4.19668e-08	0.00674544	NAV2	Homo sapiens neuron navigator 2 (NAV2), transcript variant 1, mRNA [NM_182964]	0.00674544
1.74132	1.45347	2.02917	3.03239e-11	1.76566e-05	KIAA1522	Homo sapiens mRNA for KIAA1522 protein, partial cds. [AB040955]	1.76566e-05
1.74164	1.16424	2.31903	3.2003e-06	2.89776e-08	MGC52057	Homo sapiens hypothetical protein MGC52057 (MGC52057), mRNA [NM_194317]	2.89776e-08
1.74624	1.2786	2.21388	1.32207e-07	0.00103435	RIC3	Homo sapiens RIC3 isoform d (RIC3) mRNA, complete cds. [AY326436]	0.00103435
[truncated: 169 more rows]
