# Supplementary material for: Gene expression signatures of morphologically normal breast tissue identify basal-like tumors
Source: Breast Cancer Res. 2006 Oct 20;8(5):R58. doi: 10.1186/bcr1608 (PMC1779486; doi:10.1186/bcr1608)
Supplement: Additional file 9 — A complete list of GO categories overrepresented by the normal epithelium and normal stroma gene signatures. [file bcr1608-S9.xls]

## Sheet: GO Terms Associated With Stroma
ID	Ontology	Term	Definition	pvalue	Number of genes in category	Number of genes hit	Fold Change	Gene	Description
GO:0005201	MF	extracellular matrix structural constituent	The action of a molecule that contributes to the structural integrity of the extracellular matrix.	9.79448e-10	81	16
							0.210572	COL5A2	Homo sapiens collagen, type V, alpha 2 (COL5A2), mRNA [NM_000393]
							0.301253	COL18A1	Homo sapiens collagen, type XVIII, alpha 1 (COL18A1), transcript variant 1, mRNA [NM_030582]
							0.194551	EMILIN2	Homo sapiens elastin microfibril interfacer 2 (EMILIN2), mRNA [NM_032048]
							0.187782	COL1A1	Homo sapiens collagen, type I, alpha 1 (COL1A1), mRNA [NM_000088]
							0.361328	FBLN2	Homo sapiens fibulin 2 (FBLN2), transcript variant 1, mRNA [NM_001004019]
							0.103066	LAMA4	Homo sapiens laminin, alpha 4 (LAMA4), mRNA [NM_002290]
							0.309551	COL3A1	Homo sapiens collagen, type III, alpha 1 (Ehlers-Danlos syndrome type IV, autosomal dominant) (COL3A1), mRNA [NM_000090]
							0.185101	FBLN1	Homo sapiens fibulin 1 (FBLN1), transcript variant D, mRNA [NM_006486]
							0.757907	MFAP2	Homo sapiens microfibrillar-associated protein 2 (MFAP2), transcript variant 1, mRNA [NM_017459]
							0.0728956	LUM	Homo sapiens lumican (LUM), mRNA [NM_002345]
							0.0639029	COL1A2	Homo sapiens collagen, type I, alpha 2 (COL1A2), mRNA [NM_000089]
							0.202384	COL6A1	Homo sapiens collagen, type VI, alpha 1 (COL6A1), mRNA [NM_001848]
							0.246302	COL5A1	Homo sapiens collagen, type V, alpha 1 (COL5A1), mRNA [NM_000093]
							0.395882	ELN	Homo sapiens elastin (supravalvular aortic stenosis, Williams-Beuren syndrome), mRNA (cDNA clone MGC:70763 IMAGE:6153564), complete cds. [BC065566]
							0.16547	AK095841	Homo sapiens cDNA FLJ38522 fis, clone HCHON2000818. [AK095841]
							0.211308	COL12A1	Homo sapiens collagen, type XII, alpha 1 (COL12A1), transcript variant long, mRNA [NM_004370]
GO:0005520	MF	insulin-like growth factor binding	Interacting selectively with an insulin-like growth factor, any member of a group of polypeptides that are structurally homologous to insulin and share many of its biological activities, but are immunologically distinct from it.	6.48711e-08	21	8
							0.273849	IGFBP5	Homo sapiens insulin-like growth factor binding protein 5 (IGFBP5), mRNA [NM_000599]
							0.238541	HTRA3	Homo sapiens HtrA serine peptidase 3 (HTRA3), mRNA [NM_053044]
							0.0959944	LOC492304	Homo sapiens putative insulin-like growth factor II associated protein (LOC492304), mRNA [NM_001007139]
							0.0641653	WISP2	Homo sapiens WNT1 inducible signaling pathway protein 2 (WISP2), mRNA [NM_003881]
							0.286645	KAZALD1	Homo sapiens Kazal-type serine protease inhibitor domain 1 (KAZALD1), mRNA [NM_030929]
							0.0599425	IGFBP7	Homo sapiens insulin-like growth factor binding protein 7 (IGFBP7), mRNA [NM_001553]
							0.356388	IGFBP6	Homo sapiens insulin-like growth factor binding protein 6 (IGFBP6), mRNA [NM_002178]
							0.235225	PRSS11	Homo sapiens protease, serine, 11 (IGF binding) (PRSS11), mRNA [NM_002775]
GO:0019838	MF	growth factor binding	Interacting selectively with any growth factor, proteins or polypeptides that stimulate a cell or organism to grow or proliferate.	3.08561e-07	54	11
							0.273849	IGFBP5	Homo sapiens insulin-like growth factor binding protein 5 (IGFBP5), mRNA [NM_000599]
							0.238541	HTRA3	Homo sapiens HtrA serine peptidase 3 (HTRA3), mRNA [NM_053044]
							0.216795	LTBP1	Homo sapiens latent transforming growth factor beta binding protein 1 (LTBP1), transcript variant 1, mRNA [NM_206943]
							0.200728	IL3RA	Homo sapiens interleukin 3 receptor, alpha (low affinity) (IL3RA), mRNA [NM_002183]
							0.0959944	LOC492304	Homo sapiens putative insulin-like growth factor II associated protein (LOC492304), mRNA [NM_001007139]
							0.0641653	WISP2	Homo sapiens WNT1 inducible signaling pathway protein 2 (WISP2), mRNA [NM_003881]
							0.286645	KAZALD1	Homo sapiens Kazal-type serine protease inhibitor domain 1 (KAZALD1), mRNA [NM_030929]
							0.30526	A2M	Homo sapiens alpha-2-macroglobulin (A2M), mRNA [NM_000014]
							0.0599425	IGFBP7	Homo sapiens insulin-like growth factor binding protein 7 (IGFBP7), mRNA [NM_001553]
							0.356388	IGFBP6	Homo sapiens insulin-like growth factor binding protein 6 (IGFBP6), mRNA [NM_002178]
							0.235225	PRSS11	Homo sapiens protease, serine, 11 (IGF binding) (PRSS11), mRNA [NM_002775]
GO:0008191	MF	metalloendopeptidase inhibitor activity	Stops, prevents or reduces the activity of metalloendopeptidases, enzymes that catalyze the hydrolysis of nonterminal peptide linkages in oligopeptides or polypeptides and contain a chelated metal ion at their active sites which is essential to their catalytic activity.	4.35883e-05	8	4
							0.602911	TIMP4	Homo sapiens tissue inhibitor of metalloproteinase 4 (TIMP4), mRNA [NM_003256]
							0.165855	RECK	Homo sapiens reversion-inducing-cysteine-rich protein with kazal motifs (RECK), mRNA [NM_021111]
							0.356354	TIMP2	Homo sapiens tissue inhibitor of metalloproteinase 2 (TIMP2), mRNA [NM_003255]
							0.266618	TIMP3	Homo sapiens tissue inhibitor of metalloproteinase 3 (Sorsby fundus dystrophy, pseudoinflammatory) (TIMP3), mRNA [NM_000362]
GO:0004871	MF	signal transducer activity	Mediates the transfer of a signal from the outside to the inside of a cell by means other than the introduction of the signal molecule itself into the cell.	0.000191013	2022	84
							0.245215	EDNRB	Homo sapiens endothelin receptor type B (EDNRB), transcript variant 2, mRNA [NM_003991]
							0.349747	GPR124	Homo sapiens G protein-coupled receptor 124 (GPR124), mRNA [NM_032777]
							0.360128	FGFR1	Homo sapiens fibroblast growth factor receptor 1 (fms-related tyrosine kinase 2, Pfeiffer syndrome) (FGFR1), transcript variant 7, mRNA [NM_023109]
							0.175029	IGF1	Homo sapiens insulin-like growth factor 1 (somatomedin C) (IGF1), mRNA [NM_000618]
							0.0841474	NR2F1	Homo sapiens nuclear receptor subfamily 2, group F, member 1 (NR2F1), mRNA [NM_005654]
							0.137792	LEP	Homo sapiens leptin (obesity homolog, mouse) (LEP), mRNA [NM_000230]
							0.102673	CMKOR1	Homo sapiens chemokine orphan receptor 1 (CMKOR1), mRNA [NM_020311]
							0.216795	LTBP1	Homo sapiens latent transforming growth factor beta binding protein 1 (LTBP1), transcript variant 1, mRNA [NM_206943]
							0.140158	ANGPT2	Homo sapiens angiopoietin 2 (ANGPT2), mRNA [NM_001147]
							0.267433	GREM2	Homo sapiens gremlin 2 homolog, cysteine knot superfamily (Xenopus laevis) (GREM2), mRNA [NM_022469]
							0.202125	GPR30	Homo sapiens G protein-coupled receptor 30 (GPR30), mRNA [NM_001505]
							0.583032	CCL15	Homo sapiens chemokine (C-C motif) ligand 15 (CCL15), transcript variant 3, mRNA [NM_032965]
							0.21462	CR596233	full-length cDNA clone CS0DF012YN06 of Fetal brain of Homo sapiens (human). [CR596233]
							0.428106	LBR	Homo sapiens lamin B receptor (LBR), transcript variant 1, mRNA [NM_002296]
							0.222981	OLFM1	Homo sapiens olfactomedin 1 (OLFM1), transcript variant 2, mRNA [NM_006334]
							0.334156	NR2F2	Homo sapiens nuclear receptor subfamily 2, group F, member 2 (NR2F2), mRNA [NM_021005]
							0.427811	PTPRH	Homo sapiens protein tyrosine phosphatase, receptor type, H (PTPRH), mRNA [NM_002842]
							0.388017	RGS16	Homo sapiens regulator of G-protein signalling 16 (RGS16), mRNA [NM_002928]
							0.26447	C3	Homo sapiens complement component 3 (C3), mRNA [NM_000064]
							0.12052	OGN	Homo sapiens osteoglycin (osteoinductive factor, mimecan) (OGN), transcript variant 1, mRNA [NM_033014]
							0.200718	CXCL12	Homo sapiens chemokine (C-X-C motif) ligand 12 (stromal cell-derived factor 1) (CXCL12), mRNA [NM_000609]
							0.28904	BDKRB1	Homo sapiens bradykinin receptor B1 (BDKRB1), mRNA [NM_000710]
							0.459709	MGC3047	Homo sapiens limitrin (MGC3047), mRNA [NM_032348]
							0.0998008	ADM	Homo sapiens adrenomedullin (ADM), mRNA [NM_001124]
							0.200728	IL3RA	Homo sapiens interleukin 3 receptor, alpha (low affinity) (IL3RA), mRNA [NM_002183]
							0.271951	IFITM1	Homo sapiens interferon induced transmembrane protein 1 (9-27) (IFITM1), mRNA [NM_003641]
							0.516781	IFNA7	Homo sapiens interferon, alpha 7 (IFNA7), mRNA [NM_021057]
							0.429996	GMFG	Homo sapiens glia maturation factor, gamma (GMFG), mRNA [NM_004877]
							0.153878	EPAS1	Homo sapiens endothelial PAS domain protein 1 (EPAS1), mRNA [NM_001430]
							0.275763	NRP1	Homo sapiens neuropilin 1 (NRP1), mRNA [NM_003873]
							0.457483	M14087	Human HL14 gene encoding beta-galactoside-binding lectin, 3' end, clone 2. [M14087]
							0.10355	PDGFRB	Homo sapiens platelet-derived growth factor receptor, beta polypeptide (PDGFRB), mRNA [NM_002609]
							0.35964	BC036018	Homo sapiens, Similar to protein tyrosine phosphatase, receptor type, G, clone IMAGE:5278250, mRNA. [BC036018]
							0.190674	ARHGAP6	Homo sapiens Rho GTPase activating protein 6 (ARHGAP6), transcript variant 2, mRNA [NM_001174]
							0.513841	NOTCH4	Homo sapiens Notch homolog 4 (Drosophila) (NOTCH4), mRNA [NM_004557]
							0.282664	BDKRB2	Homo sapiens bradykinin receptor B2 (BDKRB2), mRNA [NM_000623]
							0.132606	RGS5	Homo sapiens regulator of G-protein signalling 5 (RGS5), mRNA [NM_003617]
							0.306776	LILRB5	Homo sapiens leukocyte immunoglobulin-like receptor, subfamily B (with TM and ITIM domains), member 5 (LILRB5), mRNA [NM_006840]
							0.260985	AK054946	Homo sapiens cDNA FLJ30384 fis, clone BRACE2008114. [AK054946]
							0.299373	ANTXR2	Homo sapiens anthrax toxin receptor 2 (ANTXR2), mRNA [NM_058172]
							0.226006	VWF	Homo sapiens von Willebrand factor (VWF), mRNA [NM_000552]
							0.547983	GPR20	Homo sapiens G protein-coupled receptor 20 (GPR20), mRNA [NM_005293]
							0.103066	LAMA4	Homo sapiens laminin, alpha 4 (LAMA4), mRNA [NM_002290]
							0.174069	NM_001013254	Homo sapiens lymphocyte-specific protein 1 (LSP1), transcript variant 3, mRNA [NM_001013254]
							0.142061	GDF10	Homo sapiens growth differentiation factor 10 (GDF10), mRNA [NM_004962]
							0.367022	RGS16	Homo sapiens regulator of G-protein signalling 16 (RGS16), mRNA [NM_002928]
							0.294085	ADRA2C	Homo sapiens adrenergic, alpha-2C-, receptor (ADRA2C), mRNA [NM_000683]
							0.227775	DCAMKL1	Homo sapiens doublecortin and CaM kinase-like 1 (DCAMKL1), mRNA [NM_004734]
							0.306304	CCL2	Homo sapiens chemokine (C-C motif) ligand 2 (CCL2), mRNA [NM_002982]
							0.192977	SLIT2	Homo sapiens slit homolog 2 (Drosophila) (SLIT2), mRNA [NM_004787]
							0.488551	LRP1	Homo sapiens low density lipoprotein-related protein 1 (alpha-2-macroglobulin receptor) (LRP1), mRNA [NM_002332]
							0.278452	ICAM2	Homo sapiens intercellular adhesion molecule 2 (ICAM2), mRNA [NM_000873]
							0.326803	OLFM1	Homo sapiens olfactomedin 1 (OLFM1), transcript variant 1, mRNA [NM_014279]
							0.443692	D2S448	Homo sapiens Melanoma associated gene, mRNA (cDNA clone IMAGE:3948774), partial cds. [BC009496]
							0.0623712	GNG11	Homo sapiens guanine nucleotide binding protein (G protein), gamma 11 (GNG11), mRNA [NM_004126]
							0.165731	LEPR	Homo sapiens leptin receptor (LEPR), transcript variant 2, mRNA [NM_001003679]
							0.377682	SH3BP5	Homo sapiens SH3-domain binding protein 5 (BTK-associated) (SH3BP5), mRNA [NM_004844]
							0.602673	GRIA1	Homo sapiens glutamate receptor, ionotropic, AMPA 1 (GRIA1), mRNA [NM_000827]
							0.203575	BMX	Homo sapiens BMX non-receptor tyrosine kinase (BMX), mRNA [NM_001721]
							0.0959944	LOC492304	Homo sapiens putative insulin-like growth factor II associated protein (LOC492304), mRNA [NM_001007139]
							0.267	LY96	Homo sapiens lymphocyte antigen 96 (LY96), mRNA [NM_015364]
							0.60414	ECM2	Homo sapiens extracellular matrix protein 2, female organ and adipocyte specific (ECM2), mRNA [NM_001393]
							0.739748	DOK1	Homo sapiens docking protein 1, 62kDa (downstream of tyrosine kinase 1) (DOK1), mRNA [NM_001381]
							0.668127	TNFRSF14	Homo sapiens tumor necrosis factor receptor superfamily, member 14 (herpesvirus entry mediator) (TNFRSF14), mRNA [NM_003820]
							0.53883	BCAR1	Homo sapiens breast cancer anti-estrogen resistance 1 (BCAR1), mRNA [NM_014567]
							0.149635	PLXND1	Homo sapiens plexin D1 (PLXND1), mRNA [NM_015103]
							0.318927	WNT11	Homo sapiens wingless-type MMTV integration site family, member 11 (WNT11), mRNA [NM_004626]
							0.682279	NR1H3	Homo sapiens nuclear receptor subfamily 1, group H, member 3 (NR1H3), mRNA [NM_005693]
							0.385286	FBLN5	Homo sapiens fibulin 5 (FBLN5), mRNA [NM_006329]
							0.228531	ROBO4	Homo sapiens roundabout homolog 4, magic roundabout (Drosophila) (ROBO4), mRNA [NM_019055]
							0.0721843	CD36	Homo sapiens CD36 antigen (collagen type I receptor, thrombospondin receptor) (CD36), transcript variant 2, mRNA [NM_001001547]
							0.11173	CCL15	Homo sapiens chemokine (C-C motif) ligand 15 (CCL15), transcript variant 2, mRNA [NM_004167]
							0.185613	ITGA1	Homo sapiens integrin, alpha 1 (ITGA1), mRNA [NM_181501]
							0.587241	MGC12815	Homo sapiens chemokine (C-C motif) ligand 3-like 3 (CCL3L3), mRNA [NM_001001437]
							0.271525	MYOC	Homo sapiens myocilin, trabecular meshwork inducible glucocorticoid response (MYOC), mRNA [NM_000261]
							0.196514	THBD	Homo sapiens thrombomodulin (THBD), mRNA [NM_000361]
							0.681409	SNX13	Homo sapiens sorting nexin 13 (SNX13), mRNA [NM_015132]
							0.601944	FCGRT	Homo sapiens Fc fragment of IgG, receptor, transporter, alpha (FCGRT), mRNA [NM_004107]
							0.565966	APOL2	Homo sapiens apolipoprotein L, 2 (APOL2), transcript variant beta, mRNA [NM_145637]
							0.340449	GRK5	Homo sapiens G protein-coupled receptor kinase 5 (GRK5), mRNA [NM_005308]
							0.219774	FZD4	Homo sapiens frizzled homolog 4 (Drosophila) (FZD4), mRNA [NM_012193]
							0.397424	PROCR	Homo sapiens protein C receptor, endothelial (EPCR) (PROCR), mRNA [NM_006404]
							0.275362	TGFBI	Homo sapiens transforming growth factor, beta-induced, 68kDa (TGFBI), mRNA [NM_000358]
							0.140951	PDGFRL	Homo sapiens platelet-derived growth factor receptor-like (PDGFRL), mRNA [NM_006207]
							0.288221	CCRL1	Homo sapiens chemokine (C-C motif) receptor-like 1 (CCRL1), transcript variant 1, mRNA [NM_178445]
							0.0584295	TEK	Homo sapiens TEK tyrosine kinase, endothelial (venous malformations, multiple cutaneous and mucosal) (TEK), mRNA [NM_000459]
							0.269391	FIGF	Homo sapiens c-fos induced growth factor (vascular endothelial growth factor D) (FIGF), mRNA [NM_004469]
							0.303795	IGF1	Homo sapiens insulin-like growth factor 1 (somatomedin C) (IGF1), mRNA [NM_000618]
GO:0008201	MF	heparin binding	Interacting selectively with heparin, any member of a group of glycosaminoglycans found mainly as an intracellular component of mast cells and which consist predominantly of alternating alpha1-4-linked D-galactose and N-acetyl-D-glucosamine-6-sulfate residues.	0.000241109	58	8
							0.374867	THBS2	Homo sapiens thrombospondin 2 (THBS2), mRNA [NM_003247]
							0.360128	FGFR1	Homo sapiens fibroblast growth factor receptor 1 (fms-related tyrosine kinase 2, Pfeiffer syndrome) (FGFR1), transcript variant 7, mRNA [NM_023109]
							0.145009	THBS2	Human thrombospondin 2 (THBS2) mRNA, complete cds. [L12350]
							0.583032	CCL15	Homo sapiens chemokine (C-C motif) ligand 15 (CCL15), transcript variant 3, mRNA [NM_032965]
							0.342303	SOD3	Homo sapiens superoxide dismutase 3, extracellular (SOD3), mRNA [NM_003102]
							0.296684	FSTL1	Homo sapiens follistatin-like 1 (FSTL1), mRNA [NM_007085]
							0.11173	CCL15	Homo sapiens chemokine (C-C motif) ligand 15 (CCL15), transcript variant 2, mRNA [NM_004167]
							0.0721811	LPL	Homo sapiens lipoprotein lipase (LPL), mRNA [NM_000237]
							0.246302	COL5A1	Homo sapiens collagen, type V, alpha 1 (COL5A1), mRNA [NM_000093]
							0.0590332	PCOLCE2	Homo sapiens procollagen C-endopeptidase enhancer 2 (PCOLCE2), mRNA [NM_013363]
GO:0030247	MF	polysaccharide binding	Interacting selectively with any polysaccharide.	0.000357591	77	9
							0.374867	THBS2	Homo sapiens thrombospondin 2 (THBS2), mRNA [NM_003247]
							0.360128	FGFR1	Homo sapiens fibroblast growth factor receptor 1 (fms-related tyrosine kinase 2, Pfeiffer syndrome) (FGFR1), transcript variant 7, mRNA [NM_023109]
							0.145009	THBS2	Human thrombospondin 2 (THBS2) mRNA, complete cds. [L12350]
							0.583032	CCL15	Homo sapiens chemokine (C-C motif) ligand 15 (CCL15), transcript variant 3, mRNA [NM_032965]
							0.342303	SOD3	Homo sapiens superoxide dismutase 3, extracellular (SOD3), mRNA [NM_003102]
							0.185101	FBLN1	Homo sapiens fibulin 1 (FBLN1), transcript variant D, mRNA [NM_006486]
							0.296684	FSTL1	Homo sapiens follistatin-like 1 (FSTL1), mRNA [NM_007085]
							0.11173	CCL15	Homo sapiens chemokine (C-C motif) ligand 15 (CCL15), transcript variant 2, mRNA [NM_004167]
							0.0721811	LPL	Homo sapiens lipoprotein lipase (LPL), mRNA [NM_000237]
							0.246302	COL5A1	Homo sapiens collagen, type V, alpha 1 (COL5A1), mRNA [NM_000093]
							0.0590332	PCOLCE2	Homo sapiens procollagen C-endopeptidase enhancer 2 (PCOLCE2), mRNA [NM_013363]
GO:0030246	MF	carbohydrate binding	Interacting selectively with any carbohydrate.	0.000447244	192	15
							0.129879	GFPT2	Homo sapiens glutamine-fructose-6-phosphate transaminase 2 (GFPT2), mRNA [NM_005110]
							0.374867	THBS2	Homo sapiens thrombospondin 2 (THBS2), mRNA [NM_003247]
							0.360128	FGFR1	Homo sapiens fibroblast growth factor receptor 1 (fms-related tyrosine kinase 2, Pfeiffer syndrome) (FGFR1), transcript variant 7, mRNA [NM_023109]
							0.145009	THBS2	Human thrombospondin 2 (THBS2) mRNA, complete cds. [L12350]
							0.583032	CCL15	Homo sapiens chemokine (C-C motif) ligand 15 (CCL15), transcript variant 3, mRNA [NM_032965]
							0.172133	CLEC14A	Homo sapiens C-type lectin domain family 14, member A (CLEC14A), mRNA [NM_175060]
							0.457483	M14087	Human HL14 gene encoding beta-galactoside-binding lectin, 3' end, clone 2. [M14087]
							0.28739	CLEC2B	Homo sapiens C-type lectin domain family 2, member B (CLEC2B), mRNA [NM_005127]
							0.229671	CLEC3B	Homo sapiens C-type lectin domain family 3, member B (CLEC3B), mRNA [NM_003278]
							0.342303	SOD3	Homo sapiens superoxide dismutase 3, extracellular (SOD3), mRNA [NM_003102]
							0.185101	FBLN1	Homo sapiens fibulin 1 (FBLN1), transcript variant D, mRNA [NM_006486]
							0.296684	FSTL1	Homo sapiens follistatin-like 1 (FSTL1), mRNA [NM_007085]
							0.11173	CCL15	Homo sapiens chemokine (C-C motif) ligand 15 (CCL15), transcript variant 2, mRNA [NM_004167]
							0.196514	THBD	Homo sapiens thrombomodulin (THBD), mRNA [NM_000361]
							0.0721811	LPL	Homo sapiens lipoprotein lipase (LPL), mRNA [NM_000237]
							0.246302	COL5A1	Homo sapiens collagen, type V, alpha 1 (COL5A1), mRNA [NM_000093]
							0.0590332	PCOLCE2	Homo sapiens procollagen C-endopeptidase enhancer 2 (PCOLCE2), mRNA [NM_013363]
GO:0005518	MF	collagen binding	Interacting selectively with collagen, a group of fibrous proteins of very high tensile strength that form the main component of connective tissue in animals. Collagen is highly enriched in glycine (some regions are 33% glycine) and proline, occurring predominantly as 3-hydroxyproline (about 20%).	0.000723933	15	4
							0.0953811	NID2	Homo sapiens nidogen 2 (osteonidogen) (NID2), mRNA [NM_007361]
							0.0728956	LUM	Homo sapiens lumican (LUM), mRNA [NM_002345]
							0.191845	SPARC	Homo sapiens secreted protein, acidic, cysteine-rich (osteonectin) (SPARC), mRNA [NM_003118]
							0.185613	ITGA1	Homo sapiens integrin, alpha 1 (ITGA1), mRNA [NM_181501]
GO:0001871	MF	pattern binding	Interacting selectively with a repeating or polymeric structure, such as a polysaccharide or peptidoglycan.	0.000746199	85	9
							0.374867	THBS2	Homo sapiens thrombospondin 2 (THBS2), mRNA [NM_003247]
							0.360128	FGFR1	Homo sapiens fibroblast growth factor receptor 1 (fms-related tyrosine kinase 2, Pfeiffer syndrome) (FGFR1), transcript variant 7, mRNA [NM_023109]
							0.145009	THBS2	Human thrombospondin 2 (THBS2) mRNA, complete cds. [L12350]
							0.583032	CCL15	Homo sapiens chemokine (C-C motif) ligand 15 (CCL15), transcript variant 3, mRNA [NM_032965]
							0.342303	SOD3	Homo sapiens superoxide dismutase 3, extracellular (SOD3), mRNA [NM_003102]
							0.185101	FBLN1	Homo sapiens fibulin 1 (FBLN1), transcript variant D, mRNA [NM_006486]
							0.296684	FSTL1	Homo sapiens follistatin-like 1 (FSTL1), mRNA [NM_007085]
							0.11173	CCL15	Homo sapiens chemokine (C-C motif) ligand 15 (CCL15), transcript variant 2, mRNA [NM_004167]
							0.0721811	LPL	Homo sapiens lipoprotein lipase (LPL), mRNA [NM_000237]
							0.246302	COL5A1	Homo sapiens collagen, type V, alpha 1 (COL5A1), mRNA [NM_000093]
							0.0590332	PCOLCE2	Homo sapiens procollagen C-endopeptidase enhancer 2 (PCOLCE2), mRNA [NM_013363]
GO:0030023	MF	extracellular matrix constituent conferring elasticity	A component of the extracellular matrix that enables the matrix to recoil after transient stretching.	0.000831603	2	2
							0.194551	EMILIN2	Homo sapiens elastin microfibril interfacer 2 (EMILIN2), mRNA [NM_032048]
							0.395882	ELN	Homo sapiens elastin (supravalvular aortic stenosis, Williams-Beuren syndrome), mRNA (cDNA clone MGC:70763 IMAGE:6153564), complete cds. [BC065566]
GO:0017114	MF	wide-spectrum protease inhibitor activity	NA	0.000831603	2	2
							0.417277	PZP	Homo sapiens pregnancy-zone protein (PZP), mRNA [NM_002864]
							0.30526	A2M	Homo sapiens alpha-2-macroglobulin (A2M), mRNA [NM_000014]
GO:0047115	MF	trans-1,2-dihydrobenzene-1,2-diol dehydrogenase activity	Catalysis of the reaction: NADP+ + trans-1,2-dihydrobenzene-1,2-diol = NADPH + catechol.	0.000831603	2	2
							0.174652	AKR1C1	Homo sapiens aldo-keto reductase family 1, member C1 (dihydrodiol dehydrogenase 1; 20-alpha (3-alpha)-hydroxysteroid dehydrogenase) (AKR1C1), mRNA [NM_001353]
							0.133268	AKR1C1	Homo sapiens aldo-keto reductase family 1, member C1 (dihydrodiol dehydrogenase 1; 20-alpha (3-alpha)-hydroxysteroid dehydrogenase) (AKR1C1), mRNA [NM_001353]
							0.213683	AKR1C3	Homo sapiens aldo-keto reductase family 1, member C3 (3-alpha hydroxysteroid dehydrogenase, type II) (AKR1C3), mRNA [NM_003739]
GO:0005539	MF	glycosaminoglycan binding	Interacting selectively with any glycan (polysaccharide) containing a substantial proportion of aminomonosaccharide residues.	0.00127228	74	8
							0.374867	THBS2	Homo sapiens thrombospondin 2 (THBS2), mRNA [NM_003247]
							0.360128	FGFR1	Homo sapiens fibroblast growth factor receptor 1 (fms-related tyrosine kinase 2, Pfeiffer syndrome) (FGFR1), transcript variant 7, mRNA [NM_023109]
							0.145009	THBS2	Human thrombospondin 2 (THBS2) mRNA, complete cds. [L12350]
							0.583032	CCL15	Homo sapiens chemokine (C-C motif) ligand 15 (CCL15), transcript variant 3, mRNA [NM_032965]
							0.342303	SOD3	Homo sapiens superoxide dismutase 3, extracellular (SOD3), mRNA [NM_003102]
							0.296684	FSTL1	Homo sapiens follistatin-like 1 (FSTL1), mRNA [NM_007085]
							0.11173	CCL15	Homo sapiens chemokine (C-C motif) ligand 15 (CCL15), transcript variant 2, mRNA [NM_004167]
							0.0721811	LPL	Homo sapiens lipoprotein lipase (LPL), mRNA [NM_000237]
							0.246302	COL5A1	Homo sapiens collagen, type V, alpha 1 (COL5A1), mRNA [NM_000093]
							0.0590332	PCOLCE2	Homo sapiens procollagen C-endopeptidase enhancer 2 (PCOLCE2), mRNA [NM_013363]
GO:0005017	MF	platelet-derived growth factor receptor activity	Combining with platelet-derived growth factor to initiate a change in cell activity.	0.00244707	3	2
							0.10355	PDGFRB	Homo sapiens platelet-derived growth factor receptor, beta polypeptide (PDGFRB), mRNA [NM_002609]
							0.140951	PDGFRL	Homo sapiens platelet-derived growth factor receptor-like (PDGFRL), mRNA [NM_006207]
GO:0004992	MF	platelet activating factor receptor activity	Combining with platelet activating factor to initiate a change in cell activity.	0.00244707	3	2
							0.10355	PDGFRB	Homo sapiens platelet-derived growth factor receptor, beta polypeptide (PDGFRB), mRNA [NM_002609]
							0.140951	PDGFRL	Homo sapiens platelet-derived growth factor receptor-like (PDGFRL), mRNA [NM_006207]
GO:0008147	MF	structural constituent of bone	The action of a molecule that contributes to the structural integrity of bone.	0.00244707	3	2
							0.187782	COL1A1	Homo sapiens collagen, type I, alpha 1 (COL1A1), mRNA [NM_000088]
							0.0639029	COL1A2	Homo sapiens collagen, type I, alpha 2 (COL1A2), mRNA [NM_000089]
GO:0003836	MF	beta-galactoside alpha-2,3-sialyltransferase activity	Catalysis of the reaction: CMP-N-acetylneuraminate + beta-D-galactosyl-1,3-N-acetyl-alpha-D-galactosaminyl-R = CMP + alpha-N-acetylneuraminyl-2,3-beta-D-galactosyl-1,3-N-acetyl-alpha-D-galactosaminyl-R.	0.00244707	3	2
							0.623391	ST3GAL1	Homo sapiens ST3 beta-galactoside alpha-2,3-sialyltransferase 1 (ST3GAL1), transcript variant 1, mRNA [NM_003033]
							0.233504	THC2378401	Unknown
GO:0005547	MF	phosphatidylinositol-3,4,5-triphosphate binding	Interacting selectively with phosphatidylinositol-3,4,5-triphosphate, the triphosphorylated derivative of phosphatidylinositol.	0.00244707	3	2
							0.327436	CENTD3	Homo sapiens centaurin, delta 3 (CENTD3), mRNA [NM_022481]
							0.303189	CENTA2	Homo sapiens centaurin, alpha 2 (CENTA2), mRNA [NM_018404]
GO:0004252	MF	serine-type endopeptidase activity	Catalysis of the hydrolysis of nonterminal peptide linkages in oligopeptides or polypeptides by a reaction mechanism involving a serine residue (and a histidine residue) at the active center of the enzyme.	0.00311762	124	10
							0.238541	HTRA3	Homo sapiens HtrA serine peptidase 3 (HTRA3), mRNA [NM_053044]
							0.0907378	PCSK5	Homo sapiens proprotein convertase subtilisin/kexin type 5 (PCSK5), mRNA [NM_006200]
							0.235267	C1S	Homo sapiens complement component 1, s subcomponent (C1S), transcript variant 1, mRNA [NM_001734]
							0.11164	FAP	Homo sapiens fibroblast activation protein, alpha (FAP), mRNA [NM_004460]
							0.564426	PRSS8	Homo sapiens protease, serine, 8 (prostasin) (PRSS8), mRNA [NM_002773]
							0.450006	C2	Homo sapiens complement component 2 (C2), mRNA [NM_000063]
							0.235225	PRSS11	Homo sapiens protease, serine, 11 (IGF binding) (PRSS11), mRNA [NM_002775]
							0.215991	DF	Homo sapiens D component of complement (adipsin) (DF), mRNA [NM_001928]
							0.710891	KLK2	Homo sapiens kallikrein 2, prostatic (KLK2), transcript variant 1, mRNA [NM_005551]
							0.268762	C1R	Homo sapiens complement component 1, r subcomponent (C1R), mRNA [NM_001733]
							0.182273	AK023096	Homo sapiens cDNA FLJ13034 fis, clone NT2RP3001232. [AK023096]
GO:0005501	MF	retinoid binding	Interacting selectively with retinoids, any member of a class of isoprenoids that contain or are derived from four prenyl groups linked head-to-tail. Retinoids include retinol and retinal and structurally similar natural derivatives or synthetic compounds, but need not have vitamin A activity.	0.00331362	11	3
							0.473833	RBP7	Homo sapiens retinol binding protein 7, cellular (RBP7), mRNA [NM_052960]
							0.207937	RBP4	Homo sapiens retinol binding protein 4, plasma (RBP4), mRNA [NM_006744]
							0.471713	PTGDS	Homo sapiens prostaglandin D2 synthase 21kDa (brain) (PTGDS), mRNA [NM_000954]
GO:0019840	MF	isoprenoid binding	Interacting selectively with any isoprenoid compound, isoprene (2-methylbuta-1,3-diene) or compounds containing or derived from linked isoprene (3-methyl-2-butenylene) residues.	0.00331362	11	3
							0.473833	RBP7	Homo sapiens retinol binding protein 7, cellular (RBP7), mRNA [NM_052960]
							0.207937	RBP4	Homo sapiens retinol binding protein 4, plasma (RBP4), mRNA [NM_006744]
							0.471713	PTGDS	Homo sapiens prostaglandin D2 synthase 21kDa (brain) (PTGDS), mRNA [NM_000954]
GO:0008238	MF	exopeptidase activity	Catalysis of the cleavage of the terminal or penultimate peptide bond of a peptide chain, releasing a single amino acid or dipeptide. Exopeptidases are classified as aminopeptidases, carboxypeptidases, dipeptidases, and omega peptidases.	0.00463015	72	7
							0.278059	CTSC	Homo sapiens cathepsin C (CTSC), transcript variant 2, mRNA [NM_148170]
							0.11164	FAP	Homo sapiens fibroblast activation protein, alpha (FAP), mRNA [NM_004460]
							0.28611	CPE	Homo sapiens carboxypeptidase E (CPE), mRNA [NM_001873]
							0.359137	UCHL1	Homo sapiens ubiquitin carboxyl-terminal esterase L1 (ubiquitin thiolesterase) (UCHL1), mRNA [NM_004181]
							0.405241	CNDP2	Homo sapiens CNDP dipeptidase 2 (metallopeptidase M20 family) (CNDP2), mRNA [NM_018235]
							0.128382	AEBP1	Homo sapiens AE binding protein 1 (AEBP1), mRNA [NM_001129]
							0.155861	CPXM2	Homo sapiens carboxypeptidase X (M14 family), member 2 (CPXM2), mRNA [NM_198148]
GO:0019903	MF	protein phosphatase binding	Interacting selectively with any protein phosphatase.	0.00480073	4	2
							0.121885	DSCR1L1	Homo sapiens Down syndrome critical region gene 1-like 1 (DSCR1L1), mRNA [NM_005822]
							0.199083	PPP1R16B	Homo sapiens protein phosphatase 1, regulatory (inhibitor) subunit 16B (PPP1R16B), mRNA [NM_015568]
GO:0004947	MF	bradykinin receptor activity	Combining with bradykinin to initiate a change in cell activity.	0.00480073	4	2
							0.28904	BDKRB1	Homo sapiens bradykinin receptor B1 (BDKRB1), mRNA [NM_000710]
							0.282664	BDKRB2	Homo sapiens bradykinin receptor B2 (BDKRB2), mRNA [NM_000623]
GO:0004024	MF	alcohol dehydrogenase activity, zinc-dependent	Catalysis of the reaction: an alcohol + NAD+ = an aldehyde or ketone + NADH + H+.	0.00480073	4	2
							0.247573	ADH1A	Homo sapiens alcohol dehydrogenase 1A (class I), alpha polypeptide (ADH1A), mRNA [NM_000667]
							0.257735	ADH1C	Homo sapiens alcohol dehydrogenase 1C (class I), gamma polypeptide (ADH1C), mRNA [NM_000669]
GO:0004866	MF	endopeptidase inhibitor activity	Stops, prevents or reduces the activity of an endopeptidase, any enzyme that hydrolyzes nonterminal peptide linkages in polypeptides.	0.00506463	112	9
							0.417277	PZP	Homo sapiens pregnancy-zone protein (PZP), mRNA [NM_002864]
							0.26447	C3	Homo sapiens complement component 3 (C3), mRNA [NM_000064]
							0.0901987	TFPI	Homo sapiens tissue factor pathway inhibitor (lipoprotein-associated coagulation inhibitor) (TFPI), mRNA [NM_006287]
							0.602911	TIMP4	Homo sapiens tissue inhibitor of metalloproteinase 4 (TIMP4), mRNA [NM_003256]
							0.30526	A2M	Homo sapiens alpha-2-macroglobulin (A2M), mRNA [NM_000014]
							0.165855	RECK	Homo sapiens reversion-inducing-cysteine-rich protein with kazal motifs (RECK), mRNA [NM_021111]
							0.26142	SERPINF1	Homo sapiens serine (or cysteine) proteinase inhibitor, clade F (alpha-2 antiplasmin, pigment epithelium derived factor), member 1 (SERPINF1), mRNA [NM_002615]
							0.356354	TIMP2	Homo sapiens tissue inhibitor of metalloproteinase 2 (TIMP2), mRNA [NM_003255]
							0.266618	TIMP3	Homo sapiens tissue inhibitor of metalloproteinase 3 (Sorsby fundus dystrophy, pseudoinflammatory) (TIMP3), mRNA [NM_000362]
GO:0005102	MF	receptor binding	Interacting selectively with one or more specific sites on a receptor molecule, a macromolecule that undergoes combination with a hormone, neurotransmitter, drug or intracellular messenger to initiate a change in cell function.	0.00511915	552	27
							0.175029	IGF1	Homo sapiens insulin-like growth factor 1 (somatomedin C) (IGF1), mRNA [NM_000618]
							0.137792	LEP	Homo sapiens leptin (obesity homolog, mouse) (LEP), mRNA [NM_000230]
							0.140158	ANGPT2	Homo sapiens angiopoietin 2 (ANGPT2), mRNA [NM_001147]
							0.267433	GREM2	Homo sapiens gremlin 2 homolog, cysteine knot superfamily (Xenopus laevis) (GREM2), mRNA [NM_022469]
							0.583032	CCL15	Homo sapiens chemokine (C-C motif) ligand 15 (CCL15), transcript variant 3, mRNA [NM_032965]
							0.26447	C3	Homo sapiens complement component 3 (C3), mRNA [NM_000064]
							0.12052	OGN	Homo sapiens osteoglycin (osteoinductive factor, mimecan) (OGN), transcript variant 1, mRNA [NM_033014]
							0.200718	CXCL12	Homo sapiens chemokine (C-X-C motif) ligand 12 (stromal cell-derived factor 1) (CXCL12), mRNA [NM_000609]
							0.0998008	ADM	Homo sapiens adrenomedullin (ADM), mRNA [NM_001124]
							0.516781	IFNA7	Homo sapiens interferon, alpha 7 (IFNA7), mRNA [NM_021057]
							0.429996	GMFG	Homo sapiens glia maturation factor, gamma (GMFG), mRNA [NM_004877]
							0.260985	AK054946	Homo sapiens cDNA FLJ30384 fis, clone BRACE2008114. [AK054946]
							0.226006	VWF	Homo sapiens von Willebrand factor (VWF), mRNA [NM_000552]
							0.103066	LAMA4	Homo sapiens laminin, alpha 4 (LAMA4), mRNA [NM_002290]
							0.142061	GDF10	Homo sapiens growth differentiation factor 10 (GDF10), mRNA [NM_004962]
							0.306304	CCL2	Homo sapiens chemokine (C-C motif) ligand 2 (CCL2), mRNA [NM_002982]
							0.192977	SLIT2	Homo sapiens slit homolog 2 (Drosophila) (SLIT2), mRNA [NM_004787]
							0.278452	ICAM2	Homo sapiens intercellular adhesion molecule 2 (ICAM2), mRNA [NM_000873]
							0.443692	D2S448	Homo sapiens Melanoma associated gene, mRNA (cDNA clone IMAGE:3948774), partial cds. [BC009496]
							0.0959944	LOC492304	Homo sapiens putative insulin-like growth factor II associated protein (LOC492304), mRNA [NM_001007139]
							0.60414	ECM2	Homo sapiens extracellular matrix protein 2, female organ and adipocyte specific (ECM2), mRNA [NM_001393]
							0.739748	DOK1	Homo sapiens docking protein 1, 62kDa (downstream of tyrosine kinase 1) (DOK1), mRNA [NM_001381]
							0.385286	FBLN5	Homo sapiens fibulin 5 (FBLN5), mRNA [NM_006329]
							0.11173	CCL15	Homo sapiens chemokine (C-C motif) ligand 15 (CCL15), transcript variant 2, mRNA [NM_004167]
							0.587241	MGC12815	Homo sapiens chemokine (C-C motif) ligand 3-like 3 (CCL3L3), mRNA [NM_001001437]
							0.565966	APOL2	Homo sapiens apolipoprotein L, 2 (APOL2), transcript variant beta, mRNA [NM_145637]
							0.275362	TGFBI	Homo sapiens transforming growth factor, beta-induced, 68kDa (TGFBI), mRNA [NM_000358]
							0.269391	FIGF	Homo sapiens c-fos induced growth factor (vascular endothelial growth factor D) (FIGF), mRNA [NM_004469]
							0.303795	IGF1	Homo sapiens insulin-like growth factor 1 (somatomedin C) (IGF1), mRNA [NM_000618]
GO:0030414	MF	protease inhibitor activity	Stops, prevents or reduces the activity of a protease, any enzyme catalyzes the hydrolysis peptide bonds.	0.00536742	113	9
							0.417277	PZP	Homo sapiens pregnancy-zone protein (PZP), mRNA [NM_002864]
							0.26447	C3	Homo sapiens complement component 3 (C3), mRNA [NM_000064]
							0.0901987	TFPI	Homo sapiens tissue factor pathway inhibitor (lipoprotein-associated coagulation inhibitor) (TFPI), mRNA [NM_006287]
							0.602911	TIMP4	Homo sapiens tissue inhibitor of metalloproteinase 4 (TIMP4), mRNA [NM_003256]
							0.30526	A2M	Homo sapiens alpha-2-macroglobulin (A2M), mRNA [NM_000014]
							0.165855	RECK	Homo sapiens reversion-inducing-cysteine-rich protein with kazal motifs (RECK), mRNA [NM_021111]
							0.26142	SERPINF1	Homo sapiens serine (or cysteine) proteinase inhibitor, clade F (alpha-2 antiplasmin, pigment epithelium derived factor), member 1 (SERPINF1), mRNA [NM_002615]
							0.356354	TIMP2	Homo sapiens tissue inhibitor of metalloproteinase 2 (TIMP2), mRNA [NM_003255]
							0.266618	TIMP3	Homo sapiens tissue inhibitor of metalloproteinase 3 (Sorsby fundus dystrophy, pseudoinflammatory) (TIMP3), mRNA [NM_000362]
GO:0005178	MF	integrin binding	Interacting selectively with an integrin.	0.00617484	26	4
							0.278452	ICAM2	Homo sapiens intercellular adhesion molecule 2 (ICAM2), mRNA [NM_000873]
							0.60414	ECM2	Homo sapiens extracellular matrix protein 2, female organ and adipocyte specific (ECM2), mRNA [NM_001393]
							0.385286	FBLN5	Homo sapiens fibulin 5 (FBLN5), mRNA [NM_006329]
							0.275362	TGFBI	Homo sapiens transforming growth factor, beta-induced, 68kDa (TGFBI), mRNA [NM_000358]
GO:0008236	MF	serine-type peptidase activity	Catalysis of the hydrolysis of peptide linkages in oligopeptides or polypeptides; a serine residue (and a histidine residue) are at the active center.	0.00631777	137	10
							0.238541	HTRA3	Homo sapiens HtrA serine peptidase 3 (HTRA3), mRNA [NM_053044]
							0.0907378	PCSK5	Homo sapiens proprotein convertase subtilisin/kexin type 5 (PCSK5), mRNA [NM_006200]
							0.235267	C1S	Homo sapiens complement component 1, s subcomponent (C1S), transcript variant 1, mRNA [NM_001734]
							0.11164	FAP	Homo sapiens fibroblast activation protein, alpha (FAP), mRNA [NM_004460]
							0.564426	PRSS8	Homo sapiens protease, serine, 8 (prostasin) (PRSS8), mRNA [NM_002773]
							0.450006	C2	Homo sapiens complement component 2 (C2), mRNA [NM_000063]
							0.235225	PRSS11	Homo sapiens protease, serine, 11 (IGF binding) (PRSS11), mRNA [NM_002775]
							0.215991	DF	Homo sapiens D component of complement (adipsin) (DF), mRNA [NM_001928]
							0.710891	KLK2	Homo sapiens kallikrein 2, prostatic (KLK2), transcript variant 1, mRNA [NM_005551]
							0.268762	C1R	Homo sapiens complement component 1, r subcomponent (C1R), mRNA [NM_001733]
							0.182273	AK023096	Homo sapiens cDNA FLJ13034 fis, clone NT2RP3001232. [AK023096]
GO:0019199	MF	transmembrane receptor protein kinase activity	NA	0.00669169	77	7
							0.360128	FGFR1	Homo sapiens fibroblast growth factor receptor 1 (fms-related tyrosine kinase 2, Pfeiffer syndrome) (FGFR1), transcript variant 7, mRNA [NM_023109]
							0.216795	LTBP1	Homo sapiens latent transforming growth factor beta binding protein 1 (LTBP1), transcript variant 1, mRNA [NM_206943]
							0.21462	CR596233	full-length cDNA clone CS0DF012YN06 of Fetal brain of Homo sapiens (human). [CR596233]
							0.275763	NRP1	Homo sapiens neuropilin 1 (NRP1), mRNA [NM_003873]
							0.10355	PDGFRB	Homo sapiens platelet-derived growth factor receptor, beta polypeptide (PDGFRB), mRNA [NM_002609]
							0.140951	PDGFRL	Homo sapiens platelet-derived growth factor receptor-like (PDGFRL), mRNA [NM_006207]
							0.0584295	TEK	Homo sapiens TEK tyrosine kinase, endothelial (venous malformations, multiple cutaneous and mucosal) (TEK), mRNA [NM_000459]
GO:0005100	MF	Rho GTPase activator activity	Increases the rate of GTP hydrolysis by the GTPase Rho.	0.00685527	14	3
							0.327436	CENTD3	Homo sapiens centaurin, delta 3 (CENTD3), mRNA [NM_022481]
							0.191445	A_24_P910080	Unknown
							0.190674	ARHGAP6	Homo sapiens Rho GTPase activating protein 6 (ARHGAP6), transcript variant 2, mRNA [NM_001174]
							0.198886	DLC1	Homo sapiens deleted in liver cancer 1 (DLC1), transcript variant 1, mRNA [NM_182643]
GO:0019902	MF	phosphatase binding	Interacting selectively with any phosphatase.	0.00784884	5	2
							0.121885	DSCR1L1	Homo sapiens Down syndrome critical region gene 1-like 1 (DSCR1L1), mRNA [NM_005822]
							0.199083	PPP1R16B	Homo sapiens protein phosphatase 1, regulatory (inhibitor) subunit 16B (PPP1R16B), mRNA [NM_015568]
GO:0003706	MF	ligand-regulated transcription factor activity	NA	0.00784884	5	2
							0.0841474	NR2F1	Homo sapiens nuclear receptor subfamily 2, group F, member 1 (NR2F1), mRNA [NM_005654]
							0.334156	NR2F2	Homo sapiens nuclear receptor subfamily 2, group F, member 2 (NR2F2), mRNA [NM_021005]
GO:0005509	MF	calcium ion binding	Interacting selectively with calcium ions (Ca2+).	0.00797193	710	32
							0.374867	THBS2	Homo sapiens thrombospondin 2 (THBS2), mRNA [NM_003247]
							0.145009	THBS2	Human thrombospondin 2 (THBS2) mRNA, complete cds. [L12350]
							0.361237	FKBP9	Homo sapiens FK506 binding protein 9, 63 kDa (FKBP9), mRNA [NM_007270]
							0.216795	LTBP1	Homo sapiens latent transforming growth factor beta binding protein 1 (LTBP1), transcript variant 1, mRNA [NM_206943]
							0.543564	C9orf13	Homo sapiens cDNA FLJ90754 fis, clone PLACE4000354, weakly similar to COMPLEMENT RECEPTOR TYPE 1 PRECURSOR. [AK075235]
							0.501962	TRPV2	Homo sapiens transient receptor potential cation channel, subfamily V, member 2 (TRPV2), mRNA [NM_016113]
							0.235267	C1S	Homo sapiens complement component 1, s subcomponent (C1S), transcript variant 1, mRNA [NM_001734]
							0.0953811	NID2	Homo sapiens nidogen 2 (osteonidogen) (NID2), mRNA [NM_007361]
							0.240996	EGFL7	Homo sapiens EGF-like-domain, multiple 7 (EGFL7), transcript variant 2, mRNA [NM_201446]
							0.513841	NOTCH4	Homo sapiens Notch homolog 4 (Drosophila) (NOTCH4), mRNA [NM_004557]
							0.364856	MAN1C1	Homo sapiens mannosidase, alpha, class 1C, member 1 (MAN1C1), mRNA [NM_020379]
							0.361328	FBLN2	Homo sapiens fibulin 2 (FBLN2), transcript variant 1, mRNA [NM_001004019]
							0.42303	BC032027	Homo sapiens, clone IMAGE:4825733, mRNA, partial cds. [BC032027]
							0.464824	CDH23	Homo sapiens cadherin-like 23 (CDH23), transcript variant 1, mRNA [NM_022124]
							0.192977	SLIT2	Homo sapiens slit homolog 2 (Drosophila) (SLIT2), mRNA [NM_004787]
							0.488551	LRP1	Homo sapiens low density lipoprotein-related protein 1 (alpha-2-macroglobulin receptor) (LRP1), mRNA [NM_002332]
							0.329642	F13A1	Homo sapiens coagulation factor XIII, A1 polypeptide (F13A1), mRNA [NM_000129]
							0.185101	FBLN1	Homo sapiens fibulin 1 (FBLN1), transcript variant D, mRNA [NM_006486]
							0.494468	DCHS1	Homo sapiens dachsous 1 (Drosophila) (DCHS1), mRNA [NM_003737]
							0.296684	FSTL1	Homo sapiens follistatin-like 1 (FSTL1), mRNA [NM_007085]
							0.191845	SPARC	Homo sapiens secreted protein, acidic, cysteine-rich (osteonectin) (SPARC), mRNA [NM_003118]
							0.385286	FBLN5	Homo sapiens fibulin 5 (FBLN5), mRNA [NM_006329]
							0.217646	SLIT3	Homo sapiens slit homolog 3 (Drosophila) (SLIT3), mRNA [NM_003062]
							0.349572	ATP2B4	Homo sapiens ATPase, Ca++ transporting, plasma membrane 4 (ATP2B4), transcript variant 1, mRNA [NM_001001396]
							0.185613	ITGA1	Homo sapiens integrin, alpha 1 (ITGA1), mRNA [NM_181501]
							0.095275	MFAP4	Homo sapiens microfibrillar-associated protein 4 (MFAP4), mRNA [NM_002404]
							0.196514	THBD	Homo sapiens thrombomodulin (THBD), mRNA [NM_000361]
							0.552725	PLA2G2D	Homo sapiens phospholipase A2, group IID (PLA2G2D), mRNA [NM_012400]
							0.253188	S100A4	Homo sapiens S100 calcium binding protein A4 (calcium protein, calvasculin, metastasin, murine placental homolog) (S100A4), transcript variant 1, mRNA [NM_002961]
							0.268762	C1R	Homo sapiens complement component 1, r subcomponent (C1R), mRNA [NM_001733]
							0.217366	EHD2	Homo sapiens EH-domain containing 2 (EHD2), mRNA [NM_014601]
							0.267323	S100A10	Homo sapiens S100 calcium binding protein A10 (annexin II ligand, calpactin I, light polypeptide (p11)) (S100A10), mRNA [NM_002966]
							0.16547	AK095841	Homo sapiens cDNA FLJ38522 fis, clone HCHON2000818. [AK095841]
							0.387226	SPOCK	Homo sapiens sparc/osteonectin, cwcv and kazal-like domains proteoglycan (testican) (SPOCK), mRNA [NM_004598]
GO:0015662	MF	ATPase activity, coupled to transmembrane movement of ions, phosphorylative mechanism	Catalysis of the reaction: ATP + H2O = ADP + phosphate, to directly drive the transport of ions across a membrane. The reaction is characterized by the transient formation of a high-energy aspartyl-phosphoryl-enzyme intermediate.	0.00840139	44	5
							0.510325	ATP8B2	Homo sapiens ATPase, Class I, type 8B, member 2 (ATP8B2), transcript variant 1, mRNA [NM_020452]
							0.557761	LAX	Homo sapiens cDNA FLJ20340 fis, clone HEP12374. [AK000347]
							0.349572	ATP2B4	Homo sapiens ATPase, Ca++ transporting, plasma membrane 4 (ATP2B4), transcript variant 1, mRNA [NM_001001396]
							0.63117	ATP1B2	Homo sapiens ATPase, Na+/K+ transporting, beta 2 polypeptide (ATP1B2), mRNA [NM_001678]
							0.44756	ATP1B3	Homo sapiens ATPase, Na+/K+ transporting, beta 3 polypeptide (ATP1B3), mRNA [NM_001679]
GO:0005576	CC	extracellular region	The space external to the outermost structure of a cell. For cells without external protective or external encapsulating structures this refers to space outside of the plasma membrane. This term covers the host cell environment outside an intracellular parasite.	2.53247e-21	1077	89
							0.0891763	DCN	Homo sapiens decorin (DCN), transcript variant A1, mRNA [NM_001920]
							0.374867	THBS2	Homo sapiens thrombospondin 2 (THBS2), mRNA [NM_003247]
							0.210572	COL5A2	Homo sapiens collagen, type V, alpha 2 (COL5A2), mRNA [NM_000393]
							0.175029	IGF1	Homo sapiens insulin-like growth factor 1 (somatomedin C) (IGF1), mRNA [NM_000618]
							0.273849	IGFBP5	Homo sapiens insulin-like growth factor binding protein 5 (IGFBP5), mRNA [NM_000599]
							0.268481	COL15A1	Homo sapiens collagen, type XV, alpha 1 (COL15A1), mRNA [NM_001855]
							0.238541	HTRA3	Homo sapiens HtrA serine peptidase 3 (HTRA3), mRNA [NM_053044]
							0.137792	LEP	Homo sapiens leptin (obesity homolog, mouse) (LEP), mRNA [NM_000230]
							0.267748	RNASE1	Homo sapiens ribonuclease, RNase A family, 1 (pancreatic) (RNASE1), transcript variant 3, mRNA [NM_198232]
							0.145009	THBS2	Human thrombospondin 2 (THBS2) mRNA, complete cds. [L12350]
							0.301253	COL18A1	Homo sapiens collagen, type XVIII, alpha 1 (COL18A1), transcript variant 1, mRNA [NM_030582]
							0.216795	LTBP1	Homo sapiens latent transforming growth factor beta binding protein 1 (LTBP1), transcript variant 1, mRNA [NM_206943]
							0.140158	ANGPT2	Homo sapiens angiopoietin 2 (ANGPT2), mRNA [NM_001147]
							0.417277	PZP	Homo sapiens pregnancy-zone protein (PZP), mRNA [NM_002864]
							0.0907378	PCSK5	Homo sapiens proprotein convertase subtilisin/kexin type 5 (PCSK5), mRNA [NM_006200]
							0.267433	GREM2	Homo sapiens gremlin 2 homolog, cysteine knot superfamily (Xenopus laevis) (GREM2), mRNA [NM_022469]
							0.583032	CCL15	Homo sapiens chemokine (C-C motif) ligand 15 (CCL15), transcript variant 3, mRNA [NM_032965]
							0.248073	NM_001014975	Homo sapiens complement factor H (CFH), transcript variant 2, mRNA [NM_001014975]
							0.194551	EMILIN2	Homo sapiens elastin microfibril interfacer 2 (EMILIN2), mRNA [NM_032048]
							0.379312	SULF2	Homo sapiens sulfatase 2 (SULF2), transcript variant 1, mRNA [NM_018837]
							0.26447	C3	Homo sapiens complement component 3 (C3), mRNA [NM_000064]
							0.200718	CXCL12	Homo sapiens chemokine (C-X-C motif) ligand 12 (stromal cell-derived factor 1) (CXCL12), mRNA [NM_000609]
							0.0998008	ADM	Homo sapiens adrenomedullin (ADM), mRNA [NM_001124]
							0.516781	IFNA7	Homo sapiens interferon, alpha 7 (IFNA7), mRNA [NM_021057]
							0.235267	C1S	Homo sapiens complement component 1, s subcomponent (C1S), transcript variant 1, mRNA [NM_001734]
							0.0953811	NID2	Homo sapiens nidogen 2 (osteonidogen) (NID2), mRNA [NM_007361]
							0.240996	EGFL7	Homo sapiens EGF-like-domain, multiple 7 (EGFL7), transcript variant 2, mRNA [NM_201446]
							0.495056	COL16A1	Homo sapiens collagen, type XVI, alpha 1 (COL16A1), mRNA [NM_001856]
							0.187782	COL1A1	Homo sapiens collagen, type I, alpha 1 (COL1A1), mRNA [NM_000088]
							0.0901987	TFPI	Homo sapiens tissue factor pathway inhibitor (lipoprotein-associated coagulation inhibitor) (TFPI), mRNA [NM_006287]
							0.361328	FBLN2	Homo sapiens fibulin 2 (FBLN2), transcript variant 1, mRNA [NM_001004019]
							0.42303	BC032027	Homo sapiens, clone IMAGE:4825733, mRNA, partial cds. [BC032027]
							0.219724	IGJ	Homo sapiens immunoglobulin J polypeptide, linker protein for immunoglobulin alpha and mu polypeptides (IGJ), mRNA [NM_144646]
							0.226006	VWF	Homo sapiens von Willebrand factor (VWF), mRNA [NM_000552]
							0.103066	LAMA4	Homo sapiens laminin, alpha 4 (LAMA4), mRNA [NM_002290]
							0.142061	GDF10	Homo sapiens growth differentiation factor 10 (GDF10), mRNA [NM_004962]
							0.309551	COL3A1	Homo sapiens collagen, type III, alpha 1 (Ehlers-Danlos syndrome type IV, autosomal dominant) (COL3A1), mRNA [NM_000090]
							0.306304	CCL2	Homo sapiens chemokine (C-C motif) ligand 2 (CCL2), mRNA [NM_002982]
							0.437612	LAMC1	Homo sapiens laminin, gamma 1 (formerly LAMB2) (LAMC1), mRNA [NM_002293]
							0.192977	SLIT2	Homo sapiens slit homolog 2 (Drosophila) (SLIT2), mRNA [NM_004787]
							0.243807	DPT	Homo sapiens dermatopontin (DPT), mRNA [NM_001937]
							0.329642	F13A1	Homo sapiens coagulation factor XIII, A1 polypeptide (F13A1), mRNA [NM_000129]
							0.4627	MFNG	Homo sapiens manic fringe homolog (Drosophila) (MFNG), mRNA [NM_002405]
							0.372548	TNXB	Homo sapiens tenascin XB (TNXB), transcript variant XB, mRNA [NM_019105]
							0.229671	CLEC3B	Homo sapiens C-type lectin domain family 3, member B (CLEC3B), mRNA [NM_003278]
							0.342303	SOD3	Homo sapiens superoxide dismutase 3, extracellular (SOD3), mRNA [NM_003102]
							0.319097	ADAMTS4	Homo sapiens a disintegrin-like and metalloprotease (reprolysin type) with thrombospondin type 1 motif, 4 (ADAMTS4), mRNA [NM_005099]
							0.185101	FBLN1	Homo sapiens fibulin 1 (FBLN1), transcript variant D, mRNA [NM_006486]
							0.602673	GRIA1	Homo sapiens glutamate receptor, ionotropic, AMPA 1 (GRIA1), mRNA [NM_000827]
							0.602911	TIMP4	Homo sapiens tissue inhibitor of metalloproteinase 4 (TIMP4), mRNA [NM_003256]
							0.594162	ADAMTS2	Homo sapiens a disintegrin-like and metalloprotease (reprolysin type) with thrombospondin type 1 motif, 2 (ADAMTS2), transcript variant 2, mRNA [NM_021599]
							0.0641653	WISP2	Homo sapiens WNT1 inducible signaling pathway protein 2 (WISP2), mRNA [NM_003881]
							0.60414	ECM2	Homo sapiens extracellular matrix protein 2, female organ and adipocyte specific (ECM2), mRNA [NM_001393]
							0.757907	MFAP2	Homo sapiens microfibrillar-associated protein 2 (MFAP2), transcript variant 1, mRNA [NM_017459]
							0.286645	KAZALD1	Homo sapiens Kazal-type serine protease inhibitor domain 1 (KAZALD1), mRNA [NM_030929]
							0.296684	FSTL1	Homo sapiens follistatin-like 1 (FSTL1), mRNA [NM_007085]
							0.0728956	LUM	Homo sapiens lumican (LUM), mRNA [NM_002345]
							0.191845	SPARC	Homo sapiens secreted protein, acidic, cysteine-rich (osteonectin) (SPARC), mRNA [NM_003118]
							0.0639029	COL1A2	Homo sapiens collagen, type I, alpha 2 (COL1A2), mRNA [NM_000089]
							0.318927	WNT11	Homo sapiens wingless-type MMTV integration site family, member 11 (WNT11), mRNA [NM_004626]
							0.385286	FBLN5	Homo sapiens fibulin 5 (FBLN5), mRNA [NM_006329]
							0.30526	A2M	Homo sapiens alpha-2-macroglobulin (A2M), mRNA [NM_000014]
							0.564426	PRSS8	Homo sapiens protease, serine, 8 (prostasin) (PRSS8), mRNA [NM_002773]
							0.11173	CCL15	Homo sapiens chemokine (C-C motif) ligand 15 (CCL15), transcript variant 2, mRNA [NM_004167]
							0.207937	RBP4	Homo sapiens retinol binding protein 4, plasma (RBP4), mRNA [NM_006744]
							0.217646	SLIT3	Homo sapiens slit homolog 3 (Drosophila) (SLIT3), mRNA [NM_003062]
							0.202384	COL6A1	Homo sapiens collagen, type VI, alpha 1 (COL6A1), mRNA [NM_001848]
							0.587241	MGC12815	Homo sapiens chemokine (C-C motif) ligand 3-like 3 (CCL3L3), mRNA [NM_001001437]
							0.095275	MFAP4	Homo sapiens microfibrillar-associated protein 4 (MFAP4), mRNA [NM_002404]
							0.0599425	IGFBP7	Homo sapiens insulin-like growth factor binding protein 7 (IGFBP7), mRNA [NM_001553]
							0.552725	PLA2G2D	Homo sapiens phospholipase A2, group IID (PLA2G2D), mRNA [NM_012400]
							0.356388	IGFBP6	Homo sapiens insulin-like growth factor binding protein 6 (IGFBP6), mRNA [NM_002178]
							0.393801	DPT	Homo sapiens dermatopontin (DPT), mRNA [NM_001937]
							0.565966	APOL2	Homo sapiens apolipoprotein L, 2 (APOL2), transcript variant beta, mRNA [NM_145637]
							0.450006	C2	Homo sapiens complement component 2 (C2), mRNA [NM_000063]
							0.235225	PRSS11	Homo sapiens protease, serine, 11 (IGF binding) (PRSS11), mRNA [NM_002775]
							0.156818	SPON2	Homo sapiens spondin 2, extracellular matrix protein (SPON2), mRNA [NM_012445]
							0.215991	DF	Homo sapiens D component of complement (adipsin) (DF), mRNA [NM_001928]
							0.0721811	LPL	Homo sapiens lipoprotein lipase (LPL), mRNA [NM_000237]
							0.275362	TGFBI	Homo sapiens transforming growth factor, beta-induced, 68kDa (TGFBI), mRNA [NM_000358]
							0.246302	COL5A1	Homo sapiens collagen, type V, alpha 1 (COL5A1), mRNA [NM_000093]
							0.268762	C1R	Homo sapiens complement component 1, r subcomponent (C1R), mRNA [NM_001733]
							0.26142	SERPINF1	Homo sapiens serine (or cysteine) proteinase inhibitor, clade F (alpha-2 antiplasmin, pigment epithelium derived factor), member 1 (SERPINF1), mRNA [NM_002615]
							0.395882	ELN	Homo sapiens elastin (supravalvular aortic stenosis, Williams-Beuren syndrome), mRNA (cDNA clone MGC:70763 IMAGE:6153564), complete cds. [BC065566]
							0.182273	AK023096	Homo sapiens cDNA FLJ13034 fis, clone NT2RP3001232. [AK023096]
							0.269391	FIGF	Homo sapiens c-fos induced growth factor (vascular endothelial growth factor D) (FIGF), mRNA [NM_004469]
							0.250082	LOXL1	Homo sapiens lysyl oxidase-like 1 (LOXL1), mRNA [NM_005576]
							0.16547	AK095841	Homo sapiens cDNA FLJ38522 fis, clone HCHON2000818. [AK095841]
							0.356354	TIMP2	Homo sapiens tissue inhibitor of metalloproteinase 2 (TIMP2), mRNA [NM_003255]
							0.471713	PTGDS	Homo sapiens prostaglandin D2 synthase 21kDa (brain) (PTGDS), mRNA [NM_000954]
							0.303795	IGF1	Homo sapiens insulin-like growth factor 1 (somatomedin C) (IGF1), mRNA [NM_000618]
							0.211308	COL12A1	Homo sapiens collagen, type XII, alpha 1 (COL12A1), transcript variant long, mRNA [NM_004370]
							0.266618	TIMP3	Homo sapiens tissue inhibitor of metalloproteinase 3 (Sorsby fundus dystrophy, pseudoinflammatory) (TIMP3), mRNA [NM_000362]
							0.371917	ADAMTSL1	Homo sapiens ADAMTS-like 1 (ADAMTSL1), transcript variant 1, mRNA [NM_139238]
							0.387226	SPOCK	Homo sapiens sparc/osteonectin, cwcv and kazal-like domains proteoglycan (testican) (SPOCK), mRNA [NM_004598]
GO:0005578	CC	extracellular matrix (sensu Metazoa)	A layer consisting mainly of proteins (especially collagen) and glycosaminoglycans (mostly as proteoglycans) that forms a sheet underlying cells such as endothelial and epithelial cells. The proteins are secreted by cells in the vicinity. As in, but not restricted to, the multicellular animals (Metazoa, ncbi_taxonomy_id:33208).	1.34038e-14	353	41
							0.0891763	DCN	Homo sapiens decorin (DCN), transcript variant A1, mRNA [NM_001920]
							0.374867	THBS2	Homo sapiens thrombospondin 2 (THBS2), mRNA [NM_003247]
							0.210572	COL5A2	Homo sapiens collagen, type V, alpha 2 (COL5A2), mRNA [NM_000393]
							0.268481	COL15A1	Homo sapiens collagen, type XV, alpha 1 (COL15A1), mRNA [NM_001855]
							0.145009	THBS2	Human thrombospondin 2 (THBS2) mRNA, complete cds. [L12350]
							0.301253	COL18A1	Homo sapiens collagen, type XVIII, alpha 1 (COL18A1), transcript variant 1, mRNA [NM_030582]
							0.216795	LTBP1	Homo sapiens latent transforming growth factor beta binding protein 1 (LTBP1), transcript variant 1, mRNA [NM_206943]
							0.194551	EMILIN2	Homo sapiens elastin microfibril interfacer 2 (EMILIN2), mRNA [NM_032048]
							0.0953811	NID2	Homo sapiens nidogen 2 (osteonidogen) (NID2), mRNA [NM_007361]
							0.495056	COL16A1	Homo sapiens collagen, type XVI, alpha 1 (COL16A1), mRNA [NM_001856]
							0.187782	COL1A1	Homo sapiens collagen, type I, alpha 1 (COL1A1), mRNA [NM_000088]
							0.361328	FBLN2	Homo sapiens fibulin 2 (FBLN2), transcript variant 1, mRNA [NM_001004019]
							0.226006	VWF	Homo sapiens von Willebrand factor (VWF), mRNA [NM_000552]
							0.103066	LAMA4	Homo sapiens laminin, alpha 4 (LAMA4), mRNA [NM_002290]
							0.309551	COL3A1	Homo sapiens collagen, type III, alpha 1 (Ehlers-Danlos syndrome type IV, autosomal dominant) (COL3A1), mRNA [NM_000090]
							0.437612	LAMC1	Homo sapiens laminin, gamma 1 (formerly LAMB2) (LAMC1), mRNA [NM_002293]
							0.243807	DPT	Homo sapiens dermatopontin (DPT), mRNA [NM_001937]
							0.372548	TNXB	Homo sapiens tenascin XB (TNXB), transcript variant XB, mRNA [NM_019105]
							0.342303	SOD3	Homo sapiens superoxide dismutase 3, extracellular (SOD3), mRNA [NM_003102]
							0.319097	ADAMTS4	Homo sapiens a disintegrin-like and metalloprotease (reprolysin type) with thrombospondin type 1 motif, 4 (ADAMTS4), mRNA [NM_005099]
							0.185101	FBLN1	Homo sapiens fibulin 1 (FBLN1), transcript variant D, mRNA [NM_006486]
							0.602673	GRIA1	Homo sapiens glutamate receptor, ionotropic, AMPA 1 (GRIA1), mRNA [NM_000827]
							0.602911	TIMP4	Homo sapiens tissue inhibitor of metalloproteinase 4 (TIMP4), mRNA [NM_003256]
							0.594162	ADAMTS2	Homo sapiens a disintegrin-like and metalloprotease (reprolysin type) with thrombospondin type 1 motif, 2 (ADAMTS2), transcript variant 2, mRNA [NM_021599]
							0.60414	ECM2	Homo sapiens extracellular matrix protein 2, female organ and adipocyte specific (ECM2), mRNA [NM_001393]
							0.757907	MFAP2	Homo sapiens microfibrillar-associated protein 2 (MFAP2), transcript variant 1, mRNA [NM_017459]
							0.0728956	LUM	Homo sapiens lumican (LUM), mRNA [NM_002345]
							0.191845	SPARC	Homo sapiens secreted protein, acidic, cysteine-rich (osteonectin) (SPARC), mRNA [NM_003118]
							0.0639029	COL1A2	Homo sapiens collagen, type I, alpha 2 (COL1A2), mRNA [NM_000089]
							0.385286	FBLN5	Homo sapiens fibulin 5 (FBLN5), mRNA [NM_006329]
							0.202384	COL6A1	Homo sapiens collagen, type VI, alpha 1 (COL6A1), mRNA [NM_001848]
							0.095275	MFAP4	Homo sapiens microfibrillar-associated protein 4 (MFAP4), mRNA [NM_002404]
							0.393801	DPT	Homo sapiens dermatopontin (DPT), mRNA [NM_001937]
							0.156818	SPON2	Homo sapiens spondin 2, extracellular matrix protein (SPON2), mRNA [NM_012445]
							0.275362	TGFBI	Homo sapiens transforming growth factor, beta-induced, 68kDa (TGFBI), mRNA [NM_000358]
							0.246302	COL5A1	Homo sapiens collagen, type V, alpha 1 (COL5A1), mRNA [NM_000093]
							0.395882	ELN	Homo sapiens elastin (supravalvular aortic stenosis, Williams-Beuren syndrome), mRNA (cDNA clone MGC:70763 IMAGE:6153564), complete cds. [BC065566]
							0.16547	AK095841	Homo sapiens cDNA FLJ38522 fis, clone HCHON2000818. [AK095841]
							0.356354	TIMP2	Homo sapiens tissue inhibitor of metalloproteinase 2 (TIMP2), mRNA [NM_003255]
							0.211308	COL12A1	Homo sapiens collagen, type XII, alpha 1 (COL12A1), transcript variant long, mRNA [NM_004370]
							0.266618	TIMP3	Homo sapiens tissue inhibitor of metalloproteinase 3 (Sorsby fundus dystrophy, pseudoinflammatory) (TIMP3), mRNA [NM_000362]
							0.371917	ADAMTSL1	Homo sapiens ADAMTS-like 1 (ADAMTSL1), transcript variant 1, mRNA [NM_139238]
							0.387226	SPOCK	Homo sapiens sparc/osteonectin, cwcv and kazal-like domains proteoglycan (testican) (SPOCK), mRNA [NM_004598]
GO:0031012	CC	extracellular matrix	A structure lying external to one or more cells, which provides structural support for cells or tissues; may be completely external to the cell (as in animals) or be part of the cell (as in plants).	1.47831e-14	354	41
							0.0891763	DCN	Homo sapiens decorin (DCN), transcript variant A1, mRNA [NM_001920]
							0.374867	THBS2	Homo sapiens thrombospondin 2 (THBS2), mRNA [NM_003247]
							0.210572	COL5A2	Homo sapiens collagen, type V, alpha 2 (COL5A2), mRNA [NM_000393]
							0.268481	COL15A1	Homo sapiens collagen, type XV, alpha 1 (COL15A1), mRNA [NM_001855]
							0.145009	THBS2	Human thrombospondin 2 (THBS2) mRNA, complete cds. [L12350]
							0.301253	COL18A1	Homo sapiens collagen, type XVIII, alpha 1 (COL18A1), transcript variant 1, mRNA [NM_030582]
							0.216795	LTBP1	Homo sapiens latent transforming growth factor beta binding protein 1 (LTBP1), transcript variant 1, mRNA [NM_206943]
							0.194551	EMILIN2	Homo sapiens elastin microfibril interfacer 2 (EMILIN2), mRNA [NM_032048]
							0.0953811	NID2	Homo sapiens nidogen 2 (osteonidogen) (NID2), mRNA [NM_007361]
							0.495056	COL16A1	Homo sapiens collagen, type XVI, alpha 1 (COL16A1), mRNA [NM_001856]
							0.187782	COL1A1	Homo sapiens collagen, type I, alpha 1 (COL1A1), mRNA [NM_000088]
							0.361328	FBLN2	Homo sapiens fibulin 2 (FBLN2), transcript variant 1, mRNA [NM_001004019]
							0.226006	VWF	Homo sapiens von Willebrand factor (VWF), mRNA [NM_000552]
							0.103066	LAMA4	Homo sapiens laminin, alpha 4 (LAMA4), mRNA [NM_002290]
							0.309551	COL3A1	Homo sapiens collagen, type III, alpha 1 (Ehlers-Danlos syndrome type IV, autosomal dominant) (COL3A1), mRNA [NM_000090]
							0.437612	LAMC1	Homo sapiens laminin, gamma 1 (formerly LAMB2) (LAMC1), mRNA [NM_002293]
							0.243807	DPT	Homo sapiens dermatopontin (DPT), mRNA [NM_001937]
							0.372548	TNXB	Homo sapiens tenascin XB (TNXB), transcript variant XB, mRNA [NM_019105]
							0.342303	SOD3	Homo sapiens superoxide dismutase 3, extracellular (SOD3), mRNA [NM_003102]
							0.319097	ADAMTS4	Homo sapiens a disintegrin-like and metalloprotease (reprolysin type) with thrombospondin type 1 motif, 4 (ADAMTS4), mRNA [NM_005099]
							0.185101	FBLN1	Homo sapiens fibulin 1 (FBLN1), transcript variant D, mRNA [NM_006486]
							0.602673	GRIA1	Homo sapiens glutamate receptor, ionotropic, AMPA 1 (GRIA1), mRNA [NM_000827]
							0.602911	TIMP4	Homo sapiens tissue inhibitor of metalloproteinase 4 (TIMP4), mRNA [NM_003256]
							0.594162	ADAMTS2	Homo sapiens a disintegrin-like and metalloprotease (reprolysin type) with thrombospondin type 1 motif, 2 (ADAMTS2), transcript variant 2, mRNA [NM_021599]
							0.60414	ECM2	Homo sapiens extracellular matrix protein 2, female organ and adipocyte specific (ECM2), mRNA [NM_001393]
							0.757907	MFAP2	Homo sapiens microfibrillar-associated protein 2 (MFAP2), transcript variant 1, mRNA [NM_017459]
							0.0728956	LUM	Homo sapiens lumican (LUM), mRNA [NM_002345]
							0.191845	SPARC	Homo sapiens secreted protein, acidic, cysteine-rich (osteonectin) (SPARC), mRNA [NM_003118]
							0.0639029	COL1A2	Homo sapiens collagen, type I, alpha 2 (COL1A2), mRNA [NM_000089]
							0.385286	FBLN5	Homo sapiens fibulin 5 (FBLN5), mRNA [NM_006329]
							0.202384	COL6A1	Homo sapiens collagen, type VI, alpha 1 (COL6A1), mRNA [NM_001848]
							0.095275	MFAP4	Homo sapiens microfibrillar-associated protein 4 (MFAP4), mRNA [NM_002404]
							0.393801	DPT	Homo sapiens dermatopontin (DPT), mRNA [NM_001937]
							0.156818	SPON2	Homo sapiens spondin 2, extracellular matrix protein (SPON2), mRNA [NM_012445]
							0.275362	TGFBI	Homo sapiens transforming growth factor, beta-induced, 68kDa (TGFBI), mRNA [NM_000358]
							0.246302	COL5A1	Homo sapiens collagen, type V, alpha 1 (COL5A1), mRNA [NM_000093]
							0.395882	ELN	Homo sapiens elastin (supravalvular aortic stenosis, Williams-Beuren syndrome), mRNA (cDNA clone MGC:70763 IMAGE:6153564), complete cds. [BC065566]
							0.16547	AK095841	Homo sapiens cDNA FLJ38522 fis, clone HCHON2000818. [AK095841]
							0.356354	TIMP2	Homo sapiens tissue inhibitor of metalloproteinase 2 (TIMP2), mRNA [NM_003255]
							0.211308	COL12A1	Homo sapiens collagen, type XII, alpha 1 (COL12A1), transcript variant long, mRNA [NM_004370]
							0.266618	TIMP3	Homo sapiens tissue inhibitor of metalloproteinase 3 (Sorsby fundus dystrophy, pseudoinflammatory) (TIMP3), mRNA [NM_000362]
							0.371917	ADAMTSL1	Homo sapiens ADAMTS-like 1 (ADAMTSL1), transcript variant 1, mRNA [NM_139238]
							0.387226	SPOCK	Homo sapiens sparc/osteonectin, cwcv and kazal-like domains proteoglycan (testican) (SPOCK), mRNA [NM_004598]
GO:0005581	CC	collagen	Any of the various assemblies in which collagen chains form a left-handed triple helix; may assemble into higher order structures.	7.34182e-10	32	11
							0.210572	COL5A2	Homo sapiens collagen, type V, alpha 2 (COL5A2), mRNA [NM_000393]
							0.268481	COL15A1	Homo sapiens collagen, type XV, alpha 1 (COL15A1), mRNA [NM_001855]
							0.301253	COL18A1	Homo sapiens collagen, type XVIII, alpha 1 (COL18A1), transcript variant 1, mRNA [NM_030582]
							0.495056	COL16A1	Homo sapiens collagen, type XVI, alpha 1 (COL16A1), mRNA [NM_001856]
							0.187782	COL1A1	Homo sapiens collagen, type I, alpha 1 (COL1A1), mRNA [NM_000088]
							0.309551	COL3A1	Homo sapiens collagen, type III, alpha 1 (Ehlers-Danlos syndrome type IV, autosomal dominant) (COL3A1), mRNA [NM_000090]
							0.0728956	LUM	Homo sapiens lumican (LUM), mRNA [NM_002345]
							0.0639029	COL1A2	Homo sapiens collagen, type I, alpha 2 (COL1A2), mRNA [NM_000089]
							0.202384	COL6A1	Homo sapiens collagen, type VI, alpha 1 (COL6A1), mRNA [NM_001848]
							0.246302	COL5A1	Homo sapiens collagen, type V, alpha 1 (COL5A1), mRNA [NM_000093]
							0.211308	COL12A1	Homo sapiens collagen, type XII, alpha 1 (COL12A1), transcript variant long, mRNA [NM_004370]
GO:0005615	CC	extracellular space	That part of a multicellular organism outside the cells proper, usually taken to be outside the plasma membranes, and occupied by fluid.	1.10093e-09	460	39
							0.175029	IGF1	Homo sapiens insulin-like growth factor 1 (somatomedin C) (IGF1), mRNA [NM_000618]
							0.137792	LEP	Homo sapiens leptin (obesity homolog, mouse) (LEP), mRNA [NM_000230]
							0.140158	ANGPT2	Homo sapiens angiopoietin 2 (ANGPT2), mRNA [NM_001147]
							0.417277	PZP	Homo sapiens pregnancy-zone protein (PZP), mRNA [NM_002864]
							0.0907378	PCSK5	Homo sapiens proprotein convertase subtilisin/kexin type 5 (PCSK5), mRNA [NM_006200]
							0.267433	GREM2	Homo sapiens gremlin 2 homolog, cysteine knot superfamily (Xenopus laevis) (GREM2), mRNA [NM_022469]
							0.583032	CCL15	Homo sapiens chemokine (C-C motif) ligand 15 (CCL15), transcript variant 3, mRNA [NM_032965]
							0.248073	NM_001014975	Homo sapiens complement factor H (CFH), transcript variant 2, mRNA [NM_001014975]
							0.379312	SULF2	Homo sapiens sulfatase 2 (SULF2), transcript variant 1, mRNA [NM_018837]
							0.26447	C3	Homo sapiens complement component 3 (C3), mRNA [NM_000064]
							0.200718	CXCL12	Homo sapiens chemokine (C-X-C motif) ligand 12 (stromal cell-derived factor 1) (CXCL12), mRNA [NM_000609]
							0.0998008	ADM	Homo sapiens adrenomedullin (ADM), mRNA [NM_001124]
							0.516781	IFNA7	Homo sapiens interferon, alpha 7 (IFNA7), mRNA [NM_021057]
							0.235267	C1S	Homo sapiens complement component 1, s subcomponent (C1S), transcript variant 1, mRNA [NM_001734]
							0.361328	FBLN2	Homo sapiens fibulin 2 (FBLN2), transcript variant 1, mRNA [NM_001004019]
							0.42303	BC032027	Homo sapiens, clone IMAGE:4825733, mRNA, partial cds. [BC032027]
							0.142061	GDF10	Homo sapiens growth differentiation factor 10 (GDF10), mRNA [NM_004962]
							0.306304	CCL2	Homo sapiens chemokine (C-C motif) ligand 2 (CCL2), mRNA [NM_002982]
							0.192977	SLIT2	Homo sapiens slit homolog 2 (Drosophila) (SLIT2), mRNA [NM_004787]
							0.329642	F13A1	Homo sapiens coagulation factor XIII, A1 polypeptide (F13A1), mRNA [NM_000129]
							0.4627	MFNG	Homo sapiens manic fringe homolog (Drosophila) (MFNG), mRNA [NM_002405]
							0.229671	CLEC3B	Homo sapiens C-type lectin domain family 3, member B (CLEC3B), mRNA [NM_003278]
							0.185101	FBLN1	Homo sapiens fibulin 1 (FBLN1), transcript variant D, mRNA [NM_006486]
							0.296684	FSTL1	Homo sapiens follistatin-like 1 (FSTL1), mRNA [NM_007085]
							0.30526	A2M	Homo sapiens alpha-2-macroglobulin (A2M), mRNA [NM_000014]
							0.564426	PRSS8	Homo sapiens protease, serine, 8 (prostasin) (PRSS8), mRNA [NM_002773]
							0.11173	CCL15	Homo sapiens chemokine (C-C motif) ligand 15 (CCL15), transcript variant 2, mRNA [NM_004167]
							0.207937	RBP4	Homo sapiens retinol binding protein 4, plasma (RBP4), mRNA [NM_006744]
							0.217646	SLIT3	Homo sapiens slit homolog 3 (Drosophila) (SLIT3), mRNA [NM_003062]
							0.587241	MGC12815	Homo sapiens chemokine (C-C motif) ligand 3-like 3 (CCL3L3), mRNA [NM_001001437]
							0.356388	IGFBP6	Homo sapiens insulin-like growth factor binding protein 6 (IGFBP6), mRNA [NM_002178]
							0.450006	C2	Homo sapiens complement component 2 (C2), mRNA [NM_000063]
							0.235225	PRSS11	Homo sapiens protease, serine, 11 (IGF binding) (PRSS11), mRNA [NM_002775]
							0.156818	SPON2	Homo sapiens spondin 2, extracellular matrix protein (SPON2), mRNA [NM_012445]
							0.215991	DF	Homo sapiens D component of complement (adipsin) (DF), mRNA [NM_001928]
							0.0721811	LPL	Homo sapiens lipoprotein lipase (LPL), mRNA [NM_000237]
							0.275362	TGFBI	Homo sapiens transforming growth factor, beta-induced, 68kDa (TGFBI), mRNA [NM_000358]
							0.268762	C1R	Homo sapiens complement component 1, r subcomponent (C1R), mRNA [NM_001733]
							0.182273	AK023096	Homo sapiens cDNA FLJ13034 fis, clone NT2RP3001232. [AK023096]
							0.269391	FIGF	Homo sapiens c-fos induced growth factor (vascular endothelial growth factor D) (FIGF), mRNA [NM_004469]
							0.16547	AK095841	Homo sapiens cDNA FLJ38522 fis, clone HCHON2000818. [AK095841]
							0.303795	IGF1	Homo sapiens insulin-like growth factor 1 (somatomedin C) (IGF1), mRNA [NM_000618]
							0.387226	SPOCK	Homo sapiens sparc/osteonectin, cwcv and kazal-like domains proteoglycan (testican) (SPOCK), mRNA [NM_004598]
GO:0005583	CC	fibrillar collagen	Any collagen polymer in which collagen triple helices associate to form fibrils.	1.05886e-07	10	6
							0.210572	COL5A2	Homo sapiens collagen, type V, alpha 2 (COL5A2), mRNA [NM_000393]
							0.187782	COL1A1	Homo sapiens collagen, type I, alpha 1 (COL1A1), mRNA [NM_000088]
							0.309551	COL3A1	Homo sapiens collagen, type III, alpha 1 (Ehlers-Danlos syndrome type IV, autosomal dominant) (COL3A1), mRNA [NM_000090]
							0.0728956	LUM	Homo sapiens lumican (LUM), mRNA [NM_002345]
							0.0639029	COL1A2	Homo sapiens collagen, type I, alpha 2 (COL1A2), mRNA [NM_000089]
							0.246302	COL5A1	Homo sapiens collagen, type V, alpha 1 (COL5A1), mRNA [NM_000093]
GO:0030934	CC	anchoring collagen	Any collagen polymer which links one collagen assembly, such as a collagen fibril or sheet, to other structures.	0.00176789	9	3
							0.495056	COL16A1	Homo sapiens collagen, type XVI, alpha 1 (COL16A1), mRNA [NM_001856]
							0.202384	COL6A1	Homo sapiens collagen, type VI, alpha 1 (COL6A1), mRNA [NM_001848]
							0.211308	COL12A1	Homo sapiens collagen, type XII, alpha 1 (COL12A1), transcript variant long, mRNA [NM_004370]
GO:0001527	CC	microfibril	Extracellular matrix components occurring independently or along with elastin. Thought to have force-bearing functions in tendon. In addition to fibrillins, microfibrils may contain other associated proteins.	0.00245435	3	2
							0.757907	MFAP2	Homo sapiens microfibrillar-associated protein 2 (MFAP2), transcript variant 1, mRNA [NM_017459]
							0.095275	MFAP4	Homo sapiens microfibrillar-associated protein 4 (MFAP4), mRNA [NM_002404]
GO:0005584	CC	collagen type I	A collagen heterotrimer containing two alpha1(I) chains and one alpha2(I) chain; type I collagen triple helices associate to form banded fibrils.	0.00245435	3	2
							0.187782	COL1A1	Homo sapiens collagen, type I, alpha 1 (COL1A1), mRNA [NM_000088]
							0.0639029	COL1A2	Homo sapiens collagen, type I, alpha 2 (COL1A2), mRNA [NM_000089]
GO:0005588	CC	collagen type V	A collagen heterotrimer containing type V alpha chains; [alpha1(V)]2alpha2(V) and alpha1(V)alpha2(V)alpha3(V) trimers have been observed; type V collagen triple helices associate to form fibrils.	0.00245435	3	2
							0.210572	COL5A2	Homo sapiens collagen, type V, alpha 2 (COL5A2), mRNA [NM_000393]
							0.246302	COL5A1	Homo sapiens collagen, type V, alpha 1 (COL5A1), mRNA [NM_000093]
GO:0043205	CC	fibril	Extracellular matrix material consisting of polysaccharides and protein.	0.00245435	3	2
							0.757907	MFAP2	Homo sapiens microfibrillar-associated protein 2 (MFAP2), transcript variant 1, mRNA [NM_017459]
							0.095275	MFAP4	Homo sapiens microfibrillar-associated protein 4 (MFAP4), mRNA [NM_002404]
GO:0007275	BP	development	The biological process specifically aimed at the progression of an organism over time from an initial condition (e.g. a zygote, or a young adult) to a later condition (e.g. a multicellular animal or an aged adult).	3.3402e-10	1637	90
							0.327436	CENTD3	Homo sapiens centaurin, delta 3 (CENTD3), mRNA [NM_022481]
							0.245215	EDNRB	Homo sapiens endothelin receptor type B (EDNRB), transcript variant 2, mRNA [NM_003991]
							0.0891763	DCN	Homo sapiens decorin (DCN), transcript variant A1, mRNA [NM_001920]
							0.360128	FGFR1	Homo sapiens fibroblast growth factor receptor 1 (fms-related tyrosine kinase 2, Pfeiffer syndrome) (FGFR1), transcript variant 7, mRNA [NM_023109]
							0.191445	A_24_P910080	Unknown
							0.175029	IGF1	Homo sapiens insulin-like growth factor 1 (somatomedin C) (IGF1), mRNA [NM_000618]
							0.273849	IGFBP5	Homo sapiens insulin-like growth factor binding protein 5 (IGFBP5), mRNA [NM_000599]
							0.268481	COL15A1	Homo sapiens collagen, type XV, alpha 1 (COL15A1), mRNA [NM_001855]
							0.238541	HTRA3	Homo sapiens HtrA serine peptidase 3 (HTRA3), mRNA [NM_053044]
							0.633972	RUNX2	Homo sapiens runt-related transcription factor 2 (RUNX2), transcript variant 1, mRNA [NM_004348]
							0.301253	COL18A1	Homo sapiens collagen, type XVIII, alpha 1 (COL18A1), transcript variant 1, mRNA [NM_030582]
							0.382398	GLI1	Homo sapiens glioma-associated oncogene homolog 1 (zinc finger protein) (GLI1), mRNA [NM_005269]
							0.140158	ANGPT2	Homo sapiens angiopoietin 2 (ANGPT2), mRNA [NM_001147]
							0.225741	LMO2	Homo sapiens LIM domain only 2 (rhombotin-like 1) (LMO2), mRNA [NM_005574]
							0.222981	OLFM1	Homo sapiens olfactomedin 1 (OLFM1), transcript variant 2, mRNA [NM_006334]
							0.103277	AK123757	Homo sapiens cDNA FLJ41763 fis, clone IMR322005293. [AK123757]
							0.133546	FABP5	Homo sapiens fatty acid binding protein 5 (psoriasis-associated) (FABP5), mRNA [NM_001444]
							0.121885	DSCR1L1	Homo sapiens Down syndrome critical region gene 1-like 1 (DSCR1L1), mRNA [NM_005822]
							0.200728	IL3RA	Homo sapiens interleukin 3 receptor, alpha (low affinity) (IL3RA), mRNA [NM_002183]
							0.225741	LMO2	Homo sapiens LIM domain only 2 (rhombotin-like 1) (LMO2), mRNA [NM_005574]
							0.270292	PRRX2	Homo sapiens paired related homeobox 2 (PRRX2), mRNA [NM_016307]
							0.0409729	SFRP4	Homo sapiens secreted frizzled-related protein 4 (SFRP4), mRNA [NM_003014]
							0.513625	PAX4	Homo sapiens paired box gene 4 (PAX4), mRNA [NM_006193]
							0.139058	FABP5	Homo sapiens fatty acid binding protein 5 (psoriasis-associated) (FABP5), mRNA [NM_001444]
							0.240996	EGFL7	Homo sapiens EGF-like-domain, multiple 7 (EGFL7), transcript variant 2, mRNA [NM_201446]
							0.153878	EPAS1	Homo sapiens endothelial PAS domain protein 1 (EPAS1), mRNA [NM_001430]
							0.275763	NRP1	Homo sapiens neuropilin 1 (NRP1), mRNA [NM_003873]
							0.547509	DBN1	Homo sapiens drebrin 1 (DBN1), transcript variant 2, mRNA [NM_080881]
							0.433306	CYP1B1	Homo sapiens cytochrome P450, family 1, subfamily B, polypeptide 1 (CYP1B1), mRNA [NM_000104]
							0.156422	MITF	Homo sapiens microphthalmia-associated transcription factor (MITF), transcript variant 1, mRNA [NM_198159]
							0.24193	AK098835	Homo sapiens cDNA FLJ25969 fis, clone CBR02250. [AK098835]
							0.534835	CHRD	Homo sapiens chordin (CHRD), transcript variant 2, mRNA [NM_177978]
							0.513841	NOTCH4	Homo sapiens Notch homolog 4 (Drosophila) (NOTCH4), mRNA [NM_004557]
							0.187782	COL1A1	Homo sapiens collagen, type I, alpha 1 (COL1A1), mRNA [NM_000088]
							0.225741	LMO2	Homo sapiens LIM domain only 2 (rhombotin-like 1) (LMO2), mRNA [NM_005574]
							0.260985	AK054946	Homo sapiens cDNA FLJ30384 fis, clone BRACE2008114. [AK054946]
							0.433458	TU3A	Homo sapiens TU3A protein (TU3A), mRNA [NM_007177]
							0.178309	DMRT2	Homo sapiens doublesex and mab-3 related transcription factor 2 (DMRT2), mRNA [NM_006557]
							0.42303	BC032027	Homo sapiens, clone IMAGE:4825733, mRNA, partial cds. [BC032027]
							0.103066	LAMA4	Homo sapiens laminin, alpha 4 (LAMA4), mRNA [NM_002290]
							0.252399	SLC2A14	Homo sapiens solute carrier family 2 (facilitated glucose transporter), member 14, mRNA (cDNA clone MGC:71510 IMAGE:5297510), complete cds. [BC060766]
							0.142061	GDF10	Homo sapiens growth differentiation factor 10 (GDF10), mRNA [NM_004962]
							0.250662	SHOX2	Homo sapiens short stature homeobox 2 (SHOX2), transcript variant SHOX2a, mRNA [NM_006884]
							0.309551	COL3A1	Homo sapiens collagen, type III, alpha 1 (Ehlers-Danlos syndrome type IV, autosomal dominant) (COL3A1), mRNA [NM_000090]
							0.227775	DCAMKL1	Homo sapiens doublecortin and CaM kinase-like 1 (DCAMKL1), mRNA [NM_004734]
							0.0647814	CR623913	full-length cDNA clone CS0DI016YJ18 of Placenta Cot 25-normalized of Homo sapiens (human). [CR623913]
							0.306304	CCL2	Homo sapiens chemokine (C-C motif) ligand 2 (CCL2), mRNA [NM_002982]
							0.225741	LMO2	Homo sapiens LIM domain only 2 (rhombotin-like 1) (LMO2), mRNA [NM_005574]
							0.437612	LAMC1	Homo sapiens laminin, gamma 1 (formerly LAMB2) (LAMC1), mRNA [NM_002293]
							0.192977	SLIT2	Homo sapiens slit homolog 2 (Drosophila) (SLIT2), mRNA [NM_004787]
							0.225741	LMO2	Homo sapiens LIM domain only 2 (rhombotin-like 1) (LMO2), mRNA [NM_005574]
							0.4627	MFNG	Homo sapiens manic fringe homolog (Drosophila) (MFNG), mRNA [NM_002405]
							0.553736	ITGB1BP2	Homo sapiens integrin beta 1 binding protein (melusin) 2 (ITGB1BP2), mRNA [NM_012278]
							0.311841	PIM1	Homo sapiens pim-1 oncogene (PIM1), mRNA [NM_002648]
							0.326803	OLFM1	Homo sapiens olfactomedin 1 (OLFM1), transcript variant 1, mRNA [NM_014279]
							0.229671	CLEC3B	Homo sapiens C-type lectin domain family 3, member B (CLEC3B), mRNA [NM_003278]
							0.181757	MEOX2	Homo sapiens mesenchyme homeo box 2 (growth arrest-specific homeo box) (MEOX2), mRNA [NM_005924]
							0.225741	LMO2	Homo sapiens LIM domain only 2 (rhombotin-like 1) (LMO2), mRNA [NM_005574]
							0.392319	LHX6	Homo sapiens LIM homeobox 6 (LHX6), transcript variant 1, mRNA [NM_014368]
							0.165731	LEPR	Homo sapiens leptin receptor (LEPR), transcript variant 2, mRNA [NM_001003679]
							0.319097	ADAMTS4	Homo sapiens a disintegrin-like and metalloprotease (reprolysin type) with thrombospondin type 1 motif, 4 (ADAMTS4), mRNA [NM_005099]
							0.228019	GATA6	Homo sapiens GATA binding protein 6 (GATA6), mRNA [NM_005257]
							0.225741	LMO2	Homo sapiens LIM domain only 2 (rhombotin-like 1) (LMO2), mRNA [NM_005574]
							0.203575	BMX	Homo sapiens BMX non-receptor tyrosine kinase (BMX), mRNA [NM_001721]
							0.225741	LMO2	Homo sapiens LIM domain only 2 (rhombotin-like 1) (LMO2), mRNA [NM_005574]
							0.361333	MYH14	Homo sapiens myosin, heavy polypeptide 14 (MYH14), mRNA [NM_024729]
							0.0641653	WISP2	Homo sapiens WNT1 inducible signaling pathway protein 2 (WISP2), mRNA [NM_003881]
							0.286645	KAZALD1	Homo sapiens Kazal-type serine protease inhibitor domain 1 (KAZALD1), mRNA [NM_030929]
							0.306784	TU3A	Homo sapiens TU3A protein (TU3A), mRNA [NM_007177]
							0.149635	PLXND1	Homo sapiens plexin D1 (PLXND1), mRNA [NM_015103]
							0.225741	LMO2	Homo sapiens LIM domain only 2 (rhombotin-like 1) (LMO2), mRNA [NM_005574]
							0.191845	SPARC	Homo sapiens secreted protein, acidic, cysteine-rich (osteonectin) (SPARC), mRNA [NM_003118]
							0.0639029	COL1A2	Homo sapiens collagen, type I, alpha 2 (COL1A2), mRNA [NM_000089]
							0.318927	WNT11	Homo sapiens wingless-type MMTV integration site family, member 11 (WNT11), mRNA [NM_004626]
							0.228531	ROBO4	Homo sapiens roundabout homolog 4, magic roundabout (Drosophila) (ROBO4), mRNA [NM_019055]
							0.378631	VAMP5	Homo sapiens vesicle-associated membrane protein 5 (myobrevin) (VAMP5), mRNA [NM_006634]
							0.219715	EBF	Homo sapiens early B-cell factor (EBF), mRNA [NM_024007]
							0.217646	SLIT3	Homo sapiens slit homolog 3 (Drosophila) (SLIT3), mRNA [NM_003062]
							0.128382	AEBP1	Homo sapiens AE binding protein 1 (AEBP1), mRNA [NM_001129]
							0.38858	FADS1	Homo sapiens fatty acid desaturase 1 (FADS1), mRNA [NM_013402]
							0.0597308	ID1	Homo sapiens inhibitor of DNA binding 1, dominant negative helix-loop-helix protein (ID1), transcript variant 1, mRNA [NM_002165]
							0.271525	MYOC	Homo sapiens myocilin, trabecular meshwork inducible glucocorticoid response (MYOC), mRNA [NM_000261]
							0.0599425	IGFBP7	Homo sapiens insulin-like growth factor binding protein 7 (IGFBP7), mRNA [NM_001553]
							0.438825	DPYSL3	Homo sapiens dihydropyrimidinase-like 3 (DPYSL3), mRNA [NM_001387]
							0.356388	IGFBP6	Homo sapiens insulin-like growth factor binding protein 6 (IGFBP6), mRNA [NM_002178]
							0.110714	EPIM	Homo sapiens epimorphin (EPIM), transcript variant 1, mRNA [NM_001980]
							0.425997	MBNL1	Homo sapiens muscleblind-like (Drosophila) (MBNL1), transcript variant 1, mRNA [NM_021038]
							0.565966	APOL2	Homo sapiens apolipoprotein L, 2 (APOL2), transcript variant beta, mRNA [NM_145637]
							0.0924521	SFRP2	Homo sapiens secreted frizzled-related protein 2 (SFRP2), mRNA [NM_003013]
							0.371955	TBX2	Homo sapiens T-box 2 (TBX2), mRNA [NM_005994]
							0.219774	FZD4	Homo sapiens frizzled homolog 4 (Drosophila) (FZD4), mRNA [NM_012193]
							0.235225	PRSS11	Homo sapiens protease, serine, 11 (IGF binding) (PRSS11), mRNA [NM_002775]
							0.156818	SPON2	Homo sapiens spondin 2, extracellular matrix protein (SPON2), mRNA [NM_012445]
							0.198886	DLC1	Homo sapiens deleted in liver cancer 1 (DLC1), transcript variant 1, mRNA [NM_182643]
							0.32763	AF161345	Homo sapiens HSPC082 mRNA, partial cds. [AF161345]
							0.358553	TWIST2	Homo sapiens twist homolog 2 (Drosophila) (TWIST2), mRNA [NM_057179]
							0.26142	SERPINF1	Homo sapiens serine (or cysteine) proteinase inhibitor, clade F (alpha-2 antiplasmin, pigment epithelium derived factor), member 1 (SERPINF1), mRNA [NM_002615]
							0.395882	ELN	Homo sapiens elastin (supravalvular aortic stenosis, Williams-Beuren syndrome), mRNA (cDNA clone MGC:70763 IMAGE:6153564), complete cds. [BC065566]
							0.0706426	FLI1	Homo sapiens Friend leukemia virus integration 1 (FLI1), mRNA [NM_002017]
							0.269391	FIGF	Homo sapiens c-fos induced growth factor (vascular endothelial growth factor D) (FIGF), mRNA [NM_004469]
							0.307416	SPRY1	Homo sapiens sprouty homolog 1, antagonist of FGF signaling (Drosophila) (SPRY1), transcript variant 2, mRNA [NM_199327]
							0.119497	TBX1	Homo sapiens T-box 1 (TBX1), transcript variant C, mRNA [NM_080647]
							0.16547	AK095841	Homo sapiens cDNA FLJ38522 fis, clone HCHON2000818. [AK095841]
							0.303795	IGF1	Homo sapiens insulin-like growth factor 1 (somatomedin C) (IGF1), mRNA [NM_000618]
							0.211308	COL12A1	Homo sapiens collagen, type XII, alpha 1 (COL12A1), transcript variant long, mRNA [NM_004370]
							0.225741	LMO2	Homo sapiens LIM domain only 2 (rhombotin-like 1) (LMO2), mRNA [NM_005574]
							0.387226	SPOCK	Homo sapiens sparc/osteonectin, cwcv and kazal-like domains proteoglycan (testican) (SPOCK), mRNA [NM_004598]
GO:0007155	BP	cell adhesion	The attachment of a cell, either to another cell or to the extracellular matrix, via cell adhesion molecules.	4.75057e-09	542	42
							0.374867	THBS2	Homo sapiens thrombospondin 2 (THBS2), mRNA [NM_003247]
							0.191445	A_24_P910080	Unknown
							0.268481	COL15A1	Homo sapiens collagen, type XV, alpha 1 (COL15A1), mRNA [NM_001855]
							0.145009	THBS2	Human thrombospondin 2 (THBS2) mRNA, complete cds. [L12350]
							0.301253	COL18A1	Homo sapiens collagen, type XVIII, alpha 1 (COL18A1), transcript variant 1, mRNA [NM_030582]
							0.194551	EMILIN2	Homo sapiens elastin microfibril interfacer 2 (EMILIN2), mRNA [NM_032048]
							0.200718	CXCL12	Homo sapiens chemokine (C-X-C motif) ligand 12 (stromal cell-derived factor 1) (CXCL12), mRNA [NM_000609]
							0.0953811	NID2	Homo sapiens nidogen 2 (osteonidogen) (NID2), mRNA [NM_007361]
							0.275763	NRP1	Homo sapiens neuropilin 1 (NRP1), mRNA [NM_003873]
							0.495056	COL16A1	Homo sapiens collagen, type XVI, alpha 1 (COL16A1), mRNA [NM_001856]
							0.469189	PXN	Homo sapiens paxillin (PXN), mRNA [NM_002859]
							0.0542196	AOC3	Homo sapiens amine oxidase, copper containing 3 (vascular adhesion protein 1) (AOC3), mRNA [NM_003734]
							0.099444	ESAM	Homo sapiens endothelial cell adhesion molecule (ESAM), mRNA [NM_138961]
							0.226006	VWF	Homo sapiens von Willebrand factor (VWF), mRNA [NM_000552]
							0.103066	LAMA4	Homo sapiens laminin, alpha 4 (LAMA4), mRNA [NM_002290]
							0.464824	CDH23	Homo sapiens cadherin-like 23 (CDH23), transcript variant 1, mRNA [NM_022124]
							0.306304	CCL2	Homo sapiens chemokine (C-C motif) ligand 2 (CCL2), mRNA [NM_002982]
							0.437612	LAMC1	Homo sapiens laminin, gamma 1 (formerly LAMB2) (LAMC1), mRNA [NM_002293]
							0.192977	SLIT2	Homo sapiens slit homolog 2 (Drosophila) (SLIT2), mRNA [NM_004787]
							0.243807	DPT	Homo sapiens dermatopontin (DPT), mRNA [NM_001937]
							0.278452	ICAM2	Homo sapiens intercellular adhesion molecule 2 (ICAM2), mRNA [NM_000873]
							0.372548	TNXB	Homo sapiens tenascin XB (TNXB), transcript variant XB, mRNA [NM_019105]
							0.494468	DCHS1	Homo sapiens dachsous 1 (Drosophila) (DCHS1), mRNA [NM_003737]
							0.0641653	WISP2	Homo sapiens WNT1 inducible signaling pathway protein 2 (WISP2), mRNA [NM_003881]
							0.60414	ECM2	Homo sapiens extracellular matrix protein 2, female organ and adipocyte specific (ECM2), mRNA [NM_001393]
							0.53883	BCAR1	Homo sapiens breast cancer anti-estrogen resistance 1 (BCAR1), mRNA [NM_014567]
							0.385286	FBLN5	Homo sapiens fibulin 5 (FBLN5), mRNA [NM_006329]
							0.0721843	CD36	Homo sapiens CD36 antigen (collagen type I receptor, thrombospondin receptor) (CD36), transcript variant 2, mRNA [NM_001001547]
							0.288112	JAM2	Homo sapiens junctional adhesion molecule 2 (JAM2), mRNA [NM_021219]
							0.202384	COL6A1	Homo sapiens collagen, type VI, alpha 1 (COL6A1), mRNA [NM_001848]
							0.128382	AEBP1	Homo sapiens AE binding protein 1 (AEBP1), mRNA [NM_001129]
							0.185613	ITGA1	Homo sapiens integrin, alpha 1 (ITGA1), mRNA [NM_181501]
							0.095275	MFAP4	Homo sapiens microfibrillar-associated protein 4 (MFAP4), mRNA [NM_002404]
							0.155861	CPXM2	Homo sapiens carboxypeptidase X (M14 family), member 2 (CPXM2), mRNA [NM_198148]
							0.213752	PECAM1	Homo sapiens platelet/endothelial cell adhesion molecule (CD31 antigen) (PECAM1), mRNA [NM_000442]
							0.212945	CLDN5	Homo sapiens claudin 5 (transmembrane protein deleted in velocardiofacial syndrome) (CLDN5), mRNA [NM_003277]
							0.393801	DPT	Homo sapiens dermatopontin (DPT), mRNA [NM_001937]
							0.265827	ATP5J	Homo sapiens cDNA FLJ31517 fis, clone NT2RI2000007. [AK056079]
							0.156818	SPON2	Homo sapiens spondin 2, extracellular matrix protein (SPON2), mRNA [NM_012445]
							0.198886	DLC1	Homo sapiens deleted in liver cancer 1 (DLC1), transcript variant 1, mRNA [NM_182643]
							0.275362	TGFBI	Homo sapiens transforming growth factor, beta-induced, 68kDa (TGFBI), mRNA [NM_000358]
							0.219417	CD99	Homo sapiens CD99 antigen (CD99), mRNA [NM_002414]
							0.246302	COL5A1	Homo sapiens collagen, type V, alpha 1 (COL5A1), mRNA [NM_000093]
							0.211308	COL12A1	Homo sapiens collagen, type XII, alpha 1 (COL12A1), transcript variant long, mRNA [NM_004370]
							0.184487	SRPX	Homo sapiens sushi-repeat-containing protein, X-linked (SRPX), mRNA [NM_006307]
							0.387226	SPOCK	Homo sapiens sparc/osteonectin, cwcv and kazal-like domains proteoglycan (testican) (SPOCK), mRNA [NM_004598]
GO:0009653	BP	morphogenesis	The process by which anatomical structures are generated and organized. Morphogenesis pertains to the creation of form.	8.6132e-09	1112	66
							0.327436	CENTD3	Homo sapiens centaurin, delta 3 (CENTD3), mRNA [NM_022481]
							0.245215	EDNRB	Homo sapiens endothelin receptor type B (EDNRB), transcript variant 2, mRNA [NM_003991]
							0.0891763	DCN	Homo sapiens decorin (DCN), transcript variant A1, mRNA [NM_001920]
							0.360128	FGFR1	Homo sapiens fibroblast growth factor receptor 1 (fms-related tyrosine kinase 2, Pfeiffer syndrome) (FGFR1), transcript variant 7, mRNA [NM_023109]
							0.191445	A_24_P910080	Unknown
							0.175029	IGF1	Homo sapiens insulin-like growth factor 1 (somatomedin C) (IGF1), mRNA [NM_000618]
							0.273849	IGFBP5	Homo sapiens insulin-like growth factor binding protein 5 (IGFBP5), mRNA [NM_000599]
							0.268481	COL15A1	Homo sapiens collagen, type XV, alpha 1 (COL15A1), mRNA [NM_001855]
							0.238541	HTRA3	Homo sapiens HtrA serine peptidase 3 (HTRA3), mRNA [NM_053044]
							0.633972	RUNX2	Homo sapiens runt-related transcription factor 2 (RUNX2), transcript variant 1, mRNA [NM_004348]
							0.301253	COL18A1	Homo sapiens collagen, type XVIII, alpha 1 (COL18A1), transcript variant 1, mRNA [NM_030582]
							0.140158	ANGPT2	Homo sapiens angiopoietin 2 (ANGPT2), mRNA [NM_001147]
							0.222981	OLFM1	Homo sapiens olfactomedin 1 (OLFM1), transcript variant 2, mRNA [NM_006334]
							0.133546	FABP5	Homo sapiens fatty acid binding protein 5 (psoriasis-associated) (FABP5), mRNA [NM_001444]
							0.121885	DSCR1L1	Homo sapiens Down syndrome critical region gene 1-like 1 (DSCR1L1), mRNA [NM_005822]
							0.513625	PAX4	Homo sapiens paired box gene 4 (PAX4), mRNA [NM_006193]
							0.139058	FABP5	Homo sapiens fatty acid binding protein 5 (psoriasis-associated) (FABP5), mRNA [NM_001444]
							0.240996	EGFL7	Homo sapiens EGF-like-domain, multiple 7 (EGFL7), transcript variant 2, mRNA [NM_201446]
							0.153878	EPAS1	Homo sapiens endothelial PAS domain protein 1 (EPAS1), mRNA [NM_001430]
							0.275763	NRP1	Homo sapiens neuropilin 1 (NRP1), mRNA [NM_003873]
							0.547509	DBN1	Homo sapiens drebrin 1 (DBN1), transcript variant 2, mRNA [NM_080881]
							0.24193	AK098835	Homo sapiens cDNA FLJ25969 fis, clone CBR02250. [AK098835]
							0.534835	CHRD	Homo sapiens chordin (CHRD), transcript variant 2, mRNA [NM_177978]
							0.513841	NOTCH4	Homo sapiens Notch homolog 4 (Drosophila) (NOTCH4), mRNA [NM_004557]
							0.187782	COL1A1	Homo sapiens collagen, type I, alpha 1 (COL1A1), mRNA [NM_000088]
							0.433458	TU3A	Homo sapiens TU3A protein (TU3A), mRNA [NM_007177]
							0.178309	DMRT2	Homo sapiens doublesex and mab-3 related transcription factor 2 (DMRT2), mRNA [NM_006557]
							0.42303	BC032027	Homo sapiens, clone IMAGE:4825733, mRNA, partial cds. [BC032027]
							0.142061	GDF10	Homo sapiens growth differentiation factor 10 (GDF10), mRNA [NM_004962]
							0.250662	SHOX2	Homo sapiens short stature homeobox 2 (SHOX2), transcript variant SHOX2a, mRNA [NM_006884]
							0.309551	COL3A1	Homo sapiens collagen, type III, alpha 1 (Ehlers-Danlos syndrome type IV, autosomal dominant) (COL3A1), mRNA [NM_000090]
							0.227775	DCAMKL1	Homo sapiens doublecortin and CaM kinase-like 1 (DCAMKL1), mRNA [NM_004734]
							0.306304	CCL2	Homo sapiens chemokine (C-C motif) ligand 2 (CCL2), mRNA [NM_002982]
							0.437612	LAMC1	Homo sapiens laminin, gamma 1 (formerly LAMB2) (LAMC1), mRNA [NM_002293]
							0.192977	SLIT2	Homo sapiens slit homolog 2 (Drosophila) (SLIT2), mRNA [NM_004787]
							0.553736	ITGB1BP2	Homo sapiens integrin beta 1 binding protein (melusin) 2 (ITGB1BP2), mRNA [NM_012278]
							0.326803	OLFM1	Homo sapiens olfactomedin 1 (OLFM1), transcript variant 1, mRNA [NM_014279]
							0.229671	CLEC3B	Homo sapiens C-type lectin domain family 3, member B (CLEC3B), mRNA [NM_003278]
							0.392319	LHX6	Homo sapiens LIM homeobox 6 (LHX6), transcript variant 1, mRNA [NM_014368]
							0.319097	ADAMTS4	Homo sapiens a disintegrin-like and metalloprotease (reprolysin type) with thrombospondin type 1 motif, 4 (ADAMTS4), mRNA [NM_005099]
							0.228019	GATA6	Homo sapiens GATA binding protein 6 (GATA6), mRNA [NM_005257]
							0.203575	BMX	Homo sapiens BMX non-receptor tyrosine kinase (BMX), mRNA [NM_001721]
							0.361333	MYH14	Homo sapiens myosin, heavy polypeptide 14 (MYH14), mRNA [NM_024729]
							0.0641653	WISP2	Homo sapiens WNT1 inducible signaling pathway protein 2 (WISP2), mRNA [NM_003881]
							0.286645	KAZALD1	Homo sapiens Kazal-type serine protease inhibitor domain 1 (KAZALD1), mRNA [NM_030929]
							0.306784	TU3A	Homo sapiens TU3A protein (TU3A), mRNA [NM_007177]
							0.191845	SPARC	Homo sapiens secreted protein, acidic, cysteine-rich (osteonectin) (SPARC), mRNA [NM_003118]
							0.0639029	COL1A2	Homo sapiens collagen, type I, alpha 2 (COL1A2), mRNA [NM_000089]
							0.318927	WNT11	Homo sapiens wingless-type MMTV integration site family, member 11 (WNT11), mRNA [NM_004626]
							0.228531	ROBO4	Homo sapiens roundabout homolog 4, magic roundabout (Drosophila) (ROBO4), mRNA [NM_019055]
							0.378631	VAMP5	Homo sapiens vesicle-associated membrane protein 5 (myobrevin) (VAMP5), mRNA [NM_006634]
							0.217646	SLIT3	Homo sapiens slit homolog 3 (Drosophila) (SLIT3), mRNA [NM_003062]
							0.128382	AEBP1	Homo sapiens AE binding protein 1 (AEBP1), mRNA [NM_001129]
							0.271525	MYOC	Homo sapiens myocilin, trabecular meshwork inducible glucocorticoid response (MYOC), mRNA [NM_000261]
							0.0599425	IGFBP7	Homo sapiens insulin-like growth factor binding protein 7 (IGFBP7), mRNA [NM_001553]
							0.438825	DPYSL3	Homo sapiens dihydropyrimidinase-like 3 (DPYSL3), mRNA [NM_001387]
							0.356388	IGFBP6	Homo sapiens insulin-like growth factor binding protein 6 (IGFBP6), mRNA [NM_002178]
							0.110714	EPIM	Homo sapiens epimorphin (EPIM), transcript variant 1, mRNA [NM_001980]
							0.425997	MBNL1	Homo sapiens muscleblind-like (Drosophila) (MBNL1), transcript variant 1, mRNA [NM_021038]
							0.235225	PRSS11	Homo sapiens protease, serine, 11 (IGF binding) (PRSS11), mRNA [NM_002775]
							0.156818	SPON2	Homo sapiens spondin 2, extracellular matrix protein (SPON2), mRNA [NM_012445]
							0.198886	DLC1	Homo sapiens deleted in liver cancer 1 (DLC1), transcript variant 1, mRNA [NM_182643]
							0.32763	AF161345	Homo sapiens HSPC082 mRNA, partial cds. [AF161345]
							0.358553	TWIST2	Homo sapiens twist homolog 2 (Drosophila) (TWIST2), mRNA [NM_057179]
							0.26142	SERPINF1	Homo sapiens serine (or cysteine) proteinase inhibitor, clade F (alpha-2 antiplasmin, pigment epithelium derived factor), member 1 (SERPINF1), mRNA [NM_002615]
							0.395882	ELN	Homo sapiens elastin (supravalvular aortic stenosis, Williams-Beuren syndrome), mRNA (cDNA clone MGC:70763 IMAGE:6153564), complete cds. [BC065566]
							0.0706426	FLI1	Homo sapiens Friend leukemia virus integration 1 (FLI1), mRNA [NM_002017]
							0.269391	FIGF	Homo sapiens c-fos induced growth factor (vascular endothelial growth factor D) (FIGF), mRNA [NM_004469]
							0.119497	TBX1	Homo sapiens T-box 1 (TBX1), transcript variant C, mRNA [NM_080647]
							0.16547	AK095841	Homo sapiens cDNA FLJ38522 fis, clone HCHON2000818. [AK095841]
							0.303795	IGF1	Homo sapiens insulin-like growth factor 1 (somatomedin C) (IGF1), mRNA [NM_000618]
							0.211308	COL12A1	Homo sapiens collagen, type XII, alpha 1 (COL12A1), transcript variant long, mRNA [NM_004370]
							0.387226	SPOCK	Homo sapiens sparc/osteonectin, cwcv and kazal-like domains proteoglycan (testican) (SPOCK), mRNA [NM_004598]
GO:0009887	BP	organogenesis	Morphogenesis of a tissue or tissues that work together to perform a specific function or functions. Morphogenesis pertains to processes by which anatomical structures are generated and organized. Organs are commonly observed as visibly distinct structures, but may also exist as loosely associated clusters of cells that work together to perform a specific function or functions.	4.65747e-08	863	54
							0.245215	EDNRB	Homo sapiens endothelin receptor type B (EDNRB), transcript variant 2, mRNA [NM_003991]
							0.0891763	DCN	Homo sapiens decorin (DCN), transcript variant A1, mRNA [NM_001920]
							0.360128	FGFR1	Homo sapiens fibroblast growth factor receptor 1 (fms-related tyrosine kinase 2, Pfeiffer syndrome) (FGFR1), transcript variant 7, mRNA [NM_023109]
							0.175029	IGF1	Homo sapiens insulin-like growth factor 1 (somatomedin C) (IGF1), mRNA [NM_000618]
							0.268481	COL15A1	Homo sapiens collagen, type XV, alpha 1 (COL15A1), mRNA [NM_001855]
							0.633972	RUNX2	Homo sapiens runt-related transcription factor 2 (RUNX2), transcript variant 1, mRNA [NM_004348]
							0.301253	COL18A1	Homo sapiens collagen, type XVIII, alpha 1 (COL18A1), transcript variant 1, mRNA [NM_030582]
							0.140158	ANGPT2	Homo sapiens angiopoietin 2 (ANGPT2), mRNA [NM_001147]
							0.222981	OLFM1	Homo sapiens olfactomedin 1 (OLFM1), transcript variant 2, mRNA [NM_006334]
							0.133546	FABP5	Homo sapiens fatty acid binding protein 5 (psoriasis-associated) (FABP5), mRNA [NM_001444]
							0.121885	DSCR1L1	Homo sapiens Down syndrome critical region gene 1-like 1 (DSCR1L1), mRNA [NM_005822]
							0.513625	PAX4	Homo sapiens paired box gene 4 (PAX4), mRNA [NM_006193]
							0.139058	FABP5	Homo sapiens fatty acid binding protein 5 (psoriasis-associated) (FABP5), mRNA [NM_001444]
							0.240996	EGFL7	Homo sapiens EGF-like-domain, multiple 7 (EGFL7), transcript variant 2, mRNA [NM_201446]
							0.153878	EPAS1	Homo sapiens endothelial PAS domain protein 1 (EPAS1), mRNA [NM_001430]
							0.275763	NRP1	Homo sapiens neuropilin 1 (NRP1), mRNA [NM_003873]
							0.547509	DBN1	Homo sapiens drebrin 1 (DBN1), transcript variant 2, mRNA [NM_080881]
							0.24193	AK098835	Homo sapiens cDNA FLJ25969 fis, clone CBR02250. [AK098835]
							0.534835	CHRD	Homo sapiens chordin (CHRD), transcript variant 2, mRNA [NM_177978]
							0.513841	NOTCH4	Homo sapiens Notch homolog 4 (Drosophila) (NOTCH4), mRNA [NM_004557]
							0.187782	COL1A1	Homo sapiens collagen, type I, alpha 1 (COL1A1), mRNA [NM_000088]
							0.178309	DMRT2	Homo sapiens doublesex and mab-3 related transcription factor 2 (DMRT2), mRNA [NM_006557]
							0.42303	BC032027	Homo sapiens, clone IMAGE:4825733, mRNA, partial cds. [BC032027]
							0.142061	GDF10	Homo sapiens growth differentiation factor 10 (GDF10), mRNA [NM_004962]
							0.250662	SHOX2	Homo sapiens short stature homeobox 2 (SHOX2), transcript variant SHOX2a, mRNA [NM_006884]
							0.309551	COL3A1	Homo sapiens collagen, type III, alpha 1 (Ehlers-Danlos syndrome type IV, autosomal dominant) (COL3A1), mRNA [NM_000090]
							0.227775	DCAMKL1	Homo sapiens doublecortin and CaM kinase-like 1 (DCAMKL1), mRNA [NM_004734]
							0.306304	CCL2	Homo sapiens chemokine (C-C motif) ligand 2 (CCL2), mRNA [NM_002982]
							0.437612	LAMC1	Homo sapiens laminin, gamma 1 (formerly LAMB2) (LAMC1), mRNA [NM_002293]
							0.192977	SLIT2	Homo sapiens slit homolog 2 (Drosophila) (SLIT2), mRNA [NM_004787]
							0.553736	ITGB1BP2	Homo sapiens integrin beta 1 binding protein (melusin) 2 (ITGB1BP2), mRNA [NM_012278]
							0.326803	OLFM1	Homo sapiens olfactomedin 1 (OLFM1), transcript variant 1, mRNA [NM_014279]
							0.229671	CLEC3B	Homo sapiens C-type lectin domain family 3, member B (CLEC3B), mRNA [NM_003278]
							0.392319	LHX6	Homo sapiens LIM homeobox 6 (LHX6), transcript variant 1, mRNA [NM_014368]
							0.319097	ADAMTS4	Homo sapiens a disintegrin-like and metalloprotease (reprolysin type) with thrombospondin type 1 motif, 4 (ADAMTS4), mRNA [NM_005099]
							0.228019	GATA6	Homo sapiens GATA binding protein 6 (GATA6), mRNA [NM_005257]
							0.203575	BMX	Homo sapiens BMX non-receptor tyrosine kinase (BMX), mRNA [NM_001721]
							0.286645	KAZALD1	Homo sapiens Kazal-type serine protease inhibitor domain 1 (KAZALD1), mRNA [NM_030929]
							0.191845	SPARC	Homo sapiens secreted protein, acidic, cysteine-rich (osteonectin) (SPARC), mRNA [NM_003118]
							0.0639029	COL1A2	Homo sapiens collagen, type I, alpha 2 (COL1A2), mRNA [NM_000089]
							0.228531	ROBO4	Homo sapiens roundabout homolog 4, magic roundabout (Drosophila) (ROBO4), mRNA [NM_019055]
							0.378631	VAMP5	Homo sapiens vesicle-associated membrane protein 5 (myobrevin) (VAMP5), mRNA [NM_006634]
							0.217646	SLIT3	Homo sapiens slit homolog 3 (Drosophila) (SLIT3), mRNA [NM_003062]
							0.128382	AEBP1	Homo sapiens AE binding protein 1 (AEBP1), mRNA [NM_001129]
							0.438825	DPYSL3	Homo sapiens dihydropyrimidinase-like 3 (DPYSL3), mRNA [NM_001387]
							0.110714	EPIM	Homo sapiens epimorphin (EPIM), transcript variant 1, mRNA [NM_001980]
							0.425997	MBNL1	Homo sapiens muscleblind-like (Drosophila) (MBNL1), transcript variant 1, mRNA [NM_021038]
							0.156818	SPON2	Homo sapiens spondin 2, extracellular matrix protein (SPON2), mRNA [NM_012445]
							0.32763	AF161345	Homo sapiens HSPC082 mRNA, partial cds. [AF161345]
							0.358553	TWIST2	Homo sapiens twist homolog 2 (Drosophila) (TWIST2), mRNA [NM_057179]
							0.26142	SERPINF1	Homo sapiens serine (or cysteine) proteinase inhibitor, clade F (alpha-2 antiplasmin, pigment epithelium derived factor), member 1 (SERPINF1), mRNA [NM_002615]
							0.395882	ELN	Homo sapiens elastin (supravalvular aortic stenosis, Williams-Beuren syndrome), mRNA (cDNA clone MGC:70763 IMAGE:6153564), complete cds. [BC065566]
							0.0706426	FLI1	Homo sapiens Friend leukemia virus integration 1 (FLI1), mRNA [NM_002017]
							0.269391	FIGF	Homo sapiens c-fos induced growth factor (vascular endothelial growth factor D) (FIGF), mRNA [NM_004469]
							0.119497	TBX1	Homo sapiens T-box 1 (TBX1), transcript variant C, mRNA [NM_080647]
							0.16547	AK095841	Homo sapiens cDNA FLJ38522 fis, clone HCHON2000818. [AK095841]
							0.303795	IGF1	Homo sapiens insulin-like growth factor 1 (somatomedin C) (IGF1), mRNA [NM_000618]
							0.211308	COL12A1	Homo sapiens collagen, type XII, alpha 1 (COL12A1), transcript variant long, mRNA [NM_004370]
							0.387226	SPOCK	Homo sapiens sparc/osteonectin, cwcv and kazal-like domains proteoglycan (testican) (SPOCK), mRNA [NM_004598]
GO:0048513	BP	organ development	Development of a tissue or tissues that work together to perform a specific function or functions. Development pertains to the process whose specific outcome is the progression of a structure over time, from its formation to the mature structure. Organs are commonly observed as visibly distinct structures, but may also exist as loosely associated clusters of cells that work together to perform a …	1.32531e-07	915	55
							0.245215	EDNRB	Homo sapiens endothelin receptor type B (EDNRB), transcript variant 2, mRNA [NM_003991]
							0.0891763	DCN	Homo sapiens decorin (DCN), transcript variant A1, mRNA [NM_001920]
							0.360128	FGFR1	Homo sapiens fibroblast growth factor receptor 1 (fms-related tyrosine kinase 2, Pfeiffer syndrome) (FGFR1), transcript variant 7, mRNA [NM_023109]
							0.175029	IGF1	Homo sapiens insulin-like growth factor 1 (somatomedin C) (IGF1), mRNA [NM_000618]
							0.268481	COL15A1	Homo sapiens collagen, type XV, alpha 1 (COL15A1), mRNA [NM_001855]
							0.633972	RUNX2	Homo sapiens runt-related transcription factor 2 (RUNX2), transcript variant 1, mRNA [NM_004348]
							0.301253	COL18A1	Homo sapiens collagen, type XVIII, alpha 1 (COL18A1), transcript variant 1, mRNA [NM_030582]
							0.140158	ANGPT2	Homo sapiens angiopoietin 2 (ANGPT2), mRNA [NM_001147]
							0.222981	OLFM1	Homo sapiens olfactomedin 1 (OLFM1), transcript variant 2, mRNA [NM_006334]
							0.133546	FABP5	Homo sapiens fatty acid binding protein 5 (psoriasis-associated) (FABP5), mRNA [NM_001444]
							0.121885	DSCR1L1	Homo sapiens Down syndrome critical region gene 1-like 1 (DSCR1L1), mRNA [NM_005822]
							0.513625	PAX4	Homo sapiens paired box gene 4 (PAX4), mRNA [NM_006193]
							0.139058	FABP5	Homo sapiens fatty acid binding protein 5 (psoriasis-associated) (FABP5), mRNA [NM_001444]
							0.240996	EGFL7	Homo sapiens EGF-like-domain, multiple 7 (EGFL7), transcript variant 2, mRNA [NM_201446]
							0.153878	EPAS1	Homo sapiens endothelial PAS domain protein 1 (EPAS1), mRNA [NM_001430]
							0.275763	NRP1	Homo sapiens neuropilin 1 (NRP1), mRNA [NM_003873]
							0.547509	DBN1	Homo sapiens drebrin 1 (DBN1), transcript variant 2, mRNA [NM_080881]
							0.433306	CYP1B1	Homo sapiens cytochrome P450, family 1, subfamily B, polypeptide 1 (CYP1B1), mRNA [NM_000104]
							0.24193	AK098835	Homo sapiens cDNA FLJ25969 fis, clone CBR02250. [AK098835]
							0.534835	CHRD	Homo sapiens chordin (CHRD), transcript variant 2, mRNA [NM_177978]
							0.513841	NOTCH4	Homo sapiens Notch homolog 4 (Drosophila) (NOTCH4), mRNA [NM_004557]
							0.187782	COL1A1	Homo sapiens collagen, type I, alpha 1 (COL1A1), mRNA [NM_000088]
							0.178309	DMRT2	Homo sapiens doublesex and mab-3 related transcription factor 2 (DMRT2), mRNA [NM_006557]
							0.42303	BC032027	Homo sapiens, clone IMAGE:4825733, mRNA, partial cds. [BC032027]
							0.142061	GDF10	Homo sapiens growth differentiation factor 10 (GDF10), mRNA [NM_004962]
							0.250662	SHOX2	Homo sapiens short stature homeobox 2 (SHOX2), transcript variant SHOX2a, mRNA [NM_006884]
							0.309551	COL3A1	Homo sapiens collagen, type III, alpha 1 (Ehlers-Danlos syndrome type IV, autosomal dominant) (COL3A1), mRNA [NM_000090]
							0.227775	DCAMKL1	Homo sapiens doublecortin and CaM kinase-like 1 (DCAMKL1), mRNA [NM_004734]
							0.306304	CCL2	Homo sapiens chemokine (C-C motif) ligand 2 (CCL2), mRNA [NM_002982]
							0.437612	LAMC1	Homo sapiens laminin, gamma 1 (formerly LAMB2) (LAMC1), mRNA [NM_002293]
							0.192977	SLIT2	Homo sapiens slit homolog 2 (Drosophila) (SLIT2), mRNA [NM_004787]
							0.553736	ITGB1BP2	Homo sapiens integrin beta 1 binding protein (melusin) 2 (ITGB1BP2), mRNA [NM_012278]
							0.326803	OLFM1	Homo sapiens olfactomedin 1 (OLFM1), transcript variant 1, mRNA [NM_014279]
							0.229671	CLEC3B	Homo sapiens C-type lectin domain family 3, member B (CLEC3B), mRNA [NM_003278]
							0.392319	LHX6	Homo sapiens LIM homeobox 6 (LHX6), transcript variant 1, mRNA [NM_014368]
							0.319097	ADAMTS4	Homo sapiens a disintegrin-like and metalloprotease (reprolysin type) with thrombospondin type 1 motif, 4 (ADAMTS4), mRNA [NM_005099]
							0.228019	GATA6	Homo sapiens GATA binding protein 6 (GATA6), mRNA [NM_005257]
							0.203575	BMX	Homo sapiens BMX non-receptor tyrosine kinase (BMX), mRNA [NM_001721]
							0.286645	KAZALD1	Homo sapiens Kazal-type serine protease inhibitor domain 1 (KAZALD1), mRNA [NM_030929]
							0.191845	SPARC	Homo sapiens secreted protein, acidic, cysteine-rich (osteonectin) (SPARC), mRNA [NM_003118]
							0.0639029	COL1A2	Homo sapiens collagen, type I, alpha 2 (COL1A2), mRNA [NM_000089]
							0.228531	ROBO4	Homo sapiens roundabout homolog 4, magic roundabout (Drosophila) (ROBO4), mRNA [NM_019055]
							0.378631	VAMP5	Homo sapiens vesicle-associated membrane protein 5 (myobrevin) (VAMP5), mRNA [NM_006634]
							0.217646	SLIT3	Homo sapiens slit homolog 3 (Drosophila) (SLIT3), mRNA [NM_003062]
							0.128382	AEBP1	Homo sapiens AE binding protein 1 (AEBP1), mRNA [NM_001129]
							0.438825	DPYSL3	Homo sapiens dihydropyrimidinase-like 3 (DPYSL3), mRNA [NM_001387]
							0.110714	EPIM	Homo sapiens epimorphin (EPIM), transcript variant 1, mRNA [NM_001980]
							0.425997	MBNL1	Homo sapiens muscleblind-like (Drosophila) (MBNL1), transcript variant 1, mRNA [NM_021038]
							0.156818	SPON2	Homo sapiens spondin 2, extracellular matrix protein (SPON2), mRNA [NM_012445]
							0.32763	AF161345	Homo sapiens HSPC082 mRNA, partial cds. [AF161345]
							0.358553	TWIST2	Homo sapiens twist homolog 2 (Drosophila) (TWIST2), mRNA [NM_057179]
							0.26142	SERPINF1	Homo sapiens serine (or cysteine) proteinase inhibitor, clade F (alpha-2 antiplasmin, pigment epithelium derived factor), member 1 (SERPINF1), mRNA [NM_002615]
							0.395882	ELN	Homo sapiens elastin (supravalvular aortic stenosis, Williams-Beuren syndrome), mRNA (cDNA clone MGC:70763 IMAGE:6153564), complete cds. [BC065566]
							0.0706426	FLI1	Homo sapiens Friend leukemia virus integration 1 (FLI1), mRNA [NM_002017]
							0.269391	FIGF	Homo sapiens c-fos induced growth factor (vascular endothelial growth factor D) (FIGF), mRNA [NM_004469]
							0.119497	TBX1	Homo sapiens T-box 1 (TBX1), transcript variant C, mRNA [NM_080647]
							0.16547	AK095841	Homo sapiens cDNA FLJ38522 fis, clone HCHON2000818. [AK095841]
							0.303795	IGF1	Homo sapiens insulin-like growth factor 1 (somatomedin C) (IGF1), mRNA [NM_000618]
							0.211308	COL12A1	Homo sapiens collagen, type XII, alpha 1 (COL12A1), transcript variant long, mRNA [NM_004370]
							0.387226	SPOCK	Homo sapiens sparc/osteonectin, cwcv and kazal-like domains proteoglycan (testican) (SPOCK), mRNA [NM_004598]
GO:0001501	BP	skeletal development	The process whose specific outcome is the progression of the skeleton over time, from its formation to the mature structure. The skeleton is the bony framework of the body in vertebrates (endoskeleton) or the hard outer envelope of insects (exoskeleton or dermoskeleton).	4.53334e-07	122	16
							0.360128	FGFR1	Homo sapiens fibroblast growth factor receptor 1 (fms-related tyrosine kinase 2, Pfeiffer syndrome) (FGFR1), transcript variant 7, mRNA [NM_023109]
							0.175029	IGF1	Homo sapiens insulin-like growth factor 1 (somatomedin C) (IGF1), mRNA [NM_000618]
							0.633972	RUNX2	Homo sapiens runt-related transcription factor 2 (RUNX2), transcript variant 1, mRNA [NM_004348]
							0.534835	CHRD	Homo sapiens chordin (CHRD), transcript variant 2, mRNA [NM_177978]
							0.187782	COL1A1	Homo sapiens collagen, type I, alpha 1 (COL1A1), mRNA [NM_000088]
							0.142061	GDF10	Homo sapiens growth differentiation factor 10 (GDF10), mRNA [NM_004962]
							0.250662	SHOX2	Homo sapiens short stature homeobox 2 (SHOX2), transcript variant SHOX2a, mRNA [NM_006884]
							0.229671	CLEC3B	Homo sapiens C-type lectin domain family 3, member B (CLEC3B), mRNA [NM_003278]
							0.319097	ADAMTS4	Homo sapiens a disintegrin-like and metalloprotease (reprolysin type) with thrombospondin type 1 motif, 4 (ADAMTS4), mRNA [NM_005099]
							0.286645	KAZALD1	Homo sapiens Kazal-type serine protease inhibitor domain 1 (KAZALD1), mRNA [NM_030929]
							0.191845	SPARC	Homo sapiens secreted protein, acidic, cysteine-rich (osteonectin) (SPARC), mRNA [NM_003118]
							0.0639029	COL1A2	Homo sapiens collagen, type I, alpha 2 (COL1A2), mRNA [NM_000089]
							0.128382	AEBP1	Homo sapiens AE binding protein 1 (AEBP1), mRNA [NM_001129]
							0.358553	TWIST2	Homo sapiens twist homolog 2 (Drosophila) (TWIST2), mRNA [NM_057179]
							0.16547	AK095841	Homo sapiens cDNA FLJ38522 fis, clone HCHON2000818. [AK095841]
							0.303795	IGF1	Homo sapiens insulin-like growth factor 1 (somatomedin C) (IGF1), mRNA [NM_000618]
							0.211308	COL12A1	Homo sapiens collagen, type XII, alpha 1 (COL12A1), transcript variant long, mRNA [NM_004370]
GO:0006817	BP	phosphate transport	The directed movement of phosphate into, out of, within or between cells.	3.70392e-06	68	11
							0.210572	COL5A2	Homo sapiens collagen, type V, alpha 2 (COL5A2), mRNA [NM_000393]
							0.268481	COL15A1	Homo sapiens collagen, type XV, alpha 1 (COL15A1), mRNA [NM_001855]
							0.301253	COL18A1	Homo sapiens collagen, type XVIII, alpha 1 (COL18A1), transcript variant 1, mRNA [NM_030582]
							0.495056	COL16A1	Homo sapiens collagen, type XVI, alpha 1 (COL16A1), mRNA [NM_001856]
							0.187782	COL1A1	Homo sapiens collagen, type I, alpha 1 (COL1A1), mRNA [NM_000088]
							0.309551	COL3A1	Homo sapiens collagen, type III, alpha 1 (Ehlers-Danlos syndrome type IV, autosomal dominant) (COL3A1), mRNA [NM_000090]
							0.0639029	COL1A2	Homo sapiens collagen, type I, alpha 2 (COL1A2), mRNA [NM_000089]
							0.202384	COL6A1	Homo sapiens collagen, type VI, alpha 1 (COL6A1), mRNA [NM_001848]
							0.471992	C1QTNF2	Homo sapiens C1q and tumor necrosis factor related protein 2 (C1QTNF2), mRNA [NM_031908]
							0.246302	COL5A1	Homo sapiens collagen, type V, alpha 1 (COL5A1), mRNA [NM_000093]
							0.211308	COL12A1	Homo sapiens collagen, type XII, alpha 1 (COL12A1), transcript variant long, mRNA [NM_004370]
GO:0050793	BP	regulation of development	Any process that modulates the frequency, rate or extent of development, the biological process specifically aimed at the progression of an organism over time from an initial condition (e.g. a zygote, or a young adult) to a later condition (e.g. a multicellular animal or an aged adult).	4.67297e-06	162	17
							0.191445	A_24_P910080	Unknown
							0.273849	IGFBP5	Homo sapiens insulin-like growth factor binding protein 5 (IGFBP5), mRNA [NM_000599]
							0.238541	HTRA3	Homo sapiens HtrA serine peptidase 3 (HTRA3), mRNA [NM_053044]
							0.547509	DBN1	Homo sapiens drebrin 1 (DBN1), transcript variant 2, mRNA [NM_080881]
							0.513841	NOTCH4	Homo sapiens Notch homolog 4 (Drosophila) (NOTCH4), mRNA [NM_004557]
							0.260985	AK054946	Homo sapiens cDNA FLJ30384 fis, clone BRACE2008114. [AK054946]
							0.433458	TU3A	Homo sapiens TU3A protein (TU3A), mRNA [NM_007177]
							0.103066	LAMA4	Homo sapiens laminin, alpha 4 (LAMA4), mRNA [NM_002290]
							0.192977	SLIT2	Homo sapiens slit homolog 2 (Drosophila) (SLIT2), mRNA [NM_004787]
							0.0641653	WISP2	Homo sapiens WNT1 inducible signaling pathway protein 2 (WISP2), mRNA [NM_003881]
							0.286645	KAZALD1	Homo sapiens Kazal-type serine protease inhibitor domain 1 (KAZALD1), mRNA [NM_030929]
							0.306784	TU3A	Homo sapiens TU3A protein (TU3A), mRNA [NM_007177]
							0.38858	FADS1	Homo sapiens fatty acid desaturase 1 (FADS1), mRNA [NM_013402]
							0.0599425	IGFBP7	Homo sapiens insulin-like growth factor binding protein 7 (IGFBP7), mRNA [NM_001553]
							0.356388	IGFBP6	Homo sapiens insulin-like growth factor binding protein 6 (IGFBP6), mRNA [NM_002178]
							0.235225	PRSS11	Homo sapiens protease, serine, 11 (IGF binding) (PRSS11), mRNA [NM_002775]
							0.198886	DLC1	Homo sapiens deleted in liver cancer 1 (DLC1), transcript variant 1, mRNA [NM_182643]
							0.358553	TWIST2	Homo sapiens twist homolog 2 (Drosophila) (TWIST2), mRNA [NM_057179]
							0.26142	SERPINF1	Homo sapiens serine (or cysteine) proteinase inhibitor, clade F (alpha-2 antiplasmin, pigment epithelium derived factor), member 1 (SERPINF1), mRNA [NM_002615]
GO:0007154	BP	cell communication	Any process that mediates interactions between a cell and its surroundings. Encompasses interactions such as signaling or attachment between one cell and another cell, between a cell and an extracellular matrix, or between a cell and any other aspect of its environment.	4.82931e-06	2936	121
							0.327436	CENTD3	Homo sapiens centaurin, delta 3 (CENTD3), mRNA [NM_022481]
							0.245215	EDNRB	Homo sapiens endothelin receptor type B (EDNRB), transcript variant 2, mRNA [NM_003991]
							0.415561	MPP1	Homo sapiens membrane protein, palmitoylated 1, 55kDa (MPP1), mRNA [NM_002436]
							0.349747	GPR124	Homo sapiens G protein-coupled receptor 124 (GPR124), mRNA [NM_032777]
							0.374867	THBS2	Homo sapiens thrombospondin 2 (THBS2), mRNA [NM_003247]
							0.360128	FGFR1	Homo sapiens fibroblast growth factor receptor 1 (fms-related tyrosine kinase 2, Pfeiffer syndrome) (FGFR1), transcript variant 7, mRNA [NM_023109]
							0.191445	A_24_P910080	Unknown
							0.175029	IGF1	Homo sapiens insulin-like growth factor 1 (somatomedin C) (IGF1), mRNA [NM_000618]
							0.273849	IGFBP5	Homo sapiens insulin-like growth factor binding protein 5 (IGFBP5), mRNA [NM_000599]
							0.268481	COL15A1	Homo sapiens collagen, type XV, alpha 1 (COL15A1), mRNA [NM_001855]
							0.0841474	NR2F1	Homo sapiens nuclear receptor subfamily 2, group F, member 1 (NR2F1), mRNA [NM_005654]
							0.137792	LEP	Homo sapiens leptin (obesity homolog, mouse) (LEP), mRNA [NM_000230]
							0.145009	THBS2	Human thrombospondin 2 (THBS2) mRNA, complete cds. [L12350]
							0.102673	CMKOR1	Homo sapiens chemokine orphan receptor 1 (CMKOR1), mRNA [NM_020311]
							0.301253	COL18A1	Homo sapiens collagen, type XVIII, alpha 1 (COL18A1), transcript variant 1, mRNA [NM_030582]
							0.382398	GLI1	Homo sapiens glioma-associated oncogene homolog 1 (zinc finger protein) (GLI1), mRNA [NM_005269]
							0.140158	ANGPT2	Homo sapiens angiopoietin 2 (ANGPT2), mRNA [NM_001147]
							0.0907378	PCSK5	Homo sapiens proprotein convertase subtilisin/kexin type 5 (PCSK5), mRNA [NM_006200]
							0.554667	ADCY3	Homo sapiens adenylate cyclase 3 (ADCY3), mRNA [NM_004036]
							0.202125	GPR30	Homo sapiens G protein-coupled receptor 30 (GPR30), mRNA [NM_001505]
							0.583032	CCL15	Homo sapiens chemokine (C-C motif) ligand 15 (CCL15), transcript variant 3, mRNA [NM_032965]
							0.344586	TNS	Homo sapiens tensin (TNS), mRNA [NM_022648]
							0.194551	EMILIN2	Homo sapiens elastin microfibril interfacer 2 (EMILIN2), mRNA [NM_032048]
							0.21462	CR596233	full-length cDNA clone CS0DF012YN06 of Fetal brain of Homo sapiens (human). [CR596233]
							0.334156	NR2F2	Homo sapiens nuclear receptor subfamily 2, group F, member 2 (NR2F2), mRNA [NM_021005]
							0.388017	RGS16	Homo sapiens regulator of G-protein signalling 16 (RGS16), mRNA [NM_002928]
							0.121885	DSCR1L1	Homo sapiens Down syndrome critical region gene 1-like 1 (DSCR1L1), mRNA [NM_005822]
							0.26447	C3	Homo sapiens complement component 3 (C3), mRNA [NM_000064]
							0.3825	RBPSUH	Homo sapiens recombining binding protein suppressor of hairless (Drosophila) (RBPSUH), transcript variant 4, mRNA [NM_203284]
							0.200718	CXCL12	Homo sapiens chemokine (C-X-C motif) ligand 12 (stromal cell-derived factor 1) (CXCL12), mRNA [NM_000609]
							0.28904	BDKRB1	Homo sapiens bradykinin receptor B1 (BDKRB1), mRNA [NM_000710]
							0.0998008	ADM	Homo sapiens adrenomedullin (ADM), mRNA [NM_001124]
							0.271951	IFITM1	Homo sapiens interferon induced transmembrane protein 1 (9-27) (IFITM1), mRNA [NM_003641]
							0.0409729	SFRP4	Homo sapiens secreted frizzled-related protein 4 (SFRP4), mRNA [NM_003014]
							0.516781	IFNA7	Homo sapiens interferon, alpha 7 (IFNA7), mRNA [NM_021057]
							0.0953811	NID2	Homo sapiens nidogen 2 (osteonidogen) (NID2), mRNA [NM_007361]
							0.153878	EPAS1	Homo sapiens endothelial PAS domain protein 1 (EPAS1), mRNA [NM_001430]
							0.275763	NRP1	Homo sapiens neuropilin 1 (NRP1), mRNA [NM_003873]
							0.457483	M14087	Human HL14 gene encoding beta-galactoside-binding lectin, 3' end, clone 2. [M14087]
							0.10355	PDGFRB	Homo sapiens platelet-derived growth factor receptor, beta polypeptide (PDGFRB), mRNA [NM_002609]
							0.35964	BC036018	Homo sapiens, Similar to protein tyrosine phosphatase, receptor type, G, clone IMAGE:5278250, mRNA. [BC036018]
							0.190674	ARHGAP6	Homo sapiens Rho GTPase activating protein 6 (ARHGAP6), transcript variant 2, mRNA [NM_001174]
							0.513841	NOTCH4	Homo sapiens Notch homolog 4 (Drosophila) (NOTCH4), mRNA [NM_004557]
							0.495056	COL16A1	Homo sapiens collagen, type XVI, alpha 1 (COL16A1), mRNA [NM_001856]
							0.28611	CPE	Homo sapiens carboxypeptidase E (CPE), mRNA [NM_001873]
							0.469189	PXN	Homo sapiens paxillin (PXN), mRNA [NM_002859]
							0.282664	BDKRB2	Homo sapiens bradykinin receptor B2 (BDKRB2), mRNA [NM_000623]
							0.41511	BC033829	Homo sapiens cDNA clone IMAGE:3856003, partial cds. [BC033829]
							0.132606	RGS5	Homo sapiens regulator of G-protein signalling 5 (RGS5), mRNA [NM_003617]
							0.306776	LILRB5	Homo sapiens leukocyte immunoglobulin-like receptor, subfamily B (with TM and ITIM domains), member 5 (LILRB5), mRNA [NM_006840]
							0.0542196	AOC3	Homo sapiens amine oxidase, copper containing 3 (vascular adhesion protein 1) (AOC3), mRNA [NM_003734]
							0.260985	AK054946	Homo sapiens cDNA FLJ30384 fis, clone BRACE2008114. [AK054946]
							0.099444	ESAM	Homo sapiens endothelial cell adhesion molecule (ESAM), mRNA [NM_138961]
							0.524331	PDE2A	Homo sapiens phosphodiesterase 2A, cGMP-stimulated (PDE2A), mRNA [NM_002599]
							0.226006	VWF	Homo sapiens von Willebrand factor (VWF), mRNA [NM_000552]
							0.547983	GPR20	Homo sapiens G protein-coupled receptor 20 (GPR20), mRNA [NM_005293]
							0.103066	LAMA4	Homo sapiens laminin, alpha 4 (LAMA4), mRNA [NM_002290]
							0.174069	NM_001013254	Homo sapiens lymphocyte-specific protein 1 (LSP1), transcript variant 3, mRNA [NM_001013254]
							0.464824	CDH23	Homo sapiens cadherin-like 23 (CDH23), transcript variant 1, mRNA [NM_022124]
							0.142061	GDF10	Homo sapiens growth differentiation factor 10 (GDF10), mRNA [NM_004962]
							0.367022	RGS16	Homo sapiens regulator of G-protein signalling 16 (RGS16), mRNA [NM_002928]
							0.567517	RPS6KA2	Homo sapiens ribosomal protein S6 kinase, 90kDa, polypeptide 2 (RPS6KA2), transcript variant 1, mRNA [NM_021135]
							0.294085	ADRA2C	Homo sapiens adrenergic, alpha-2C-, receptor (ADRA2C), mRNA [NM_000683]
							0.227775	DCAMKL1	Homo sapiens doublecortin and CaM kinase-like 1 (DCAMKL1), mRNA [NM_004734]
							0.306304	CCL2	Homo sapiens chemokine (C-C motif) ligand 2 (CCL2), mRNA [NM_002982]
							0.437612	LAMC1	Homo sapiens laminin, gamma 1 (formerly LAMB2) (LAMC1), mRNA [NM_002293]
							0.192977	SLIT2	Homo sapiens slit homolog 2 (Drosophila) (SLIT2), mRNA [NM_004787]
							0.243807	DPT	Homo sapiens dermatopontin (DPT), mRNA [NM_001937]
							0.468454	TMEPAI	Homo sapiens transmembrane, prostate androgen induced RNA (TMEPAI), transcript variant 1, mRNA [NM_020182]
							0.553736	ITGB1BP2	Homo sapiens integrin beta 1 binding protein (melusin) 2 (ITGB1BP2), mRNA [NM_012278]
							0.278452	ICAM2	Homo sapiens intercellular adhesion molecule 2 (ICAM2), mRNA [NM_000873]
							0.372548	TNXB	Homo sapiens tenascin XB (TNXB), transcript variant XB, mRNA [NM_019105]
							0.0623712	GNG11	Homo sapiens guanine nucleotide binding protein (G protein), gamma 11 (GNG11), mRNA [NM_004126]
							0.165731	LEPR	Homo sapiens leptin receptor (LEPR), transcript variant 2, mRNA [NM_001003679]
							0.377682	SH3BP5	Homo sapiens SH3-domain binding protein 5 (BTK-associated) (SH3BP5), mRNA [NM_004844]
							0.319097	ADAMTS4	Homo sapiens a disintegrin-like and metalloprotease (reprolysin type) with thrombospondin type 1 motif, 4 (ADAMTS4), mRNA [NM_005099]
							0.602673	GRIA1	Homo sapiens glutamate receptor, ionotropic, AMPA 1 (GRIA1), mRNA [NM_000827]
							0.203575	BMX	Homo sapiens BMX non-receptor tyrosine kinase (BMX), mRNA [NM_001721]
							0.494468	DCHS1	Homo sapiens dachsous 1 (Drosophila) (DCHS1), mRNA [NM_003737]
							0.0641653	WISP2	Homo sapiens WNT1 inducible signaling pathway protein 2 (WISP2), mRNA [NM_003881]
							0.267	LY96	Homo sapiens lymphocyte antigen 96 (LY96), mRNA [NM_015364]
							0.60414	ECM2	Homo sapiens extracellular matrix protein 2, female organ and adipocyte specific (ECM2), mRNA [NM_001393]
							0.739748	DOK1	Homo sapiens docking protein 1, 62kDa (downstream of tyrosine kinase 1) (DOK1), mRNA [NM_001381]
							0.668127	TNFRSF14	Homo sapiens tumor necrosis factor receptor superfamily, member 14 (herpesvirus entry mediator) (TNFRSF14), mRNA [NM_003820]
							0.53883	BCAR1	Homo sapiens breast cancer anti-estrogen resistance 1 (BCAR1), mRNA [NM_014567]
							0.191845	SPARC	Homo sapiens secreted protein, acidic, cysteine-rich (osteonectin) (SPARC), mRNA [NM_003118]
							0.0639029	COL1A2	Homo sapiens collagen, type I, alpha 2 (COL1A2), mRNA [NM_000089]
							0.318927	WNT11	Homo sapiens wingless-type MMTV integration site family, member 11 (WNT11), mRNA [NM_004626]
							0.385286	FBLN5	Homo sapiens fibulin 5 (FBLN5), mRNA [NM_006329]
							0.0721843	CD36	Homo sapiens CD36 antigen (collagen type I receptor, thrombospondin receptor) (CD36), transcript variant 2, mRNA [NM_001001547]
							0.11173	CCL15	Homo sapiens chemokine (C-C motif) ligand 15 (CCL15), transcript variant 2, mRNA [NM_004167]
							0.288112	JAM2	Homo sapiens junctional adhesion molecule 2 (JAM2), mRNA [NM_021219]
							0.348059	FYN	Homo sapiens FYN oncogene related to SRC, FGR, YES (FYN), transcript variant 1, mRNA [NM_002037]
							0.202384	COL6A1	Homo sapiens collagen, type VI, alpha 1 (COL6A1), mRNA [NM_001848]
							0.128382	AEBP1	Homo sapiens AE binding protein 1 (AEBP1), mRNA [NM_001129]
							0.185613	ITGA1	Homo sapiens integrin, alpha 1 (ITGA1), mRNA [NM_181501]
							0.095275	MFAP4	Homo sapiens microfibrillar-associated protein 4 (MFAP4), mRNA [NM_002404]
							0.38858	FADS1	Homo sapiens fatty acid desaturase 1 (FADS1), mRNA [NM_013402]
							0.438825	DPYSL3	Homo sapiens dihydropyrimidinase-like 3 (DPYSL3), mRNA [NM_001387]
							0.199083	PPP1R16B	Homo sapiens protein phosphatase 1, regulatory (inhibitor) subunit 16B (PPP1R16B), mRNA [NM_015568]
							0.209023	SH3KBP1	Homo sapiens SH3-domain kinase binding protein 1 (SH3KBP1), mRNA [NM_031892]
							0.155861	CPXM2	Homo sapiens carboxypeptidase X (M14 family), member 2 (CPXM2), mRNA [NM_198148]
							0.681409	SNX13	Homo sapiens sorting nexin 13 (SNX13), mRNA [NM_015132]
							0.213752	PECAM1	Homo sapiens platelet/endothelial cell adhesion molecule (CD31 antigen) (PECAM1), mRNA [NM_000442]
							0.356388	IGFBP6	Homo sapiens insulin-like growth factor binding protein 6 (IGFBP6), mRNA [NM_002178]
							0.212945	CLDN5	Homo sapiens claudin 5 (transmembrane protein deleted in velocardiofacial syndrome) (CLDN5), mRNA [NM_003277]
							0.110714	EPIM	Homo sapiens epimorphin (EPIM), transcript variant 1, mRNA [NM_001980]
							0.393801	DPT	Homo sapiens dermatopontin (DPT), mRNA [NM_001937]
							0.265777	AK026078	Homo sapiens cDNA: FLJ22425 fis, clone HRC08686. [AK026078]
							0.0924521	SFRP2	Homo sapiens secreted frizzled-related protein 2 (SFRP2), mRNA [NM_003013]
							0.265827	ATP5J	Homo sapiens cDNA FLJ31517 fis, clone NT2RI2000007. [AK056079]
							0.340449	GRK5	Homo sapiens G protein-coupled receptor kinase 5 (GRK5), mRNA [NM_005308]
							0.219774	FZD4	Homo sapiens frizzled homolog 4 (Drosophila) (FZD4), mRNA [NM_012193]
							0.156818	SPON2	Homo sapiens spondin 2, extracellular matrix protein (SPON2), mRNA [NM_012445]
							0.198886	DLC1	Homo sapiens deleted in liver cancer 1 (DLC1), transcript variant 1, mRNA [NM_182643]
							0.275362	TGFBI	Homo sapiens transforming growth factor, beta-induced, 68kDa (TGFBI), mRNA [NM_000358]
							0.138195	ADCY4	Homo sapiens adenylate cyclase 4 (ADCY4), mRNA [NM_139247]
							0.219417	CD99	Homo sapiens CD99 antigen (CD99), mRNA [NM_002414]
							0.479356	AKAP12	Homo sapiens A kinase (PRKA) anchor protein (gravin) 12 (AKAP12), transcript variant 2, mRNA [NM_144497]
							0.246302	COL5A1	Homo sapiens collagen, type V, alpha 1 (COL5A1), mRNA [NM_000093]
							0.182273	AK023096	Homo sapiens cDNA FLJ13034 fis, clone NT2RP3001232. [AK023096]
							0.288221	CCRL1	Homo sapiens chemokine (C-C motif) receptor-like 1 (CCRL1), transcript variant 1, mRNA [NM_178445]
							0.0584295	TEK	Homo sapiens TEK tyrosine kinase, endothelial (venous malformations, multiple cutaneous and mucosal) (TEK), mRNA [NM_000459]
							0.307416	SPRY1	Homo sapiens sprouty homolog 1, antagonist of FGF signaling (Drosophila) (SPRY1), transcript variant 2, mRNA [NM_199327]
							0.48419	ERN1	Homo sapiens cDNA FLJ30999 fis, clone HLUNG1000110, weakly similar to PISTIL-SPECIFIC EXTENSIN-LIKE PROTEIN PRECURSOR. [AK055561]
							0.303795	IGF1	Homo sapiens insulin-like growth factor 1 (somatomedin C) (IGF1), mRNA [NM_000618]
							0.211308	COL12A1	Homo sapiens collagen, type XII, alpha 1 (COL12A1), transcript variant long, mRNA [NM_004370]
							0.266618	TIMP3	Homo sapiens tissue inhibitor of metalloproteinase 3 (Sorsby fundus dystrophy, pseudoinflammatory) (TIMP3), mRNA [NM_000362]
							0.184487	SRPX	Homo sapiens sushi-repeat-containing protein, X-linked (SRPX), mRNA [NM_006307]
							0.387226	SPOCK	Homo sapiens sparc/osteonectin, cwcv and kazal-like domains proteoglycan (testican) (SPOCK), mRNA [NM_004598]
GO:0050874	BP	organismal physiological process	The processes pertinent to the function of an organism above the cellular level; includes the integrated processes of tissues and organs.	1.03315e-05	1628	76
							0.132273	IFI27	Homo sapiens interferon, alpha-inducible protein 27 (IFI27), transcript variant a, mRNA [NM_005532]
							0.245215	EDNRB	Homo sapiens endothelin receptor type B (EDNRB), transcript variant 2, mRNA [NM_003991]
							0.175029	IGF1	Homo sapiens insulin-like growth factor 1 (somatomedin C) (IGF1), mRNA [NM_000618]
							0.278059	CTSC	Homo sapiens cathepsin C (CTSC), transcript variant 2, mRNA [NM_148170]
							0.337495	DYSF	Homo sapiens dysferlin, limb girdle muscular dystrophy 2B (autosomal recessive) (DYSF), mRNA [NM_003494]
							0.132273	IFI27	Homo sapiens interferon, alpha-inducible protein 27 (IFI27), transcript variant a, mRNA [NM_005532]
							0.633972	RUNX2	Homo sapiens runt-related transcription factor 2 (RUNX2), transcript variant 1, mRNA [NM_004348]
							0.301253	COL18A1	Homo sapiens collagen, type XVIII, alpha 1 (COL18A1), transcript variant 1, mRNA [NM_030582]
							0.417277	PZP	Homo sapiens pregnancy-zone protein (PZP), mRNA [NM_002864]
							0.554667	ADCY3	Homo sapiens adenylate cyclase 3 (ADCY3), mRNA [NM_004036]
							0.132273	IFI27	Homo sapiens interferon, alpha-inducible protein 27 (IFI27), transcript variant a, mRNA [NM_005532]
							0.132273	IFI27	Homo sapiens interferon, alpha-inducible protein 27 (IFI27), transcript variant a, mRNA [NM_005532]
							0.583032	CCL15	Homo sapiens chemokine (C-C motif) ligand 15 (CCL15), transcript variant 3, mRNA [NM_032965]
							0.248073	NM_001014975	Homo sapiens complement factor H (CFH), transcript variant 2, mRNA [NM_001014975]
							0.21462	CR596233	full-length cDNA clone CS0DF012YN06 of Fetal brain of Homo sapiens (human). [CR596233]
							0.388017	RGS16	Homo sapiens regulator of G-protein signalling 16 (RGS16), mRNA [NM_002928]
							0.112385	IFI27	Homo sapiens interferon, alpha-inducible protein 27 (IFI27), transcript variant a, mRNA [NM_005532]
							0.26447	C3	Homo sapiens complement component 3 (C3), mRNA [NM_000064]
							0.132273	IFI27	Homo sapiens interferon, alpha-inducible protein 27 (IFI27), transcript variant a, mRNA [NM_005532]
							0.200718	CXCL12	Homo sapiens chemokine (C-X-C motif) ligand 12 (stromal cell-derived factor 1) (CXCL12), mRNA [NM_000609]
							0.28904	BDKRB1	Homo sapiens bradykinin receptor B1 (BDKRB1), mRNA [NM_000710]
							0.0998008	ADM	Homo sapiens adrenomedullin (ADM), mRNA [NM_001124]
							0.271951	IFITM1	Homo sapiens interferon induced transmembrane protein 1 (9-27) (IFITM1), mRNA [NM_003641]
							0.501962	TRPV2	Homo sapiens transient receptor potential cation channel, subfamily V, member 2 (TRPV2), mRNA [NM_016113]
							0.235267	C1S	Homo sapiens complement component 1, s subcomponent (C1S), transcript variant 1, mRNA [NM_001734]
							0.433306	CYP1B1	Homo sapiens cytochrome P450, family 1, subfamily B, polypeptide 1 (CYP1B1), mRNA [NM_000104]
							0.156422	MITF	Homo sapiens microphthalmia-associated transcription factor (MITF), transcript variant 1, mRNA [NM_198159]
							0.28739	CLEC2B	Homo sapiens C-type lectin domain family 2, member B (CLEC2B), mRNA [NM_005127]
							0.495056	COL16A1	Homo sapiens collagen, type XVI, alpha 1 (COL16A1), mRNA [NM_001856]
							0.187782	COL1A1	Homo sapiens collagen, type I, alpha 1 (COL1A1), mRNA [NM_000088]
							0.0901987	TFPI	Homo sapiens tissue factor pathway inhibitor (lipoprotein-associated coagulation inhibitor) (TFPI), mRNA [NM_006287]
							0.282664	BDKRB2	Homo sapiens bradykinin receptor B2 (BDKRB2), mRNA [NM_000623]
							0.287266	CLIC5	Homo sapiens chloride intracellular channel 5 (CLIC5), mRNA [NM_016929]
							0.306776	LILRB5	Homo sapiens leukocyte immunoglobulin-like receptor, subfamily B (with TM and ITIM domains), member 5 (LILRB5), mRNA [NM_006840]
							0.0542196	AOC3	Homo sapiens amine oxidase, copper containing 3 (vascular adhesion protein 1) (AOC3), mRNA [NM_003734]
							0.132273	IFI27	Homo sapiens interferon, alpha-inducible protein 27 (IFI27), transcript variant a, mRNA [NM_005532]
							0.219724	IGJ	Homo sapiens immunoglobulin J polypeptide, linker protein for immunoglobulin alpha and mu polypeptides (IGJ), mRNA [NM_144646]
							0.226006	VWF	Homo sapiens von Willebrand factor (VWF), mRNA [NM_000552]
							0.174069	NM_001013254	Homo sapiens lymphocyte-specific protein 1 (LSP1), transcript variant 3, mRNA [NM_001013254]
							0.464824	CDH23	Homo sapiens cadherin-like 23 (CDH23), transcript variant 1, mRNA [NM_022124]
							0.367022	RGS16	Homo sapiens regulator of G-protein signalling 16 (RGS16), mRNA [NM_002928]
							0.309551	COL3A1	Homo sapiens collagen, type III, alpha 1 (Ehlers-Danlos syndrome type IV, autosomal dominant) (COL3A1), mRNA [NM_000090]
							0.132273	IFI27	Homo sapiens interferon, alpha-inducible protein 27 (IFI27), transcript variant a, mRNA [NM_005532]
							0.418312	AF272774	Homo sapiens factor VII active site mutant immunoconjugate mRNA, complete cds. [AF272774]
							0.306304	CCL2	Homo sapiens chemokine (C-C motif) ligand 2 (CCL2), mRNA [NM_002982]
							0.132273	IFI27	Homo sapiens interferon, alpha-inducible protein 27 (IFI27), transcript variant a, mRNA [NM_005532]
							0.192977	SLIT2	Homo sapiens slit homolog 2 (Drosophila) (SLIT2), mRNA [NM_004787]
							0.329642	F13A1	Homo sapiens coagulation factor XIII, A1 polypeptide (F13A1), mRNA [NM_000129]
							0.181757	MEOX2	Homo sapiens mesenchyme homeo box 2 (growth arrest-specific homeo box) (MEOX2), mRNA [NM_005924]
							0.443692	D2S448	Homo sapiens Melanoma associated gene, mRNA (cDNA clone IMAGE:3948774), partial cds. [BC009496]
							0.691467	MX2	Homo sapiens myxovirus (influenza virus) resistance 2 (mouse) (MX2), mRNA [NM_002463]
							0.602673	GRIA1	Homo sapiens glutamate receptor, ionotropic, AMPA 1 (GRIA1), mRNA [NM_000827]
							0.425553	ADA	Homo sapiens adenosine deaminase (ADA), mRNA [NM_000022]
							0.361333	MYH14	Homo sapiens myosin, heavy polypeptide 14 (MYH14), mRNA [NM_024729]
							0.267	LY96	Homo sapiens lymphocyte antigen 96 (LY96), mRNA [NM_015364]
							0.286645	KAZALD1	Homo sapiens Kazal-type serine protease inhibitor domain 1 (KAZALD1), mRNA [NM_030929]
							0.668127	TNFRSF14	Homo sapiens tumor necrosis factor receptor superfamily, member 14 (herpesvirus entry mediator) (TNFRSF14), mRNA [NM_003820]
							0.0728956	LUM	Homo sapiens lumican (LUM), mRNA [NM_002345]
							0.191845	SPARC	Homo sapiens secreted protein, acidic, cysteine-rich (osteonectin) (SPARC), mRNA [NM_003118]
							0.0639029	COL1A2	Homo sapiens collagen, type I, alpha 2 (COL1A2), mRNA [NM_000089]
							0.0721843	CD36	Homo sapiens CD36 antigen (collagen type I receptor, thrombospondin receptor) (CD36), transcript variant 2, mRNA [NM_001001547]
							0.11173	CCL15	Homo sapiens chemokine (C-C motif) ligand 15 (CCL15), transcript variant 2, mRNA [NM_004167]
							0.207937	RBP4	Homo sapiens retinol binding protein 4, plasma (RBP4), mRNA [NM_006744]
							0.587241	MGC12815	Homo sapiens chemokine (C-C motif) ligand 3-like 3 (CCL3L3), mRNA [NM_001001437]
							0.271525	MYOC	Homo sapiens myocilin, trabecular meshwork inducible glucocorticoid response (MYOC), mRNA [NM_000261]
							0.196514	THBD	Homo sapiens thrombomodulin (THBD), mRNA [NM_000361]
							0.297688	MGLL	Homo sapiens monoglyceride lipase (MGLL), transcript variant 1, mRNA [NM_007283]
							0.132273	IFI27	Homo sapiens interferon, alpha-inducible protein 27 (IFI27), transcript variant a, mRNA [NM_005532]
							0.227022	EML1	Homo sapiens echinoderm microtubule associated protein like 1 (EML1), transcript variant 1, mRNA [NM_001008707]
							0.552725	PLA2G2D	Homo sapiens phospholipase A2, group IID (PLA2G2D), mRNA [NM_012400]
							0.601944	FCGRT	Homo sapiens Fc fragment of IgG, receptor, transporter, alpha (FCGRT), mRNA [NM_004107]
							0.565966	APOL2	Homo sapiens apolipoprotein L, 2 (APOL2), transcript variant beta, mRNA [NM_145637]
							0.450006	C2	Homo sapiens complement component 2 (C2), mRNA [NM_000063]
							0.156818	SPON2	Homo sapiens spondin 2, extracellular matrix protein (SPON2), mRNA [NM_012445]
							0.215991	DF	Homo sapiens D component of complement (adipsin) (DF), mRNA [NM_001928]
							0.397424	PROCR	Homo sapiens protein C receptor, endothelial (EPCR) (PROCR), mRNA [NM_006404]
							0.0721811	LPL	Homo sapiens lipoprotein lipase (LPL), mRNA [NM_000237]
							0.275362	TGFBI	Homo sapiens transforming growth factor, beta-induced, 68kDa (TGFBI), mRNA [NM_000358]
							0.268762	C1R	Homo sapiens complement component 1, r subcomponent (C1R), mRNA [NM_001733]
							0.358553	TWIST2	Homo sapiens twist homolog 2 (Drosophila) (TWIST2), mRNA [NM_057179]
							0.395882	ELN	Homo sapiens elastin (supravalvular aortic stenosis, Williams-Beuren syndrome), mRNA (cDNA clone MGC:70763 IMAGE:6153564), complete cds. [BC065566]
							0.0706426	FLI1	Homo sapiens Friend leukemia virus integration 1 (FLI1), mRNA [NM_002017]
							0.288221	CCRL1	Homo sapiens chemokine (C-C motif) receptor-like 1 (CCRL1), transcript variant 1, mRNA [NM_178445]
							0.132273	IFI27	Homo sapiens interferon, alpha-inducible protein 27 (IFI27), transcript variant a, mRNA [NM_005532]
							0.228497	TPST1	Homo sapiens tyrosylprotein sulfotransferase 1 (TPST1), mRNA [NM_003596]
							0.16547	AK095841	Homo sapiens cDNA FLJ38522 fis, clone HCHON2000818. [AK095841]
							0.471713	PTGDS	Homo sapiens prostaglandin D2 synthase 21kDa (brain) (PTGDS), mRNA [NM_000954]
							0.303795	IGF1	Homo sapiens insulin-like growth factor 1 (somatomedin C) (IGF1), mRNA [NM_000618]
							0.266618	TIMP3	Homo sapiens tissue inhibitor of metalloproteinase 3 (Sorsby fundus dystrophy, pseudoinflammatory) (TIMP3), mRNA [NM_000362]
GO:0009605	BP	response to external stimulus	A change in state or activity of a cell or organism (in terms of movement, secretion, enzyme production, gene expression, etc.) as a result of the perception of an external stimulus.	2.00456e-05	1049	54
							0.132273	IFI27	Homo sapiens interferon, alpha-inducible protein 27 (IFI27), transcript variant a, mRNA [NM_005532]
							0.245215	EDNRB	Homo sapiens endothelin receptor type B (EDNRB), transcript variant 2, mRNA [NM_003991]
							0.175029	IGF1	Homo sapiens insulin-like growth factor 1 (somatomedin C) (IGF1), mRNA [NM_000618]
							0.132273	IFI27	Homo sapiens interferon, alpha-inducible protein 27 (IFI27), transcript variant a, mRNA [NM_005532]
							0.301253	COL18A1	Homo sapiens collagen, type XVIII, alpha 1 (COL18A1), transcript variant 1, mRNA [NM_030582]
							0.554667	ADCY3	Homo sapiens adenylate cyclase 3 (ADCY3), mRNA [NM_004036]
							0.132273	IFI27	Homo sapiens interferon, alpha-inducible protein 27 (IFI27), transcript variant a, mRNA [NM_005532]
							0.132273	IFI27	Homo sapiens interferon, alpha-inducible protein 27 (IFI27), transcript variant a, mRNA [NM_005532]
							0.583032	CCL15	Homo sapiens chemokine (C-C motif) ligand 15 (CCL15), transcript variant 3, mRNA [NM_032965]
							0.248073	NM_001014975	Homo sapiens complement factor H (CFH), transcript variant 2, mRNA [NM_001014975]
							0.388017	RGS16	Homo sapiens regulator of G-protein signalling 16 (RGS16), mRNA [NM_002928]
							0.112385	IFI27	Homo sapiens interferon, alpha-inducible protein 27 (IFI27), transcript variant a, mRNA [NM_005532]
							0.26447	C3	Homo sapiens complement component 3 (C3), mRNA [NM_000064]
							0.132273	IFI27	Homo sapiens interferon, alpha-inducible protein 27 (IFI27), transcript variant a, mRNA [NM_005532]
							0.200718	CXCL12	Homo sapiens chemokine (C-X-C motif) ligand 12 (stromal cell-derived factor 1) (CXCL12), mRNA [NM_000609]
							0.28904	BDKRB1	Homo sapiens bradykinin receptor B1 (BDKRB1), mRNA [NM_000710]
							0.0998008	ADM	Homo sapiens adrenomedullin (ADM), mRNA [NM_001124]
							0.516781	IFNA7	Homo sapiens interferon, alpha 7 (IFNA7), mRNA [NM_021057]
							0.501962	TRPV2	Homo sapiens transient receptor potential cation channel, subfamily V, member 2 (TRPV2), mRNA [NM_016113]
							0.235267	C1S	Homo sapiens complement component 1, s subcomponent (C1S), transcript variant 1, mRNA [NM_001734]
							0.433306	CYP1B1	Homo sapiens cytochrome P450, family 1, subfamily B, polypeptide 1 (CYP1B1), mRNA [NM_000104]
							0.156422	MITF	Homo sapiens microphthalmia-associated transcription factor (MITF), transcript variant 1, mRNA [NM_198159]
							0.174652	AKR1C1	Homo sapiens aldo-keto reductase family 1, member C1 (dihydrodiol dehydrogenase 1; 20-alpha (3-alpha)-hydroxysteroid dehydrogenase) (AKR1C1), mRNA [NM_001353]
							0.28739	CLEC2B	Homo sapiens C-type lectin domain family 2, member B (CLEC2B), mRNA [NM_005127]
							0.187782	COL1A1	Homo sapiens collagen, type I, alpha 1 (COL1A1), mRNA [NM_000088]
							0.0901987	TFPI	Homo sapiens tissue factor pathway inhibitor (lipoprotein-associated coagulation inhibitor) (TFPI), mRNA [NM_006287]
							0.282664	BDKRB2	Homo sapiens bradykinin receptor B2 (BDKRB2), mRNA [NM_000623]
							0.0542196	AOC3	Homo sapiens amine oxidase, copper containing 3 (vascular adhesion protein 1) (AOC3), mRNA [NM_003734]
							0.132273	IFI27	Homo sapiens interferon, alpha-inducible protein 27 (IFI27), transcript variant a, mRNA [NM_005532]
							0.226006	VWF	Homo sapiens von Willebrand factor (VWF), mRNA [NM_000552]
							0.174069	NM_001013254	Homo sapiens lymphocyte-specific protein 1 (LSP1), transcript variant 3, mRNA [NM_001013254]
							0.464824	CDH23	Homo sapiens cadherin-like 23 (CDH23), transcript variant 1, mRNA [NM_022124]
							0.367022	RGS16	Homo sapiens regulator of G-protein signalling 16 (RGS16), mRNA [NM_002928]
							0.132273	IFI27	Homo sapiens interferon, alpha-inducible protein 27 (IFI27), transcript variant a, mRNA [NM_005532]
							0.306304	CCL2	Homo sapiens chemokine (C-C motif) ligand 2 (CCL2), mRNA [NM_002982]
							0.132273	IFI27	Homo sapiens interferon, alpha-inducible protein 27 (IFI27), transcript variant a, mRNA [NM_005532]
							0.192977	SLIT2	Homo sapiens slit homolog 2 (Drosophila) (SLIT2), mRNA [NM_004787]
							0.329642	F13A1	Homo sapiens coagulation factor XIII, A1 polypeptide (F13A1), mRNA [NM_000129]
							0.691467	MX2	Homo sapiens myxovirus (influenza virus) resistance 2 (mouse) (MX2), mRNA [NM_002463]
							0.425553	ADA	Homo sapiens adenosine deaminase (ADA), mRNA [NM_000022]
							0.361333	MYH14	Homo sapiens myosin, heavy polypeptide 14 (MYH14), mRNA [NM_024729]
							0.267	LY96	Homo sapiens lymphocyte antigen 96 (LY96), mRNA [NM_015364]
							0.0728956	LUM	Homo sapiens lumican (LUM), mRNA [NM_002345]
							0.0639029	COL1A2	Homo sapiens collagen, type I, alpha 2 (COL1A2), mRNA [NM_000089]
							0.0721843	CD36	Homo sapiens CD36 antigen (collagen type I receptor, thrombospondin receptor) (CD36), transcript variant 2, mRNA [NM_001001547]
							0.133268	AKR1C1	Homo sapiens aldo-keto reductase family 1, member C1 (dihydrodiol dehydrogenase 1; 20-alpha (3-alpha)-hydroxysteroid dehydrogenase) (AKR1C1), mRNA [NM_001353]
							0.11173	CCL15	Homo sapiens chemokine (C-C motif) ligand 15 (CCL15), transcript variant 2, mRNA [NM_004167]
							0.207937	RBP4	Homo sapiens retinol binding protein 4, plasma (RBP4), mRNA [NM_006744]
							0.587241	MGC12815	Homo sapiens chemokine (C-C motif) ligand 3-like 3 (CCL3L3), mRNA [NM_001001437]
							0.38858	FADS1	Homo sapiens fatty acid desaturase 1 (FADS1), mRNA [NM_013402]
							0.271525	MYOC	Homo sapiens myocilin, trabecular meshwork inducible glucocorticoid response (MYOC), mRNA [NM_000261]
							0.196514	THBD	Homo sapiens thrombomodulin (THBD), mRNA [NM_000361]
							0.297688	MGLL	Homo sapiens monoglyceride lipase (MGLL), transcript variant 1, mRNA [NM_007283]
							0.132273	IFI27	Homo sapiens interferon, alpha-inducible protein 27 (IFI27), transcript variant a, mRNA [NM_005532]
							0.227022	EML1	Homo sapiens echinoderm microtubule associated protein like 1 (EML1), transcript variant 1, mRNA [NM_001008707]
							0.552725	PLA2G2D	Homo sapiens phospholipase A2, group IID (PLA2G2D), mRNA [NM_012400]
							0.565966	APOL2	Homo sapiens apolipoprotein L, 2 (APOL2), transcript variant beta, mRNA [NM_145637]
							0.450006	C2	Homo sapiens complement component 2 (C2), mRNA [NM_000063]
							0.215991	DF	Homo sapiens D component of complement (adipsin) (DF), mRNA [NM_001928]
							0.397424	PROCR	Homo sapiens protein C receptor, endothelial (EPCR) (PROCR), mRNA [NM_006404]
							0.275362	TGFBI	Homo sapiens transforming growth factor, beta-induced, 68kDa (TGFBI), mRNA [NM_000358]
							0.268762	C1R	Homo sapiens complement component 1, r subcomponent (C1R), mRNA [NM_001733]
							0.288221	CCRL1	Homo sapiens chemokine (C-C motif) receptor-like 1 (CCRL1), transcript variant 1, mRNA [NM_178445]
							0.132273	IFI27	Homo sapiens interferon, alpha-inducible protein 27 (IFI27), transcript variant a, mRNA [NM_005532]
							0.228497	TPST1	Homo sapiens tyrosylprotein sulfotransferase 1 (TPST1), mRNA [NM_003596]
							0.16547	AK095841	Homo sapiens cDNA FLJ38522 fis, clone HCHON2000818. [AK095841]
							0.303795	IGF1	Homo sapiens insulin-like growth factor 1 (somatomedin C) (IGF1), mRNA [NM_000618]
							0.266618	TIMP3	Homo sapiens tissue inhibitor of metalloproteinase 3 (Sorsby fundus dystrophy, pseudoinflammatory) (TIMP3), mRNA [NM_000362]
GO:0001525	BP	angiogenesis	Blood vessel formation when new vessels emerge from the proliferation of pre-existing blood vessels.	3.03084e-05	56	9
							0.268481	COL15A1	Homo sapiens collagen, type XV, alpha 1 (COL15A1), mRNA [NM_001855]
							0.140158	ANGPT2	Homo sapiens angiopoietin 2 (ANGPT2), mRNA [NM_001147]
							0.240996	EGFL7	Homo sapiens EGF-like-domain, multiple 7 (EGFL7), transcript variant 2, mRNA [NM_201446]
							0.153878	EPAS1	Homo sapiens endothelial PAS domain protein 1 (EPAS1), mRNA [NM_001430]
							0.275763	NRP1	Homo sapiens neuropilin 1 (NRP1), mRNA [NM_003873]
							0.513841	NOTCH4	Homo sapiens Notch homolog 4 (Drosophila) (NOTCH4), mRNA [NM_004557]
							0.228531	ROBO4	Homo sapiens roundabout homolog 4, magic roundabout (Drosophila) (ROBO4), mRNA [NM_019055]
							0.26142	SERPINF1	Homo sapiens serine (or cysteine) proteinase inhibitor, clade F (alpha-2 antiplasmin, pigment epithelium derived factor), member 1 (SERPINF1), mRNA [NM_002615]
							0.269391	FIGF	Homo sapiens c-fos induced growth factor (vascular endothelial growth factor D) (FIGF), mRNA [NM_004469]
GO:0001568	BP	blood vessel development	The process whose specific outcome is the progression of the blood vessel over time, from its formation to the mature structure. The blood vessel is the vasculature carrying blood.	4.0483e-05	58	9
							0.268481	COL15A1	Homo sapiens collagen, type XV, alpha 1 (COL15A1), mRNA [NM_001855]
							0.140158	ANGPT2	Homo sapiens angiopoietin 2 (ANGPT2), mRNA [NM_001147]
							0.240996	EGFL7	Homo sapiens EGF-like-domain, multiple 7 (EGFL7), transcript variant 2, mRNA [NM_201446]
							0.153878	EPAS1	Homo sapiens endothelial PAS domain protein 1 (EPAS1), mRNA [NM_001430]
							0.275763	NRP1	Homo sapiens neuropilin 1 (NRP1), mRNA [NM_003873]
							0.513841	NOTCH4	Homo sapiens Notch homolog 4 (Drosophila) (NOTCH4), mRNA [NM_004557]
							0.228531	ROBO4	Homo sapiens roundabout homolog 4, magic roundabout (Drosophila) (ROBO4), mRNA [NM_019055]
							0.26142	SERPINF1	Homo sapiens serine (or cysteine) proteinase inhibitor, clade F (alpha-2 antiplasmin, pigment epithelium derived factor), member 1 (SERPINF1), mRNA [NM_002615]
							0.269391	FIGF	Homo sapiens c-fos induced growth factor (vascular endothelial growth factor D) (FIGF), mRNA [NM_004469]
GO:0001944	BP	vasculature development	The process whose specific outcome is the progression of the vasculature over time, from its formation to the mature structure.	4.0483e-05	58	9
							0.268481	COL15A1	Homo sapiens collagen, type XV, alpha 1 (COL15A1), mRNA [NM_001855]
							0.140158	ANGPT2	Homo sapiens angiopoietin 2 (ANGPT2), mRNA [NM_001147]
							0.240996	EGFL7	Homo sapiens EGF-like-domain, multiple 7 (EGFL7), transcript variant 2, mRNA [NM_201446]
							0.153878	EPAS1	Homo sapiens endothelial PAS domain protein 1 (EPAS1), mRNA [NM_001430]
							0.275763	NRP1	Homo sapiens neuropilin 1 (NRP1), mRNA [NM_003873]
							0.513841	NOTCH4	Homo sapiens Notch homolog 4 (Drosophila) (NOTCH4), mRNA [NM_004557]
							0.228531	ROBO4	Homo sapiens roundabout homolog 4, magic roundabout (Drosophila) (ROBO4), mRNA [NM_019055]
							0.26142	SERPINF1	Homo sapiens serine (or cysteine) proteinase inhibitor, clade F (alpha-2 antiplasmin, pigment epithelium derived factor), member 1 (SERPINF1), mRNA [NM_002615]
							0.269391	FIGF	Homo sapiens c-fos induced growth factor (vascular endothelial growth factor D) (FIGF), mRNA [NM_004469]
GO:0048514	BP	blood vessel morphogenesis	The process by which the anatomical structures of blood vessels are generated and organized. Morphogenesis pertains to the creation of form. The blood vessel is the vasculature carrying blood.	4.0483e-05	58	9
							0.268481	COL15A1	Homo sapiens collagen, type XV, alpha 1 (COL15A1), mRNA [NM_001855]
							0.140158	ANGPT2	Homo sapiens angiopoietin 2 (ANGPT2), mRNA [NM_001147]
							0.240996	EGFL7	Homo sapiens EGF-like-domain, multiple 7 (EGFL7), transcript variant 2, mRNA [NM_201446]
							0.153878	EPAS1	Homo sapiens endothelial PAS domain protein 1 (EPAS1), mRNA [NM_001430]
							0.275763	NRP1	Homo sapiens neuropilin 1 (NRP1), mRNA [NM_003873]
							0.513841	NOTCH4	Homo sapiens Notch homolog 4 (Drosophila) (NOTCH4), mRNA [NM_004557]
							0.228531	ROBO4	Homo sapiens roundabout homolog 4, magic roundabout (Drosophila) (ROBO4), mRNA [NM_019055]
							0.26142	SERPINF1	Homo sapiens serine (or cysteine) proteinase inhibitor, clade F (alpha-2 antiplasmin, pigment epithelium derived factor), member 1 (SERPINF1), mRNA [NM_002615]
							0.269391	FIGF	Homo sapiens c-fos induced growth factor (vascular endothelial growth factor D) (FIGF), mRNA [NM_004469]
GO:0015698	BP	inorganic anion transport	The directed movement of inorganic anions into, out of, within or between cells. Inorganic anions are atoms or small molecules with a negative charge which do not contain carbon in covalent linkage.	4.45786e-05	120	13
							0.210572	COL5A2	Homo sapiens collagen, type V, alpha 2 (COL5A2), mRNA [NM_000393]
							0.268481	COL15A1	Homo sapiens collagen, type XV, alpha 1 (COL15A1), mRNA [NM_001855]
							0.301253	COL18A1	Homo sapiens collagen, type XVIII, alpha 1 (COL18A1), transcript variant 1, mRNA [NM_030582]
							0.495056	COL16A1	Homo sapiens collagen, type XVI, alpha 1 (COL16A1), mRNA [NM_001856]
							0.187782	COL1A1	Homo sapiens collagen, type I, alpha 1 (COL1A1), mRNA [NM_000088]
							0.287266	CLIC5	Homo sapiens chloride intracellular channel 5 (CLIC5), mRNA [NM_016929]
							0.309551	COL3A1	Homo sapiens collagen, type III, alpha 1 (Ehlers-Danlos syndrome type IV, autosomal dominant) (COL3A1), mRNA [NM_000090]
							0.0639029	COL1A2	Homo sapiens collagen, type I, alpha 2 (COL1A2), mRNA [NM_000089]
							0.202384	COL6A1	Homo sapiens collagen, type VI, alpha 1 (COL6A1), mRNA [NM_001848]
							0.471992	C1QTNF2	Homo sapiens C1q and tumor necrosis factor related protein 2 (C1QTNF2), mRNA [NM_031908]
							0.149982	CLIC2	Homo sapiens chloride intracellular channel 2 (CLIC2), mRNA [NM_001289]
							0.246302	COL5A1	Homo sapiens collagen, type V, alpha 1 (COL5A1), mRNA [NM_000093]
							0.211308	COL12A1	Homo sapiens collagen, type XII, alpha 1 (COL12A1), transcript variant long, mRNA [NM_004370]
GO:0007600	BP	sensory perception	The series of events required for an organism to receive a sensory stimulus, convert it to a molecular signal, and recognize and characterize the signal.	0.000261881	400	25
							0.245215	EDNRB	Homo sapiens endothelin receptor type B (EDNRB), transcript variant 2, mRNA [NM_003991]
							0.175029	IGF1	Homo sapiens insulin-like growth factor 1 (somatomedin C) (IGF1), mRNA [NM_000618]
							0.301253	COL18A1	Homo sapiens collagen, type XVIII, alpha 1 (COL18A1), transcript variant 1, mRNA [NM_030582]
							0.554667	ADCY3	Homo sapiens adenylate cyclase 3 (ADCY3), mRNA [NM_004036]
							0.583032	CCL15	Homo sapiens chemokine (C-C motif) ligand 15 (CCL15), transcript variant 3, mRNA [NM_032965]
							0.388017	RGS16	Homo sapiens regulator of G-protein signalling 16 (RGS16), mRNA [NM_002928]
							0.200718	CXCL12	Homo sapiens chemokine (C-X-C motif) ligand 12 (stromal cell-derived factor 1) (CXCL12), mRNA [NM_000609]
							0.501962	TRPV2	Homo sapiens transient receptor potential cation channel, subfamily V, member 2 (TRPV2), mRNA [NM_016113]
							0.433306	CYP1B1	Homo sapiens cytochrome P450, family 1, subfamily B, polypeptide 1 (CYP1B1), mRNA [NM_000104]
							0.156422	MITF	Homo sapiens microphthalmia-associated transcription factor (MITF), transcript variant 1, mRNA [NM_198159]
							0.187782	COL1A1	Homo sapiens collagen, type I, alpha 1 (COL1A1), mRNA [NM_000088]
							0.282664	BDKRB2	Homo sapiens bradykinin receptor B2 (BDKRB2), mRNA [NM_000623]
							0.464824	CDH23	Homo sapiens cadherin-like 23 (CDH23), transcript variant 1, mRNA [NM_022124]
							0.367022	RGS16	Homo sapiens regulator of G-protein signalling 16 (RGS16), mRNA [NM_002928]
							0.306304	CCL2	Homo sapiens chemokine (C-C motif) ligand 2 (CCL2), mRNA [NM_002982]
							0.192977	SLIT2	Homo sapiens slit homolog 2 (Drosophila) (SLIT2), mRNA [NM_004787]
							0.361333	MYH14	Homo sapiens myosin, heavy polypeptide 14 (MYH14), mRNA [NM_024729]
							0.0728956	LUM	Homo sapiens lumican (LUM), mRNA [NM_002345]
							0.0639029	COL1A2	Homo sapiens collagen, type I, alpha 2 (COL1A2), mRNA [NM_000089]
							0.11173	CCL15	Homo sapiens chemokine (C-C motif) ligand 15 (CCL15), transcript variant 2, mRNA [NM_004167]
							0.207937	RBP4	Homo sapiens retinol binding protein 4, plasma (RBP4), mRNA [NM_006744]
							0.587241	MGC12815	Homo sapiens chemokine (C-C motif) ligand 3-like 3 (CCL3L3), mRNA [NM_001001437]
							0.271525	MYOC	Homo sapiens myocilin, trabecular meshwork inducible glucocorticoid response (MYOC), mRNA [NM_000261]
							0.227022	EML1	Homo sapiens echinoderm microtubule associated protein like 1 (EML1), transcript variant 1, mRNA [NM_001008707]
							0.275362	TGFBI	Homo sapiens transforming growth factor, beta-induced, 68kDa (TGFBI), mRNA [NM_000358]
							0.16547	AK095841	Homo sapiens cDNA FLJ38522 fis, clone HCHON2000818. [AK095841]
							0.303795	IGF1	Homo sapiens insulin-like growth factor 1 (somatomedin C) (IGF1), mRNA [NM_000618]
							0.266618	TIMP3	Homo sapiens tissue inhibitor of metalloproteinase 3 (Sorsby fundus dystrophy, pseudoinflammatory) (TIMP3), mRNA [NM_000362]
GO:0006820	BP	anion transport	The directed movement of anions, atoms or small molecules with a net negative charge, into, out of, within or between cells.	0.000328672	146	13
							0.210572	COL5A2	Homo sapiens collagen, type V, alpha 2 (COL5A2), mRNA [NM_000393]
							0.268481	COL15A1	Homo sapiens collagen, type XV, alpha 1 (COL15A1), mRNA [NM_001855]
							0.301253	COL18A1	Homo sapiens collagen, type XVIII, alpha 1 (COL18A1), transcript variant 1, mRNA [NM_030582]
							0.495056	COL16A1	Homo sapiens collagen, type XVI, alpha 1 (COL16A1), mRNA [NM_001856]
							0.187782	COL1A1	Homo sapiens collagen, type I, alpha 1 (COL1A1), mRNA [NM_000088]
							0.287266	CLIC5	Homo sapiens chloride intracellular channel 5 (CLIC5), mRNA [NM_016929]
							0.309551	COL3A1	Homo sapiens collagen, type III, alpha 1 (Ehlers-Danlos syndrome type IV, autosomal dominant) (COL3A1), mRNA [NM_000090]
							0.0639029	COL1A2	Homo sapiens collagen, type I, alpha 2 (COL1A2), mRNA [NM_000089]
							0.202384	COL6A1	Homo sapiens collagen, type VI, alpha 1 (COL6A1), mRNA [NM_001848]
							0.471992	C1QTNF2	Homo sapiens C1q and tumor necrosis factor related protein 2 (C1QTNF2), mRNA [NM_031908]
							0.149982	CLIC2	Homo sapiens chloride intracellular channel 2 (CLIC2), mRNA [NM_001289]
							0.246302	COL5A1	Homo sapiens collagen, type V, alpha 1 (COL5A1), mRNA [NM_000093]
							0.211308	COL12A1	Homo sapiens collagen, type XII, alpha 1 (COL12A1), transcript variant long, mRNA [NM_004370]
GO:0006956	BP	complement activation	Processes involved in the activation of any of the steps of the complement cascade, which allows for the direct killing of microbes, the disposal of immune complexes, and the regulation of other immune processes; the initial steps of complement activation involve one of three pathways, the classical pathway, the alternative pathway, and the lectin pathway, all of which lead to the terminal comple…	0.000391577	34	6
							0.248073	NM_001014975	Homo sapiens complement factor H (CFH), transcript variant 2, mRNA [NM_001014975]
							0.26447	C3	Homo sapiens complement component 3 (C3), mRNA [NM_000064]
							0.235267	C1S	Homo sapiens complement component 1, s subcomponent (C1S), transcript variant 1, mRNA [NM_001734]
							0.450006	C2	Homo sapiens complement component 2 (C2), mRNA [NM_000063]
							0.215991	DF	Homo sapiens D component of complement (adipsin) (DF), mRNA [NM_001928]
							0.268762	C1R	Homo sapiens complement component 1, r subcomponent (C1R), mRNA [NM_001733]
GO:0030154	BP	cell differentiation	The process whereby relatively unspecialized cells, e.g. embryonic or regenerative cells, acquire specialized structural and/or functional features that characterize the cells, tissues, or organs of the mature organism or some other relatively stable phase of the organism's life history.	0.000720204	380	23
							0.268481	COL15A1	Homo sapiens collagen, type XV, alpha 1 (COL15A1), mRNA [NM_001855]
							0.140158	ANGPT2	Homo sapiens angiopoietin 2 (ANGPT2), mRNA [NM_001147]
							0.0409729	SFRP4	Homo sapiens secreted frizzled-related protein 4 (SFRP4), mRNA [NM_003014]
							0.513625	PAX4	Homo sapiens paired box gene 4 (PAX4), mRNA [NM_006193]
							0.240996	EGFL7	Homo sapiens EGF-like-domain, multiple 7 (EGFL7), transcript variant 2, mRNA [NM_201446]
							0.153878	EPAS1	Homo sapiens endothelial PAS domain protein 1 (EPAS1), mRNA [NM_001430]
							0.275763	NRP1	Homo sapiens neuropilin 1 (NRP1), mRNA [NM_003873]
							0.547509	DBN1	Homo sapiens drebrin 1 (DBN1), transcript variant 2, mRNA [NM_080881]
							0.156422	MITF	Homo sapiens microphthalmia-associated transcription factor (MITF), transcript variant 1, mRNA [NM_198159]
							0.513841	NOTCH4	Homo sapiens Notch homolog 4 (Drosophila) (NOTCH4), mRNA [NM_004557]
							0.260985	AK054946	Homo sapiens cDNA FLJ30384 fis, clone BRACE2008114. [AK054946]
							0.42303	BC032027	Homo sapiens, clone IMAGE:4825733, mRNA, partial cds. [BC032027]
							0.252399	SLC2A14	Homo sapiens solute carrier family 2 (facilitated glucose transporter), member 14, mRNA (cDNA clone MGC:71510 IMAGE:5297510), complete cds. [BC060766]
							0.227775	DCAMKL1	Homo sapiens doublecortin and CaM kinase-like 1 (DCAMKL1), mRNA [NM_004734]
							0.192977	SLIT2	Homo sapiens slit homolog 2 (Drosophila) (SLIT2), mRNA [NM_004787]
							0.286645	KAZALD1	Homo sapiens Kazal-type serine protease inhibitor domain 1 (KAZALD1), mRNA [NM_030929]
							0.228531	ROBO4	Homo sapiens roundabout homolog 4, magic roundabout (Drosophila) (ROBO4), mRNA [NM_019055]
							0.378631	VAMP5	Homo sapiens vesicle-associated membrane protein 5 (myobrevin) (VAMP5), mRNA [NM_006634]
							0.217646	SLIT3	Homo sapiens slit homolog 3 (Drosophila) (SLIT3), mRNA [NM_003062]
							0.38858	FADS1	Homo sapiens fatty acid desaturase 1 (FADS1), mRNA [NM_013402]
							0.425997	MBNL1	Homo sapiens muscleblind-like (Drosophila) (MBNL1), transcript variant 1, mRNA [NM_021038]
							0.0924521	SFRP2	Homo sapiens secreted frizzled-related protein 2 (SFRP2), mRNA [NM_003013]
							0.358553	TWIST2	Homo sapiens twist homolog 2 (Drosophila) (TWIST2), mRNA [NM_057179]
							0.269391	FIGF	Homo sapiens c-fos induced growth factor (vascular endothelial growth factor D) (FIGF), mRNA [NM_004469]
GO:0009581	BP	detection of external stimulus	The series of events by which an external stimulus is received and converted into a molecular signal.	0.000739681	429	25
							0.245215	EDNRB	Homo sapiens endothelin receptor type B (EDNRB), transcript variant 2, mRNA [NM_003991]
							0.175029	IGF1	Homo sapiens insulin-like growth factor 1 (somatomedin C) (IGF1), mRNA [NM_000618]
							0.301253	COL18A1	Homo sapiens collagen, type XVIII, alpha 1 (COL18A1), transcript variant 1, mRNA [NM_030582]
							0.554667	ADCY3	Homo sapiens adenylate cyclase 3 (ADCY3), mRNA [NM_004036]
							0.583032	CCL15	Homo sapiens chemokine (C-C motif) ligand 15 (CCL15), transcript variant 3, mRNA [NM_032965]
							0.388017	RGS16	Homo sapiens regulator of G-protein signalling 16 (RGS16), mRNA [NM_002928]
							0.200718	CXCL12	Homo sapiens chemokine (C-X-C motif) ligand 12 (stromal cell-derived factor 1) (CXCL12), mRNA [NM_000609]
							0.501962	TRPV2	Homo sapiens transient receptor potential cation channel, subfamily V, member 2 (TRPV2), mRNA [NM_016113]
							0.433306	CYP1B1	Homo sapiens cytochrome P450, family 1, subfamily B, polypeptide 1 (CYP1B1), mRNA [NM_000104]
							0.156422	MITF	Homo sapiens microphthalmia-associated transcription factor (MITF), transcript variant 1, mRNA [NM_198159]
							0.187782	COL1A1	Homo sapiens collagen, type I, alpha 1 (COL1A1), mRNA [NM_000088]
							0.282664	BDKRB2	Homo sapiens bradykinin receptor B2 (BDKRB2), mRNA [NM_000623]
							0.464824	CDH23	Homo sapiens cadherin-like 23 (CDH23), transcript variant 1, mRNA [NM_022124]
							0.367022	RGS16	Homo sapiens regulator of G-protein signalling 16 (RGS16), mRNA [NM_002928]
							0.306304	CCL2	Homo sapiens chemokine (C-C motif) ligand 2 (CCL2), mRNA [NM_002982]
							0.192977	SLIT2	Homo sapiens slit homolog 2 (Drosophila) (SLIT2), mRNA [NM_004787]
							0.361333	MYH14	Homo sapiens myosin, heavy polypeptide 14 (MYH14), mRNA [NM_024729]
							0.0728956	LUM	Homo sapiens lumican (LUM), mRNA [NM_002345]
							0.0639029	COL1A2	Homo sapiens collagen, type I, alpha 2 (COL1A2), mRNA [NM_000089]
							0.11173	CCL15	Homo sapiens chemokine (C-C motif) ligand 15 (CCL15), transcript variant 2, mRNA [NM_004167]
							0.207937	RBP4	Homo sapiens retinol binding protein 4, plasma (RBP4), mRNA [NM_006744]
							0.587241	MGC12815	Homo sapiens chemokine (C-C motif) ligand 3-like 3 (CCL3L3), mRNA [NM_001001437]
							0.271525	MYOC	Homo sapiens myocilin, trabecular meshwork inducible glucocorticoid response (MYOC), mRNA [NM_000261]
							0.227022	EML1	Homo sapiens echinoderm microtubule associated protein like 1 (EML1), transcript variant 1, mRNA [NM_001008707]
							0.275362	TGFBI	Homo sapiens transforming growth factor, beta-induced, 68kDa (TGFBI), mRNA [NM_000358]
							0.16547	AK095841	Homo sapiens cDNA FLJ38522 fis, clone HCHON2000818. [AK095841]
							0.303795	IGF1	Homo sapiens insulin-like growth factor 1 (somatomedin C) (IGF1), mRNA [NM_000618]
							0.266618	TIMP3	Homo sapiens tissue inhibitor of metalloproteinase 3 (Sorsby fundus dystrophy, pseudoinflammatory) (TIMP3), mRNA [NM_000362]
GO:0051270	BP	regulation of cell motility	Any process that modulates the frequency, rate or extent of the movement of a cell.	0.000971752	16	4
							0.327436	CENTD3	Homo sapiens centaurin, delta 3 (CENTD3), mRNA [NM_022481]
							0.240996	EGFL7	Homo sapiens EGF-like-domain, multiple 7 (EGFL7), transcript variant 2, mRNA [NM_201446]
							0.103066	LAMA4	Homo sapiens laminin, alpha 4 (LAMA4), mRNA [NM_002290]
							0.228531	ROBO4	Homo sapiens roundabout homolog 4, magic roundabout (Drosophila) (ROBO4), mRNA [NM_019055]
GO:0030334	BP	regulation of cell migration	Any process that modulates the frequency, rate or extent of cell migration.	0.000971752	16	4
							0.327436	CENTD3	Homo sapiens centaurin, delta 3 (CENTD3), mRNA [NM_022481]
							0.240996	EGFL7	Homo sapiens EGF-like-domain, multiple 7 (EGFL7), transcript variant 2, mRNA [NM_201446]
							0.103066	LAMA4	Homo sapiens laminin, alpha 4 (LAMA4), mRNA [NM_002290]
							0.228531	ROBO4	Homo sapiens roundabout homolog 4, magic roundabout (Drosophila) (ROBO4), mRNA [NM_019055]
GO:0050795	BP	regulation of behavior	Any process that modulates the frequency, rate or extent of behavior, the specific actions or reactions of an organism in response to external or internal stimuli.	0.000971752	16	4
							0.327436	CENTD3	Homo sapiens centaurin, delta 3 (CENTD3), mRNA [NM_022481]
							0.240996	EGFL7	Homo sapiens EGF-like-domain, multiple 7 (EGFL7), transcript variant 2, mRNA [NM_201446]
							0.103066	LAMA4	Homo sapiens laminin, alpha 4 (LAMA4), mRNA [NM_002290]
							0.228531	ROBO4	Homo sapiens roundabout homolog 4, magic roundabout (Drosophila) (ROBO4), mRNA [NM_019055]
GO:0040012	BP	regulation of locomotion	Any process that modulates the frequency, rate or extent of locomotion of an organism.	0.000971752	16	4
							0.327436	CENTD3	Homo sapiens centaurin, delta 3 (CENTD3), mRNA [NM_022481]
							0.240996	EGFL7	Homo sapiens EGF-like-domain, multiple 7 (EGFL7), transcript variant 2, mRNA [NM_201446]
							0.103066	LAMA4	Homo sapiens laminin, alpha 4 (LAMA4), mRNA [NM_002290]
							0.228531	ROBO4	Homo sapiens roundabout homolog 4, magic roundabout (Drosophila) (ROBO4), mRNA [NM_019055]
GO:0007169	BP	transmembrane receptor protein tyrosine kinase signaling pathway	The series of molecular signals generated as a consequence of a transmembrane receptor tyrosine kinase binding to its physiological ligand.	0.00154946	112	10
							0.360128	FGFR1	Homo sapiens fibroblast growth factor receptor 1 (fms-related tyrosine kinase 2, Pfeiffer syndrome) (FGFR1), transcript variant 7, mRNA [NM_023109]
							0.10355	PDGFRB	Homo sapiens platelet-derived growth factor receptor, beta polypeptide (PDGFRB), mRNA [NM_002609]
							0.35964	BC036018	Homo sapiens, Similar to protein tyrosine phosphatase, receptor type, G, clone IMAGE:5278250, mRNA. [BC036018]
							0.469189	PXN	Homo sapiens paxillin (PXN), mRNA [NM_002859]
							0.282664	BDKRB2	Homo sapiens bradykinin receptor B2 (BDKRB2), mRNA [NM_000623]
							0.739748	DOK1	Homo sapiens docking protein 1, 62kDa (downstream of tyrosine kinase 1) (DOK1), mRNA [NM_001381]
							0.191845	SPARC	Homo sapiens secreted protein, acidic, cysteine-rich (osteonectin) (SPARC), mRNA [NM_003118]
							0.0639029	COL1A2	Homo sapiens collagen, type I, alpha 2 (COL1A2), mRNA [NM_000089]
							0.0584295	TEK	Homo sapiens TEK tyrosine kinase, endothelial (venous malformations, multiple cutaneous and mucosal) (TEK), mRNA [NM_000459]
							0.266618	TIMP3	Homo sapiens tissue inhibitor of metalloproteinase 3 (Sorsby fundus dystrophy, pseudoinflammatory) (TIMP3), mRNA [NM_000362]
GO:0006955	BP	immune response	Any process involved in the immunological reaction of an organism to an immunogenic stimulus.	0.00203395	697	34
							0.132273	IFI27	Homo sapiens interferon, alpha-inducible protein 27 (IFI27), transcript variant a, mRNA [NM_005532]
							0.278059	CTSC	Homo sapiens cathepsin C (CTSC), transcript variant 2, mRNA [NM_148170]
							0.132273	IFI27	Homo sapiens interferon, alpha-inducible protein 27 (IFI27), transcript variant a, mRNA [NM_005532]
							0.132273	IFI27	Homo sapiens interferon, alpha-inducible protein 27 (IFI27), transcript variant a, mRNA [NM_005532]
							0.132273	IFI27	Homo sapiens interferon, alpha-inducible protein 27 (IFI27), transcript variant a, mRNA [NM_005532]
							0.583032	CCL15	Homo sapiens chemokine (C-C motif) ligand 15 (CCL15), transcript variant 3, mRNA [NM_032965]
							0.248073	NM_001014975	Homo sapiens complement factor H (CFH), transcript variant 2, mRNA [NM_001014975]
							0.112385	IFI27	Homo sapiens interferon, alpha-inducible protein 27 (IFI27), transcript variant a, mRNA [NM_005532]
							0.26447	C3	Homo sapiens complement component 3 (C3), mRNA [NM_000064]
							0.132273	IFI27	Homo sapiens interferon, alpha-inducible protein 27 (IFI27), transcript variant a, mRNA [NM_005532]
							0.200718	CXCL12	Homo sapiens chemokine (C-X-C motif) ligand 12 (stromal cell-derived factor 1) (CXCL12), mRNA [NM_000609]
							0.28904	BDKRB1	Homo sapiens bradykinin receptor B1 (BDKRB1), mRNA [NM_000710]
							0.271951	IFITM1	Homo sapiens interferon induced transmembrane protein 1 (9-27) (IFITM1), mRNA [NM_003641]
							0.235267	C1S	Homo sapiens complement component 1, s subcomponent (C1S), transcript variant 1, mRNA [NM_001734]
							0.28739	CLEC2B	Homo sapiens C-type lectin domain family 2, member B (CLEC2B), mRNA [NM_005127]
							0.282664	BDKRB2	Homo sapiens bradykinin receptor B2 (BDKRB2), mRNA [NM_000623]
							0.306776	LILRB5	Homo sapiens leukocyte immunoglobulin-like receptor, subfamily B (with TM and ITIM domains), member 5 (LILRB5), mRNA [NM_006840]
							0.0542196	AOC3	Homo sapiens amine oxidase, copper containing 3 (vascular adhesion protein 1) (AOC3), mRNA [NM_003734]
							0.132273	IFI27	Homo sapiens interferon, alpha-inducible protein 27 (IFI27), transcript variant a, mRNA [NM_005532]
							0.219724	IGJ	Homo sapiens immunoglobulin J polypeptide, linker protein for immunoglobulin alpha and mu polypeptides (IGJ), mRNA [NM_144646]
							0.174069	NM_001013254	Homo sapiens lymphocyte-specific protein 1 (LSP1), transcript variant 3, mRNA [NM_001013254]
							0.132273	IFI27	Homo sapiens interferon, alpha-inducible protein 27 (IFI27), transcript variant a, mRNA [NM_005532]
							0.418312	AF272774	Homo sapiens factor VII active site mutant immunoconjugate mRNA, complete cds. [AF272774]
							0.306304	CCL2	Homo sapiens chemokine (C-C motif) ligand 2 (CCL2), mRNA [NM_002982]
							0.132273	IFI27	Homo sapiens interferon, alpha-inducible protein 27 (IFI27), transcript variant a, mRNA [NM_005532]
							0.443692	D2S448	Homo sapiens Melanoma associated gene, mRNA (cDNA clone IMAGE:3948774), partial cds. [BC009496]
							0.691467	MX2	Homo sapiens myxovirus (influenza virus) resistance 2 (mouse) (MX2), mRNA [NM_002463]
							0.425553	ADA	Homo sapiens adenosine deaminase (ADA), mRNA [NM_000022]
							0.267	LY96	Homo sapiens lymphocyte antigen 96 (LY96), mRNA [NM_015364]
							0.668127	TNFRSF14	Homo sapiens tumor necrosis factor receptor superfamily, member 14 (herpesvirus entry mediator) (TNFRSF14), mRNA [NM_003820]
							0.11173	CCL15	Homo sapiens chemokine (C-C motif) ligand 15 (CCL15), transcript variant 2, mRNA [NM_004167]
							0.587241	MGC12815	Homo sapiens chemokine (C-C motif) ligand 3-like 3 (CCL3L3), mRNA [NM_001001437]
							0.297688	MGLL	Homo sapiens monoglyceride lipase (MGLL), transcript variant 1, mRNA [NM_007283]
							0.132273	IFI27	Homo sapiens interferon, alpha-inducible protein 27 (IFI27), transcript variant a, mRNA [NM_005532]
							0.552725	PLA2G2D	Homo sapiens phospholipase A2, group IID (PLA2G2D), mRNA [NM_012400]
							0.601944	FCGRT	Homo sapiens Fc fragment of IgG, receptor, transporter, alpha (FCGRT), mRNA [NM_004107]
							0.565966	APOL2	Homo sapiens apolipoprotein L, 2 (APOL2), transcript variant beta, mRNA [NM_145637]
							0.450006	C2	Homo sapiens complement component 2 (C2), mRNA [NM_000063]
							0.156818	SPON2	Homo sapiens spondin 2, extracellular matrix protein (SPON2), mRNA [NM_012445]
							0.215991	DF	Homo sapiens D component of complement (adipsin) (DF), mRNA [NM_001928]
							0.397424	PROCR	Homo sapiens protein C receptor, endothelial (EPCR) (PROCR), mRNA [NM_006404]
							0.268762	C1R	Homo sapiens complement component 1, r subcomponent (C1R), mRNA [NM_001733]
							0.288221	CCRL1	Homo sapiens chemokine (C-C motif) receptor-like 1 (CCRL1), transcript variant 1, mRNA [NM_178445]
							0.132273	IFI27	Homo sapiens interferon, alpha-inducible protein 27 (IFI27), transcript variant a, mRNA [NM_005532]
							0.228497	TPST1	Homo sapiens tyrosylprotein sulfotransferase 1 (TPST1), mRNA [NM_003596]
GO:0006690	BP	icosanoid metabolism	The chemical reactions involving icosanoids, any of a group of C20 polyunsaturated fatty acids.	0.00213624	32	5
							0.38858	FADS1	Homo sapiens fatty acid desaturase 1 (FADS1), mRNA [NM_013402]
							0.0572668	PTGIS	Homo sapiens prostaglandin I2 (prostacyclin) synthase (PTGIS), mRNA [NM_000961]
							0.484423	GGTLA1	Homo sapiens gamma-glutamyltransferase-like activity 1 (GGTLA1), mRNA [NM_004121]
							0.213683	AKR1C3	Homo sapiens aldo-keto reductase family 1, member C3 (3-alpha hydroxysteroid dehydrogenase, type II) (AKR1C3), mRNA [NM_003739]
							0.471713	PTGDS	Homo sapiens prostaglandin D2 synthase 21kDa (brain) (PTGDS), mRNA [NM_000954]
GO:0001558	BP	regulation of cell growth	Any process that modulates the frequency, rate or extent of cell growth.	0.00232605	99	9
							0.191445	A_24_P910080	Unknown
							0.273849	IGFBP5	Homo sapiens insulin-like growth factor binding protein 5 (IGFBP5), mRNA [NM_000599]
							0.238541	HTRA3	Homo sapiens HtrA serine peptidase 3 (HTRA3), mRNA [NM_053044]
							0.433458	TU3A	Homo sapiens TU3A protein (TU3A), mRNA [NM_007177]
							0.0641653	WISP2	Homo sapiens WNT1 inducible signaling pathway protein 2 (WISP2), mRNA [NM_003881]
							0.286645	KAZALD1	Homo sapiens Kazal-type serine protease inhibitor domain 1 (KAZALD1), mRNA [NM_030929]
							0.306784	TU3A	Homo sapiens TU3A protein (TU3A), mRNA [NM_007177]
							0.0599425	IGFBP7	Homo sapiens insulin-like growth factor binding protein 7 (IGFBP7), mRNA [NM_001553]
							0.356388	IGFBP6	Homo sapiens insulin-like growth factor binding protein 6 (IGFBP6), mRNA [NM_002178]
							0.235225	PRSS11	Homo sapiens protease, serine, 11 (IGF binding) (PRSS11), mRNA [NM_002775]
							0.198886	DLC1	Homo sapiens deleted in liver cancer 1 (DLC1), transcript variant 1, mRNA [NM_182643]
GO:0009613	BP	response to pest, pathogen or parasite	A change in state or activity of an organism (in terms of movement, secretion, enzyme production, gene expression, etc.) as a result of the perception of a pest, a pathogen or a parasite.	0.00233866	466	25
							0.132273	IFI27	Homo sapiens interferon, alpha-inducible protein 27 (IFI27), transcript variant a, mRNA [NM_005532]
							0.132273	IFI27	Homo sapiens interferon, alpha-inducible protein 27 (IFI27), transcript variant a, mRNA [NM_005532]
							0.132273	IFI27	Homo sapiens interferon, alpha-inducible protein 27 (IFI27), transcript variant a, mRNA [NM_005532]
							0.132273	IFI27	Homo sapiens interferon, alpha-inducible protein 27 (IFI27), transcript variant a, mRNA [NM_005532]
							0.583032	CCL15	Homo sapiens chemokine (C-C motif) ligand 15 (CCL15), transcript variant 3, mRNA [NM_032965]
							0.248073	NM_001014975	Homo sapiens complement factor H (CFH), transcript variant 2, mRNA [NM_001014975]
							0.112385	IFI27	Homo sapiens interferon, alpha-inducible protein 27 (IFI27), transcript variant a, mRNA [NM_005532]
							0.26447	C3	Homo sapiens complement component 3 (C3), mRNA [NM_000064]
							0.132273	IFI27	Homo sapiens interferon, alpha-inducible protein 27 (IFI27), transcript variant a, mRNA [NM_005532]
							0.200718	CXCL12	Homo sapiens chemokine (C-X-C motif) ligand 12 (stromal cell-derived factor 1) (CXCL12), mRNA [NM_000609]
							0.28904	BDKRB1	Homo sapiens bradykinin receptor B1 (BDKRB1), mRNA [NM_000710]
							0.516781	IFNA7	Homo sapiens interferon, alpha 7 (IFNA7), mRNA [NM_021057]
							0.235267	C1S	Homo sapiens complement component 1, s subcomponent (C1S), transcript variant 1, mRNA [NM_001734]
							0.28739	CLEC2B	Homo sapiens C-type lectin domain family 2, member B (CLEC2B), mRNA [NM_005127]
							0.282664	BDKRB2	Homo sapiens bradykinin receptor B2 (BDKRB2), mRNA [NM_000623]
							0.0542196	AOC3	Homo sapiens amine oxidase, copper containing 3 (vascular adhesion protein 1) (AOC3), mRNA [NM_003734]
							0.132273	IFI27	Homo sapiens interferon, alpha-inducible protein 27 (IFI27), transcript variant a, mRNA [NM_005532]
							0.174069	NM_001013254	Homo sapiens lymphocyte-specific protein 1 (LSP1), transcript variant 3, mRNA [NM_001013254]
							0.132273	IFI27	Homo sapiens interferon, alpha-inducible protein 27 (IFI27), transcript variant a, mRNA [NM_005532]
							0.306304	CCL2	Homo sapiens chemokine (C-C motif) ligand 2 (CCL2), mRNA [NM_002982]
							0.132273	IFI27	Homo sapiens interferon, alpha-inducible protein 27 (IFI27), transcript variant a, mRNA [NM_005532]
							0.691467	MX2	Homo sapiens myxovirus (influenza virus) resistance 2 (mouse) (MX2), mRNA [NM_002463]
							0.425553	ADA	Homo sapiens adenosine deaminase (ADA), mRNA [NM_000022]
							0.267	LY96	Homo sapiens lymphocyte antigen 96 (LY96), mRNA [NM_015364]
							0.11173	CCL15	Homo sapiens chemokine (C-C motif) ligand 15 (CCL15), transcript variant 2, mRNA [NM_004167]
							0.587241	MGC12815	Homo sapiens chemokine (C-C motif) ligand 3-like 3 (CCL3L3), mRNA [NM_001001437]
							0.297688	MGLL	Homo sapiens monoglyceride lipase (MGLL), transcript variant 1, mRNA [NM_007283]
							0.132273	IFI27	Homo sapiens interferon, alpha-inducible protein 27 (IFI27), transcript variant a, mRNA [NM_005532]
							0.552725	PLA2G2D	Homo sapiens phospholipase A2, group IID (PLA2G2D), mRNA [NM_012400]
							0.565966	APOL2	Homo sapiens apolipoprotein L, 2 (APOL2), transcript variant beta, mRNA [NM_145637]
							0.450006	C2	Homo sapiens complement component 2 (C2), mRNA [NM_000063]
							0.215991	DF	Homo sapiens D component of complement (adipsin) (DF), mRNA [NM_001928]
							0.397424	PROCR	Homo sapiens protein C receptor, endothelial (EPCR) (PROCR), mRNA [NM_006404]
							0.268762	C1R	Homo sapiens complement component 1, r subcomponent (C1R), mRNA [NM_001733]
							0.132273	IFI27	Homo sapiens interferon, alpha-inducible protein 27 (IFI27), transcript variant a, mRNA [NM_005532]
							0.228497	TPST1	Homo sapiens tyrosylprotein sulfotransferase 1 (TPST1), mRNA [NM_003596]
GO:0007167	BP	enzyme linked receptor protein signaling pathway	Any series of molecular signals initiated by the binding of an extracellular ligand to a receptor on the surface of the target cell, where the receptor possesses catalytic activity or is closely associated with an enzyme such as a protein kinase.	0.00246171	160	12
							0.360128	FGFR1	Homo sapiens fibroblast growth factor receptor 1 (fms-related tyrosine kinase 2, Pfeiffer syndrome) (FGFR1), transcript variant 7, mRNA [NM_023109]
							0.21462	CR596233	full-length cDNA clone CS0DF012YN06 of Fetal brain of Homo sapiens (human). [CR596233]
							0.10355	PDGFRB	Homo sapiens platelet-derived growth factor receptor, beta polypeptide (PDGFRB), mRNA [NM_002609]
							0.35964	BC036018	Homo sapiens, Similar to protein tyrosine phosphatase, receptor type, G, clone IMAGE:5278250, mRNA. [BC036018]
							0.469189	PXN	Homo sapiens paxillin (PXN), mRNA [NM_002859]
							0.282664	BDKRB2	Homo sapiens bradykinin receptor B2 (BDKRB2), mRNA [NM_000623]
							0.142061	GDF10	Homo sapiens growth differentiation factor 10 (GDF10), mRNA [NM_004962]
							0.739748	DOK1	Homo sapiens docking protein 1, 62kDa (downstream of tyrosine kinase 1) (DOK1), mRNA [NM_001381]
							0.191845	SPARC	Homo sapiens secreted protein, acidic, cysteine-rich (osteonectin) (SPARC), mRNA [NM_003118]
							0.0639029	COL1A2	Homo sapiens collagen, type I, alpha 2 (COL1A2), mRNA [NM_000089]
							0.0584295	TEK	Homo sapiens TEK tyrosine kinase, endothelial (venous malformations, multiple cutaneous and mucosal) (TEK), mRNA [NM_000459]
							0.266618	TIMP3	Homo sapiens tissue inhibitor of metalloproteinase 3 (Sorsby fundus dystrophy, pseudoinflammatory) (TIMP3), mRNA [NM_000362]
GO:0050896	BP	response to stimulus	A change in state or activity of a cell or organism (in terms of movement, secretion, enzyme production, gene expression, etc.) as a result of the perception of a stimulus.	0.0027258	1663	67
							0.132273	IFI27	Homo sapiens interferon, alpha-inducible protein 27 (IFI27), transcript variant a, mRNA [NM_005532]
							0.245215	EDNRB	Homo sapiens endothelin receptor type B (EDNRB), transcript variant 2, mRNA [NM_003991]
							0.175029	IGF1	Homo sapiens insulin-like growth factor 1 (somatomedin C) (IGF1), mRNA [NM_000618]
							0.278059	CTSC	Homo sapiens cathepsin C (CTSC), transcript variant 2, mRNA [NM_148170]
							0.132273	IFI27	Homo sapiens interferon, alpha-inducible protein 27 (IFI27), transcript variant a, mRNA [NM_005532]
							0.301253	COL18A1	Homo sapiens collagen, type XVIII, alpha 1 (COL18A1), transcript variant 1, mRNA [NM_030582]
							0.554667	ADCY3	Homo sapiens adenylate cyclase 3 (ADCY3), mRNA [NM_004036]
							0.132273	IFI27	Homo sapiens interferon, alpha-inducible protein 27 (IFI27), transcript variant a, mRNA [NM_005532]
							0.132273	IFI27	Homo sapiens interferon, alpha-inducible protein 27 (IFI27), transcript variant a, mRNA [NM_005532]
							0.583032	CCL15	Homo sapiens chemokine (C-C motif) ligand 15 (CCL15), transcript variant 3, mRNA [NM_032965]
							0.248073	NM_001014975	Homo sapiens complement factor H (CFH), transcript variant 2, mRNA [NM_001014975]
							0.388017	RGS16	Homo sapiens regulator of G-protein signalling 16 (RGS16), mRNA [NM_002928]
							0.112385	IFI27	Homo sapiens interferon, alpha-inducible protein 27 (IFI27), transcript variant a, mRNA [NM_005532]
							0.26447	C3	Homo sapiens complement component 3 (C3), mRNA [NM_000064]
							0.132273	IFI27	Homo sapiens interferon, alpha-inducible protein 27 (IFI27), transcript variant a, mRNA [NM_005532]
							0.200718	CXCL12	Homo sapiens chemokine (C-X-C motif) ligand 12 (stromal cell-derived factor 1) (CXCL12), mRNA [NM_000609]
							0.28904	BDKRB1	Homo sapiens bradykinin receptor B1 (BDKRB1), mRNA [NM_000710]
							0.0998008	ADM	Homo sapiens adrenomedullin (ADM), mRNA [NM_001124]
							0.271951	IFITM1	Homo sapiens interferon induced transmembrane protein 1 (9-27) (IFITM1), mRNA [NM_003641]
							0.516781	IFNA7	Homo sapiens interferon, alpha 7 (IFNA7), mRNA [NM_021057]
							0.501962	TRPV2	Homo sapiens transient receptor potential cation channel, subfamily V, member 2 (TRPV2), mRNA [NM_016113]
							0.235267	C1S	Homo sapiens complement component 1, s subcomponent (C1S), transcript variant 1, mRNA [NM_001734]
							0.433306	CYP1B1	Homo sapiens cytochrome P450, family 1, subfamily B, polypeptide 1 (CYP1B1), mRNA [NM_000104]
							0.176472	LOC112476	Homo sapiens similar to lymphocyte antigen 6 complex, locus G5B; G5b protein; open reading frame 31 (LOC112476), mRNA [NM_145239]
							0.156422	MITF	Homo sapiens microphthalmia-associated transcription factor (MITF), transcript variant 1, mRNA [NM_198159]
							0.174652	AKR1C1	Homo sapiens aldo-keto reductase family 1, member C1 (dihydrodiol dehydrogenase 1; 20-alpha (3-alpha)-hydroxysteroid dehydrogenase) (AKR1C1), mRNA [NM_001353]
							0.28739	CLEC2B	Homo sapiens C-type lectin domain family 2, member B (CLEC2B), mRNA [NM_005127]
							0.187782	COL1A1	Homo sapiens collagen, type I, alpha 1 (COL1A1), mRNA [NM_000088]
							0.0901987	TFPI	Homo sapiens tissue factor pathway inhibitor (lipoprotein-associated coagulation inhibitor) (TFPI), mRNA [NM_006287]
							0.282664	BDKRB2	Homo sapiens bradykinin receptor B2 (BDKRB2), mRNA [NM_000623]
							0.306776	LILRB5	Homo sapiens leukocyte immunoglobulin-like receptor, subfamily B (with TM and ITIM domains), member 5 (LILRB5), mRNA [NM_006840]
							0.0542196	AOC3	Homo sapiens amine oxidase, copper containing 3 (vascular adhesion protein 1) (AOC3), mRNA [NM_003734]
							0.132273	IFI27	Homo sapiens interferon, alpha-inducible protein 27 (IFI27), transcript variant a, mRNA [NM_005532]
							0.219724	IGJ	Homo sapiens immunoglobulin J polypeptide, linker protein for immunoglobulin alpha and mu polypeptides (IGJ), mRNA [NM_144646]
							0.226006	VWF	Homo sapiens von Willebrand factor (VWF), mRNA [NM_000552]
							0.174069	NM_001013254	Homo sapiens lymphocyte-specific protein 1 (LSP1), transcript variant 3, mRNA [NM_001013254]
							0.464824	CDH23	Homo sapiens cadherin-like 23 (CDH23), transcript variant 1, mRNA [NM_022124]
							0.367022	RGS16	Homo sapiens regulator of G-protein signalling 16 (RGS16), mRNA [NM_002928]
							0.132273	IFI27	Homo sapiens interferon, alpha-inducible protein 27 (IFI27), transcript variant a, mRNA [NM_005532]
							0.418312	AF272774	Homo sapiens factor VII active site mutant immunoconjugate mRNA, complete cds. [AF272774]
							0.306304	CCL2	Homo sapiens chemokine (C-C motif) ligand 2 (CCL2), mRNA [NM_002982]
							0.132273	IFI27	Homo sapiens interferon, alpha-inducible protein 27 (IFI27), transcript variant a, mRNA [NM_005532]
							0.192977	SLIT2	Homo sapiens slit homolog 2 (Drosophila) (SLIT2), mRNA [NM_004787]
							0.329642	F13A1	Homo sapiens coagulation factor XIII, A1 polypeptide (F13A1), mRNA [NM_000129]
							0.443692	D2S448	Homo sapiens Melanoma associated gene, mRNA (cDNA clone IMAGE:3948774), partial cds. [BC009496]
							0.691467	MX2	Homo sapiens myxovirus (influenza virus) resistance 2 (mouse) (MX2), mRNA [NM_002463]
							0.425553	ADA	Homo sapiens adenosine deaminase (ADA), mRNA [NM_000022]
							0.361333	MYH14	Homo sapiens myosin, heavy polypeptide 14 (MYH14), mRNA [NM_024729]
							0.267	LY96	Homo sapiens lymphocyte antigen 96 (LY96), mRNA [NM_015364]
							0.668127	TNFRSF14	Homo sapiens tumor necrosis factor receptor superfamily, member 14 (herpesvirus entry mediator) (TNFRSF14), mRNA [NM_003820]
							0.0728956	LUM	Homo sapiens lumican (LUM), mRNA [NM_002345]
							0.0639029	COL1A2	Homo sapiens collagen, type I, alpha 2 (COL1A2), mRNA [NM_000089]
							0.0721843	CD36	Homo sapiens CD36 antigen (collagen type I receptor, thrombospondin receptor) (CD36), transcript variant 2, mRNA [NM_001001547]
							0.133268	AKR1C1	Homo sapiens aldo-keto reductase family 1, member C1 (dihydrodiol dehydrogenase 1; 20-alpha (3-alpha)-hydroxysteroid dehydrogenase) (AKR1C1), mRNA [NM_001353]
							0.11173	CCL15	Homo sapiens chemokine (C-C motif) ligand 15 (CCL15), transcript variant 2, mRNA [NM_004167]
							0.207937	RBP4	Homo sapiens retinol binding protein 4, plasma (RBP4), mRNA [NM_006744]
							0.587241	MGC12815	Homo sapiens chemokine (C-C motif) ligand 3-like 3 (CCL3L3), mRNA [NM_001001437]
							0.38858	FADS1	Homo sapiens fatty acid desaturase 1 (FADS1), mRNA [NM_013402]
							0.271525	MYOC	Homo sapiens myocilin, trabecular meshwork inducible glucocorticoid response (MYOC), mRNA [NM_000261]
							0.196514	THBD	Homo sapiens thrombomodulin (THBD), mRNA [NM_000361]
							0.441681	CHES1	Homo sapiens checkpoint suppressor 1 (CHES1), mRNA [NM_005197]
							0.297688	MGLL	Homo sapiens monoglyceride lipase (MGLL), transcript variant 1, mRNA [NM_007283]
							0.132273	IFI27	Homo sapiens interferon, alpha-inducible protein 27 (IFI27), transcript variant a, mRNA [NM_005532]
							0.227022	EML1	Homo sapiens echinoderm microtubule associated protein like 1 (EML1), transcript variant 1, mRNA [NM_001008707]
							0.552725	PLA2G2D	Homo sapiens phospholipase A2, group IID (PLA2G2D), mRNA [NM_012400]
							0.601944	FCGRT	Homo sapiens Fc fragment of IgG, receptor, transporter, alpha (FCGRT), mRNA [NM_004107]
							0.565966	APOL2	Homo sapiens apolipoprotein L, 2 (APOL2), transcript variant beta, mRNA [NM_145637]
							0.450006	C2	Homo sapiens complement component 2 (C2), mRNA [NM_000063]
							0.156818	SPON2	Homo sapiens spondin 2, extracellular matrix protein (SPON2), mRNA [NM_012445]
							0.215991	DF	Homo sapiens D component of complement (adipsin) (DF), mRNA [NM_001928]
							0.397424	PROCR	Homo sapiens protein C receptor, endothelial (EPCR) (PROCR), mRNA [NM_006404]
							0.275362	TGFBI	Homo sapiens transforming growth factor, beta-induced, 68kDa (TGFBI), mRNA [NM_000358]
							0.268762	C1R	Homo sapiens complement component 1, r subcomponent (C1R), mRNA [NM_001733]
							0.395882	ELN	Homo sapiens elastin (supravalvular aortic stenosis, Williams-Beuren syndrome), mRNA (cDNA clone MGC:70763 IMAGE:6153564), complete cds. [BC065566]
							0.288221	CCRL1	Homo sapiens chemokine (C-C motif) receptor-like 1 (CCRL1), transcript variant 1, mRNA [NM_178445]
							0.132273	IFI27	Homo sapiens interferon, alpha-inducible protein 27 (IFI27), transcript variant a, mRNA [NM_005532]
							0.228497	TPST1	Homo sapiens tyrosylprotein sulfotransferase 1 (TPST1), mRNA [NM_003596]
							0.48419	ERN1	Homo sapiens cDNA FLJ30999 fis, clone HLUNG1000110, weakly similar to PISTIL-SPECIFIC EXTENSIN-LIKE PROTEIN PRECURSOR. [AK055561]
							0.16547	AK095841	Homo sapiens cDNA FLJ38522 fis, clone HCHON2000818. [AK095841]
							0.303795	IGF1	Homo sapiens insulin-like growth factor 1 (somatomedin C) (IGF1), mRNA [NM_000618]
							0.266618	TIMP3	Homo sapiens tissue inhibitor of metalloproteinase 3 (Sorsby fundus dystrophy, pseudoinflammatory) (TIMP3), mRNA [NM_000362]
GO:0046456	BP	icosanoid biosynthesis	The formation from simpler components of icosanoids, any of a group of C20 polyunsaturated fatty acids.	0.00284915	21	4
							0.38858	FADS1	Homo sapiens fatty acid desaturase 1 (FADS1), mRNA [NM_013402]
							0.0572668	PTGIS	Homo sapiens prostaglandin I2 (prostacyclin) synthase (PTGIS), mRNA [NM_000961]
							0.484423	GGTLA1	Homo sapiens gamma-glutamyltransferase-like activity 1 (GGTLA1), mRNA [NM_004121]
							0.471713	PTGDS	Homo sapiens prostaglandin D2 synthase 21kDa (brain) (PTGDS), mRNA [NM_000954]
GO:0007610	BP	behavior	The specific actions or reactions of an organism in response to external or internal stimuli. Patterned activity of a whole organism in a manner dependent upon some combination of that organism's internal state and external conditions.	0.00333436	256	16
							0.327436	CENTD3	Homo sapiens centaurin, delta 3 (CENTD3), mRNA [NM_022481]
							0.175029	IGF1	Homo sapiens insulin-like growth factor 1 (somatomedin C) (IGF1), mRNA [NM_000618]
							0.240996	EGFL7	Homo sapiens EGF-like-domain, multiple 7 (EGFL7), transcript variant 2, mRNA [NM_201446]
							0.275763	NRP1	Homo sapiens neuropilin 1 (NRP1), mRNA [NM_003873]
							0.513036	TM4SF8	Homo sapiens tetraspanin 3 (TSPAN3), transcript variant 1, mRNA [NM_005724]
							0.469189	PXN	Homo sapiens paxillin (PXN), mRNA [NM_002859]
							0.103066	LAMA4	Homo sapiens laminin, alpha 4 (LAMA4), mRNA [NM_002290]
							0.174069	NM_001013254	Homo sapiens lymphocyte-specific protein 1 (LSP1), transcript variant 3, mRNA [NM_001013254]
							0.294085	ADRA2C	Homo sapiens adrenergic, alpha-2C-, receptor (ADRA2C), mRNA [NM_000683]
							0.192977	SLIT2	Homo sapiens slit homolog 2 (Drosophila) (SLIT2), mRNA [NM_004787]
							0.228531	ROBO4	Homo sapiens roundabout homolog 4, magic roundabout (Drosophila) (ROBO4), mRNA [NM_019055]
							0.348059	FYN	Homo sapiens FYN oncogene related to SRC, FGR, YES (FYN), transcript variant 1, mRNA [NM_002037]
							0.213752	PECAM1	Homo sapiens platelet/endothelial cell adhesion molecule (CD31 antigen) (PECAM1), mRNA [NM_000442]
							0.156818	SPON2	Homo sapiens spondin 2, extracellular matrix protein (SPON2), mRNA [NM_012445]
							0.471713	PTGDS	Homo sapiens prostaglandin D2 synthase 21kDa (brain) (PTGDS), mRNA [NM_000954]
							0.303795	IGF1	Homo sapiens insulin-like growth factor 1 (somatomedin C) (IGF1), mRNA [NM_000618]
							0.387226	SPOCK	Homo sapiens sparc/osteonectin, cwcv and kazal-like domains proteoglycan (testican) (SPOCK), mRNA [NM_004598]
GO:0045596	BP	negative regulation of cell differentiation	Any process that stops, prevents or reduces the rate of cell differentiation.	0.00338938	11	3
							0.513841	NOTCH4	Homo sapiens Notch homolog 4 (Drosophila) (NOTCH4), mRNA [NM_004557]
							0.260985	AK054946	Homo sapiens cDNA FLJ30384 fis, clone BRACE2008114. [AK054946]
							0.358553	TWIST2	Homo sapiens twist homolog 2 (Drosophila) (TWIST2), mRNA [NM_057179]
GO:0006928	BP	cell motility	Any process involved in the controlled movement of a cell.	0.00352393	189	13
							0.327436	CENTD3	Homo sapiens centaurin, delta 3 (CENTD3), mRNA [NM_022481]
							0.175029	IGF1	Homo sapiens insulin-like growth factor 1 (somatomedin C) (IGF1), mRNA [NM_000618]
							0.240996	EGFL7	Homo sapiens EGF-like-domain, multiple 7 (EGFL7), transcript variant 2, mRNA [NM_201446]
							0.275763	NRP1	Homo sapiens neuropilin 1 (NRP1), mRNA [NM_003873]
							0.513036	TM4SF8	Homo sapiens tetraspanin 3 (TSPAN3), transcript variant 1, mRNA [NM_005724]
							0.469189	PXN	Homo sapiens paxillin (PXN), mRNA [NM_002859]
							0.103066	LAMA4	Homo sapiens laminin, alpha 4 (LAMA4), mRNA [NM_002290]
							0.174069	NM_001013254	Homo sapiens lymphocyte-specific protein 1 (LSP1), transcript variant 3, mRNA [NM_001013254]
							0.192977	SLIT2	Homo sapiens slit homolog 2 (Drosophila) (SLIT2), mRNA [NM_004787]
							0.228531	ROBO4	Homo sapiens roundabout homolog 4, magic roundabout (Drosophila) (ROBO4), mRNA [NM_019055]
							0.213752	PECAM1	Homo sapiens platelet/endothelial cell adhesion molecule (CD31 antigen) (PECAM1), mRNA [NM_000442]
							0.156818	SPON2	Homo sapiens spondin 2, extracellular matrix protein (SPON2), mRNA [NM_012445]
							0.303795	IGF1	Homo sapiens insulin-like growth factor 1 (somatomedin C) (IGF1), mRNA [NM_000618]
							0.387226	SPOCK	Homo sapiens sparc/osteonectin, cwcv and kazal-like domains proteoglycan (testican) (SPOCK), mRNA [NM_004598]
GO:0040011	BP	locomotion	Performing basic movements of any kind.	0.00352393	189	13
							0.327436	CENTD3	Homo sapiens centaurin, delta 3 (CENTD3), mRNA [NM_022481]
							0.175029	IGF1	Homo sapiens insulin-like growth factor 1 (somatomedin C) (IGF1), mRNA [NM_000618]
							0.240996	EGFL7	Homo sapiens EGF-like-domain, multiple 7 (EGFL7), transcript variant 2, mRNA [NM_201446]
							0.275763	NRP1	Homo sapiens neuropilin 1 (NRP1), mRNA [NM_003873]
							0.513036	TM4SF8	Homo sapiens tetraspanin 3 (TSPAN3), transcript variant 1, mRNA [NM_005724]
							0.469189	PXN	Homo sapiens paxillin (PXN), mRNA [NM_002859]
							0.103066	LAMA4	Homo sapiens laminin, alpha 4 (LAMA4), mRNA [NM_002290]
							0.174069	NM_001013254	Homo sapiens lymphocyte-specific protein 1 (LSP1), transcript variant 3, mRNA [NM_001013254]
							0.192977	SLIT2	Homo sapiens slit homolog 2 (Drosophila) (SLIT2), mRNA [NM_004787]
							0.228531	ROBO4	Homo sapiens roundabout homolog 4, magic roundabout (Drosophila) (ROBO4), mRNA [NM_019055]
							0.213752	PECAM1	Homo sapiens platelet/endothelial cell adhesion molecule (CD31 antigen) (PECAM1), mRNA [NM_000442]
							0.156818	SPON2	Homo sapiens spondin 2, extracellular matrix protein (SPON2), mRNA [NM_012445]
							0.303795	IGF1	Homo sapiens insulin-like growth factor 1 (somatomedin C) (IGF1), mRNA [NM_000618]
							0.387226	SPOCK	Homo sapiens sparc/osteonectin, cwcv and kazal-like domains proteoglycan (testican) (SPOCK), mRNA [NM_004598]
GO:0008361	BP	regulation of cell size	Any process that modulates the size of a cell.	0.00413682	128	10
							0.360128	FGFR1	Homo sapiens fibroblast growth factor receptor 1 (fms-related tyrosine kinase 2, Pfeiffer syndrome) (FGFR1), transcript variant 7, mRNA [NM_023109]
							0.191445	A_24_P910080	Unknown
							0.273849	IGFBP5	Homo sapiens insulin-like growth factor binding protein 5 (IGFBP5), mRNA [NM_000599]
							0.238541	HTRA3	Homo sapiens HtrA serine peptidase 3 (HTRA3), mRNA [NM_053044]
							0.433458	TU3A	Homo sapiens TU3A protein (TU3A), mRNA [NM_007177]
							0.0641653	WISP2	Homo sapiens WNT1 inducible signaling pathway protein 2 (WISP2), mRNA [NM_003881]
							0.286645	KAZALD1	Homo sapiens Kazal-type serine protease inhibitor domain 1 (KAZALD1), mRNA [NM_030929]
							0.306784	TU3A	Homo sapiens TU3A protein (TU3A), mRNA [NM_007177]
							0.0599425	IGFBP7	Homo sapiens insulin-like growth factor binding protein 7 (IGFBP7), mRNA [NM_001553]
							0.356388	IGFBP6	Homo sapiens insulin-like growth factor binding protein 6 (IGFBP6), mRNA [NM_002178]
							0.235225	PRSS11	Homo sapiens protease, serine, 11 (IGF binding) (PRSS11), mRNA [NM_002775]
							0.198886	DLC1	Homo sapiens deleted in liver cancer 1 (DLC1), transcript variant 1, mRNA [NM_182643]
GO:0016049	BP	cell growth	The process by which a cell irreversibly increases in size over time by accretion and biosynthetic production of matter similar to that already present.	0.00413682	128	10
							0.360128	FGFR1	Homo sapiens fibroblast growth factor receptor 1 (fms-related tyrosine kinase 2, Pfeiffer syndrome) (FGFR1), transcript variant 7, mRNA [NM_023109]
							0.191445	A_24_P910080	Unknown
							0.273849	IGFBP5	Homo sapiens insulin-like growth factor binding protein 5 (IGFBP5), mRNA [NM_000599]
							0.238541	HTRA3	Homo sapiens HtrA serine peptidase 3 (HTRA3), mRNA [NM_053044]
							0.433458	TU3A	Homo sapiens TU3A protein (TU3A), mRNA [NM_007177]
							0.0641653	WISP2	Homo sapiens WNT1 inducible signaling pathway protein 2 (WISP2), mRNA [NM_003881]
							0.286645	KAZALD1	Homo sapiens Kazal-type serine protease inhibitor domain 1 (KAZALD1), mRNA [NM_030929]
							0.306784	TU3A	Homo sapiens TU3A protein (TU3A), mRNA [NM_007177]
							0.0599425	IGFBP7	Homo sapiens insulin-like growth factor binding protein 7 (IGFBP7), mRNA [NM_001553]
							0.356388	IGFBP6	Homo sapiens insulin-like growth factor binding protein 6 (IGFBP6), mRNA [NM_002178]
							0.235225	PRSS11	Homo sapiens protease, serine, 11 (IGF binding) (PRSS11), mRNA [NM_002775]
							0.198886	DLC1	Homo sapiens deleted in liver cancer 1 (DLC1), transcript variant 1, mRNA [NM_182643]
GO:0006959	BP	humoral immune response	An immune response mediated through a body fluid.	0.00415233	149	11
							0.583032	CCL15	Homo sapiens chemokine (C-C motif) ligand 15 (CCL15), transcript variant 3, mRNA [NM_032965]
							0.248073	NM_001014975	Homo sapiens complement factor H (CFH), transcript variant 2, mRNA [NM_001014975]
							0.26447	C3	Homo sapiens complement component 3 (C3), mRNA [NM_000064]
							0.235267	C1S	Homo sapiens complement component 1, s subcomponent (C1S), transcript variant 1, mRNA [NM_001734]
							0.28739	CLEC2B	Homo sapiens C-type lectin domain family 2, member B (CLEC2B), mRNA [NM_005127]
							0.306304	CCL2	Homo sapiens chemokine (C-C motif) ligand 2 (CCL2), mRNA [NM_002982]
							0.425553	ADA	Homo sapiens adenosine deaminase (ADA), mRNA [NM_000022]
							0.267	LY96	Homo sapiens lymphocyte antigen 96 (LY96), mRNA [NM_015364]
							0.11173	CCL15	Homo sapiens chemokine (C-C motif) ligand 15 (CCL15), transcript variant 2, mRNA [NM_004167]
							0.450006	C2	Homo sapiens complement component 2 (C2), mRNA [NM_000063]
							0.215991	DF	Homo sapiens D component of complement (adipsin) (DF), mRNA [NM_001928]
							0.268762	C1R	Homo sapiens complement component 1, r subcomponent (C1R), mRNA [NM_001733]
GO:0040008	BP	regulation of growth	Any process that modulates the frequency, rate or extent of the growth of all or part of an organism so that it occurs at its proper speed, either globally or in a specific part of the organism's development.	0.00419006	108	9
							0.191445	A_24_P910080	Unknown
							0.273849	IGFBP5	Homo sapiens insulin-like growth factor binding protein 5 (IGFBP5), mRNA [NM_000599]
							0.238541	HTRA3	Homo sapiens HtrA serine peptidase 3 (HTRA3), mRNA [NM_053044]
							0.433458	TU3A	Homo sapiens TU3A protein (TU3A), mRNA [NM_007177]
							0.0641653	WISP2	Homo sapiens WNT1 inducible signaling pathway protein 2 (WISP2), mRNA [NM_003881]
							0.286645	KAZALD1	Homo sapiens Kazal-type serine protease inhibitor domain 1 (KAZALD1), mRNA [NM_030929]
							0.306784	TU3A	Homo sapiens TU3A protein (TU3A), mRNA [NM_007177]
							0.0599425	IGFBP7	Homo sapiens insulin-like growth factor binding protein 7 (IGFBP7), mRNA [NM_001553]
							0.356388	IGFBP6	Homo sapiens insulin-like growth factor binding protein 6 (IGFBP6), mRNA [NM_002178]
							0.235225	PRSS11	Homo sapiens protease, serine, 11 (IGF binding) (PRSS11), mRNA [NM_002775]
							0.198886	DLC1	Homo sapiens deleted in liver cancer 1 (DLC1), transcript variant 1, mRNA [NM_182643]
GO:0007626	BP	locomotory behavior	The abilities associated with normal movement, including both general motion and specifically coordinated patterns of activity.	0.00439902	194	13
							0.327436	CENTD3	Homo sapiens centaurin, delta 3 (CENTD3), mRNA [NM_022481]
							0.175029	IGF1	Homo sapiens insulin-like growth factor 1 (somatomedin C) (IGF1), mRNA [NM_000618]
							0.240996	EGFL7	Homo sapiens EGF-like-domain, multiple 7 (EGFL7), transcript variant 2, mRNA [NM_201446]
							0.275763	NRP1	Homo sapiens neuropilin 1 (NRP1), mRNA [NM_003873]
							0.513036	TM4SF8	Homo sapiens tetraspanin 3 (TSPAN3), transcript variant 1, mRNA [NM_005724]
							0.469189	PXN	Homo sapiens paxillin (PXN), mRNA [NM_002859]
							0.103066	LAMA4	Homo sapiens laminin, alpha 4 (LAMA4), mRNA [NM_002290]
							0.174069	NM_001013254	Homo sapiens lymphocyte-specific protein 1 (LSP1), transcript variant 3, mRNA [NM_001013254]
							0.192977	SLIT2	Homo sapiens slit homolog 2 (Drosophila) (SLIT2), mRNA [NM_004787]
							0.228531	ROBO4	Homo sapiens roundabout homolog 4, magic roundabout (Drosophila) (ROBO4), mRNA [NM_019055]
							0.213752	PECAM1	Homo sapiens platelet/endothelial cell adhesion molecule (CD31 antigen) (PECAM1), mRNA [NM_000442]
							0.156818	SPON2	Homo sapiens spondin 2, extracellular matrix protein (SPON2), mRNA [NM_012445]
							0.303795	IGF1	Homo sapiens insulin-like growth factor 1 (somatomedin C) (IGF1), mRNA [NM_000618]
							0.387226	SPOCK	Homo sapiens sparc/osteonectin, cwcv and kazal-like domains proteoglycan (testican) (SPOCK), mRNA [NM_004598]
GO:0006957	BP	complement activation, alternative pathway	Processes involved in the activation of any of the steps of the alternative pathway of the complement cascade which allows for the direct killing of microbes and the regulation of other immune processes.	0.00442257	12	3
							0.248073	NM_001014975	Homo sapiens complement factor H (CFH), transcript variant 2, mRNA [NM_001014975]
							0.26447	C3	Homo sapiens complement component 3 (C3), mRNA [NM_000064]
							0.215991	DF	Homo sapiens D component of complement (adipsin) (DF), mRNA [NM_001928]
GO:0006171	BP	cAMP biosynthesis	The formation from simpler components of cyclic AMP, adenosine 3',5'-phosphate.	0.00442257	12	3
							0.554667	ADCY3	Homo sapiens adenylate cyclase 3 (ADCY3), mRNA [NM_004036]
							0.0998008	ADM	Homo sapiens adrenomedullin (ADM), mRNA [NM_001124]
							0.138195	ADCY4	Homo sapiens adenylate cyclase 4 (ADCY4), mRNA [NM_139247]
GO:0043207	BP	response to external biotic stimulus	A change in state or activity of an organism (in terms of movement, secretion, enzyme production, gene expression, etc.) as a result of the perception of an external stimulus caused by, or produced by living things.	0.00474761	492	25
							0.132273	IFI27	Homo sapiens interferon, alpha-inducible protein 27 (IFI27), transcript variant a, mRNA [NM_005532]
							0.132273	IFI27	Homo sapiens interferon, alpha-inducible protein 27 (IFI27), transcript variant a, mRNA [NM_005532]
							0.132273	IFI27	Homo sapiens interferon, alpha-inducible protein 27 (IFI27), transcript variant a, mRNA [NM_005532]
							0.132273	IFI27	Homo sapiens interferon, alpha-inducible protein 27 (IFI27), transcript variant a, mRNA [NM_005532]
							0.583032	CCL15	Homo sapiens chemokine (C-C motif) ligand 15 (CCL15), transcript variant 3, mRNA [NM_032965]
							0.248073	NM_001014975	Homo sapiens complement factor H (CFH), transcript variant 2, mRNA [NM_001014975]
							0.112385	IFI27	Homo sapiens interferon, alpha-inducible protein 27 (IFI27), transcript variant a, mRNA [NM_005532]
							0.26447	C3	Homo sapiens complement component 3 (C3), mRNA [NM_000064]
							0.132273	IFI27	Homo sapiens interferon, alpha-inducible protein 27 (IFI27), transcript variant a, mRNA [NM_005532]
							0.200718	CXCL12	Homo sapiens chemokine (C-X-C motif) ligand 12 (stromal cell-derived factor 1) (CXCL12), mRNA [NM_000609]
							0.28904	BDKRB1	Homo sapiens bradykinin receptor B1 (BDKRB1), mRNA [NM_000710]
							0.516781	IFNA7	Homo sapiens interferon, alpha 7 (IFNA7), mRNA [NM_021057]
							0.235267	C1S	Homo sapiens complement component 1, s subcomponent (C1S), transcript variant 1, mRNA [NM_001734]
							0.28739	CLEC2B	Homo sapiens C-type lectin domain family 2, member B (CLEC2B), mRNA [NM_005127]
							0.282664	BDKRB2	Homo sapiens bradykinin receptor B2 (BDKRB2), mRNA [NM_000623]
							0.0542196	AOC3	Homo sapiens amine oxidase, copper containing 3 (vascular adhesion protein 1) (AOC3), mRNA [NM_003734]
							0.132273	IFI27	Homo sapiens interferon, alpha-inducible protein 27 (IFI27), transcript variant a, mRNA [NM_005532]
							0.174069	NM_001013254	Homo sapiens lymphocyte-specific protein 1 (LSP1), transcript variant 3, mRNA [NM_001013254]
							0.132273	IFI27	Homo sapiens interferon, alpha-inducible protein 27 (IFI27), transcript variant a, mRNA [NM_005532]
							0.306304	CCL2	Homo sapiens chemokine (C-C motif) ligand 2 (CCL2), mRNA [NM_002982]
							0.132273	IFI27	Homo sapiens interferon, alpha-inducible protein 27 (IFI27), transcript variant a, mRNA [NM_005532]
							0.691467	MX2	Homo sapiens myxovirus (influenza virus) resistance 2 (mouse) (MX2), mRNA [NM_002463]
							0.425553	ADA	Homo sapiens adenosine deaminase (ADA), mRNA [NM_000022]
							0.267	LY96	Homo sapiens lymphocyte antigen 96 (LY96), mRNA [NM_015364]
							0.11173	CCL15	Homo sapiens chemokine (C-C motif) ligand 15 (CCL15), transcript variant 2, mRNA [NM_004167]
							0.587241	MGC12815	Homo sapiens chemokine (C-C motif) ligand 3-like 3 (CCL3L3), mRNA [NM_001001437]
							0.297688	MGLL	Homo sapiens monoglyceride lipase (MGLL), transcript variant 1, mRNA [NM_007283]
							0.132273	IFI27	Homo sapiens interferon, alpha-inducible protein 27 (IFI27), transcript variant a, mRNA [NM_005532]
							0.552725	PLA2G2D	Homo sapiens phospholipase A2, group IID (PLA2G2D), mRNA [NM_012400]
							0.565966	APOL2	Homo sapiens apolipoprotein L, 2 (APOL2), transcript variant beta, mRNA [NM_145637]
							0.450006	C2	Homo sapiens complement component 2 (C2), mRNA [NM_000063]
							0.215991	DF	Homo sapiens D component of complement (adipsin) (DF), mRNA [NM_001928]
							0.397424	PROCR	Homo sapiens protein C receptor, endothelial (EPCR) (PROCR), mRNA [NM_006404]
							0.268762	C1R	Homo sapiens complement component 1, r subcomponent (C1R), mRNA [NM_001733]
							0.132273	IFI27	Homo sapiens interferon, alpha-inducible protein 27 (IFI27), transcript variant a, mRNA [NM_005532]
							0.228497	TPST1	Homo sapiens tyrosylprotein sulfotransferase 1 (TPST1), mRNA [NM_003596]
GO:0007166	BP	cell surface receptor linked signal transduction	Any series of molecular signals initiated by the binding of an extracellular ligand to a receptor on the surface of the target cell.	0.0050257	1050	45
							0.245215	EDNRB	Homo sapiens endothelin receptor type B (EDNRB), transcript variant 2, mRNA [NM_003991]
							0.349747	GPR124	Homo sapiens G protein-coupled receptor 124 (GPR124), mRNA [NM_032777]
							0.360128	FGFR1	Homo sapiens fibroblast growth factor receptor 1 (fms-related tyrosine kinase 2, Pfeiffer syndrome) (FGFR1), transcript variant 7, mRNA [NM_023109]
							0.102673	CMKOR1	Homo sapiens chemokine orphan receptor 1 (CMKOR1), mRNA [NM_020311]
							0.382398	GLI1	Homo sapiens glioma-associated oncogene homolog 1 (zinc finger protein) (GLI1), mRNA [NM_005269]
							0.202125	GPR30	Homo sapiens G protein-coupled receptor 30 (GPR30), mRNA [NM_001505]
							0.21462	CR596233	full-length cDNA clone CS0DF012YN06 of Fetal brain of Homo sapiens (human). [CR596233]
							0.388017	RGS16	Homo sapiens regulator of G-protein signalling 16 (RGS16), mRNA [NM_002928]
							0.26447	C3	Homo sapiens complement component 3 (C3), mRNA [NM_000064]
							0.3825	RBPSUH	Homo sapiens recombining binding protein suppressor of hairless (Drosophila) (RBPSUH), transcript variant 4, mRNA [NM_203284]
							0.200718	CXCL12	Homo sapiens chemokine (C-X-C motif) ligand 12 (stromal cell-derived factor 1) (CXCL12), mRNA [NM_000609]
							0.28904	BDKRB1	Homo sapiens bradykinin receptor B1 (BDKRB1), mRNA [NM_000710]
							0.271951	IFITM1	Homo sapiens interferon induced transmembrane protein 1 (9-27) (IFITM1), mRNA [NM_003641]
							0.0409729	SFRP4	Homo sapiens secreted frizzled-related protein 4 (SFRP4), mRNA [NM_003014]
							0.10355	PDGFRB	Homo sapiens platelet-derived growth factor receptor, beta polypeptide (PDGFRB), mRNA [NM_002609]
							0.35964	BC036018	Homo sapiens, Similar to protein tyrosine phosphatase, receptor type, G, clone IMAGE:5278250, mRNA. [BC036018]
							0.513841	NOTCH4	Homo sapiens Notch homolog 4 (Drosophila) (NOTCH4), mRNA [NM_004557]
							0.28611	CPE	Homo sapiens carboxypeptidase E (CPE), mRNA [NM_001873]
							0.469189	PXN	Homo sapiens paxillin (PXN), mRNA [NM_002859]
							0.282664	BDKRB2	Homo sapiens bradykinin receptor B2 (BDKRB2), mRNA [NM_000623]
							0.41511	BC033829	Homo sapiens cDNA clone IMAGE:3856003, partial cds. [BC033829]
							0.132606	RGS5	Homo sapiens regulator of G-protein signalling 5 (RGS5), mRNA [NM_003617]
							0.306776	LILRB5	Homo sapiens leukocyte immunoglobulin-like receptor, subfamily B (with TM and ITIM domains), member 5 (LILRB5), mRNA [NM_006840]
							0.260985	AK054946	Homo sapiens cDNA FLJ30384 fis, clone BRACE2008114. [AK054946]
							0.547983	GPR20	Homo sapiens G protein-coupled receptor 20 (GPR20), mRNA [NM_005293]
							0.142061	GDF10	Homo sapiens growth differentiation factor 10 (GDF10), mRNA [NM_004962]
							0.367022	RGS16	Homo sapiens regulator of G-protein signalling 16 (RGS16), mRNA [NM_002928]
							0.294085	ADRA2C	Homo sapiens adrenergic, alpha-2C-, receptor (ADRA2C), mRNA [NM_000683]
							0.306304	CCL2	Homo sapiens chemokine (C-C motif) ligand 2 (CCL2), mRNA [NM_002982]
							0.192977	SLIT2	Homo sapiens slit homolog 2 (Drosophila) (SLIT2), mRNA [NM_004787]
							0.0623712	GNG11	Homo sapiens guanine nucleotide binding protein (G protein), gamma 11 (GNG11), mRNA [NM_004126]
							0.165731	LEPR	Homo sapiens leptin receptor (LEPR), transcript variant 2, mRNA [NM_001003679]
							0.319097	ADAMTS4	Homo sapiens a disintegrin-like and metalloprotease (reprolysin type) with thrombospondin type 1 motif, 4 (ADAMTS4), mRNA [NM_005099]
							0.267	LY96	Homo sapiens lymphocyte antigen 96 (LY96), mRNA [NM_015364]
							0.739748	DOK1	Homo sapiens docking protein 1, 62kDa (downstream of tyrosine kinase 1) (DOK1), mRNA [NM_001381]
							0.668127	TNFRSF14	Homo sapiens tumor necrosis factor receptor superfamily, member 14 (herpesvirus entry mediator) (TNFRSF14), mRNA [NM_003820]
							0.191845	SPARC	Homo sapiens secreted protein, acidic, cysteine-rich (osteonectin) (SPARC), mRNA [NM_003118]
							0.0639029	COL1A2	Homo sapiens collagen, type I, alpha 2 (COL1A2), mRNA [NM_000089]
							0.318927	WNT11	Homo sapiens wingless-type MMTV integration site family, member 11 (WNT11), mRNA [NM_004626]
							0.185613	ITGA1	Homo sapiens integrin, alpha 1 (ITGA1), mRNA [NM_181501]
							0.0924521	SFRP2	Homo sapiens secreted frizzled-related protein 2 (SFRP2), mRNA [NM_003013]
							0.340449	GRK5	Homo sapiens G protein-coupled receptor kinase 5 (GRK5), mRNA [NM_005308]
							0.219774	FZD4	Homo sapiens frizzled homolog 4 (Drosophila) (FZD4), mRNA [NM_012193]
							0.479356	AKAP12	Homo sapiens A kinase (PRKA) anchor protein (gravin) 12 (AKAP12), transcript variant 2, mRNA [NM_144497]
							0.288221	CCRL1	Homo sapiens chemokine (C-C motif) receptor-like 1 (CCRL1), transcript variant 1, mRNA [NM_178445]
							0.0584295	TEK	Homo sapiens TEK tyrosine kinase, endothelial (venous malformations, multiple cutaneous and mucosal) (TEK), mRNA [NM_000459]
							0.266618	TIMP3	Homo sapiens tissue inhibitor of metalloproteinase 3 (Sorsby fundus dystrophy, pseudoinflammatory) (TIMP3), mRNA [NM_000362]
GO:0009611	BP	response to wounding	A change in state or activity of an organism (in terms of movement, secretion, enzyme production, gene expression, etc.) as a result of damage to the organism.	0.00528826	342	19
							0.26447	C3	Homo sapiens complement component 3 (C3), mRNA [NM_000064]
							0.200718	CXCL12	Homo sapiens chemokine (C-X-C motif) ligand 12 (stromal cell-derived factor 1) (CXCL12), mRNA [NM_000609]
							0.28904	BDKRB1	Homo sapiens bradykinin receptor B1 (BDKRB1), mRNA [NM_000710]
							0.0998008	ADM	Homo sapiens adrenomedullin (ADM), mRNA [NM_001124]
							0.0901987	TFPI	Homo sapiens tissue factor pathway inhibitor (lipoprotein-associated coagulation inhibitor) (TFPI), mRNA [NM_006287]
							0.282664	BDKRB2	Homo sapiens bradykinin receptor B2 (BDKRB2), mRNA [NM_000623]
							0.0542196	AOC3	Homo sapiens amine oxidase, copper containing 3 (vascular adhesion protein 1) (AOC3), mRNA [NM_003734]
							0.226006	VWF	Homo sapiens von Willebrand factor (VWF), mRNA [NM_000552]
							0.174069	NM_001013254	Homo sapiens lymphocyte-specific protein 1 (LSP1), transcript variant 3, mRNA [NM_001013254]
							0.306304	CCL2	Homo sapiens chemokine (C-C motif) ligand 2 (CCL2), mRNA [NM_002982]
							0.329642	F13A1	Homo sapiens coagulation factor XIII, A1 polypeptide (F13A1), mRNA [NM_000129]
							0.267	LY96	Homo sapiens lymphocyte antigen 96 (LY96), mRNA [NM_015364]
							0.0721843	CD36	Homo sapiens CD36 antigen (collagen type I receptor, thrombospondin receptor) (CD36), transcript variant 2, mRNA [NM_001001547]
							0.587241	MGC12815	Homo sapiens chemokine (C-C motif) ligand 3-like 3 (CCL3L3), mRNA [NM_001001437]
							0.196514	THBD	Homo sapiens thrombomodulin (THBD), mRNA [NM_000361]
							0.297688	MGLL	Homo sapiens monoglyceride lipase (MGLL), transcript variant 1, mRNA [NM_007283]
							0.552725	PLA2G2D	Homo sapiens phospholipase A2, group IID (PLA2G2D), mRNA [NM_012400]
							0.397424	PROCR	Homo sapiens protein C receptor, endothelial (EPCR) (PROCR), mRNA [NM_006404]
							0.228497	TPST1	Homo sapiens tyrosylprotein sulfotransferase 1 (TPST1), mRNA [NM_003596]
GO:0006952	BP	defense response	Reactions, triggered in response to the presence of a foreign body or the occurrence of an injury, which result in restriction of damage to the organism attacked or prevention/recovery from the infection caused by the attack.	0.00630237	777	35
							0.132273	IFI27	Homo sapiens interferon, alpha-inducible protein 27 (IFI27), transcript variant a, mRNA [NM_005532]
							0.278059	CTSC	Homo sapiens cathepsin C (CTSC), transcript variant 2, mRNA [NM_148170]
							0.132273	IFI27	Homo sapiens interferon, alpha-inducible protein 27 (IFI27), transcript variant a, mRNA [NM_005532]
							0.132273	IFI27	Homo sapiens interferon, alpha-inducible protein 27 (IFI27), transcript variant a, mRNA [NM_005532]
							0.132273	IFI27	Homo sapiens interferon, alpha-inducible protein 27 (IFI27), transcript variant a, mRNA [NM_005532]
							0.583032	CCL15	Homo sapiens chemokine (C-C motif) ligand 15 (CCL15), transcript variant 3, mRNA [NM_032965]
							0.248073	NM_001014975	Homo sapiens complement factor H (CFH), transcript variant 2, mRNA [NM_001014975]
							0.112385	IFI27	Homo sapiens interferon, alpha-inducible protein 27 (IFI27), transcript variant a, mRNA [NM_005532]
							0.26447	C3	Homo sapiens complement component 3 (C3), mRNA [NM_000064]
							0.132273	IFI27	Homo sapiens interferon, alpha-inducible protein 27 (IFI27), transcript variant a, mRNA [NM_005532]
							0.200718	CXCL12	Homo sapiens chemokine (C-X-C motif) ligand 12 (stromal cell-derived factor 1) (CXCL12), mRNA [NM_000609]
							0.28904	BDKRB1	Homo sapiens bradykinin receptor B1 (BDKRB1), mRNA [NM_000710]
							0.271951	IFITM1	Homo sapiens interferon induced transmembrane protein 1 (9-27) (IFITM1), mRNA [NM_003641]
							0.516781	IFNA7	Homo sapiens interferon, alpha 7 (IFNA7), mRNA [NM_021057]
							0.235267	C1S	Homo sapiens complement component 1, s subcomponent (C1S), transcript variant 1, mRNA [NM_001734]
							0.28739	CLEC2B	Homo sapiens C-type lectin domain family 2, member B (CLEC2B), mRNA [NM_005127]
							0.282664	BDKRB2	Homo sapiens bradykinin receptor B2 (BDKRB2), mRNA [NM_000623]
							0.306776	LILRB5	Homo sapiens leukocyte immunoglobulin-like receptor, subfamily B (with TM and ITIM domains), member 5 (LILRB5), mRNA [NM_006840]
							0.0542196	AOC3	Homo sapiens amine oxidase, copper containing 3 (vascular adhesion protein 1) (AOC3), mRNA [NM_003734]
							0.132273	IFI27	Homo sapiens interferon, alpha-inducible protein 27 (IFI27), transcript variant a, mRNA [NM_005532]
							0.219724	IGJ	Homo sapiens immunoglobulin J polypeptide, linker protein for immunoglobulin alpha and mu polypeptides (IGJ), mRNA [NM_144646]
							0.174069	NM_001013254	Homo sapiens lymphocyte-specific protein 1 (LSP1), transcript variant 3, mRNA [NM_001013254]
							0.132273	IFI27	Homo sapiens interferon, alpha-inducible protein 27 (IFI27), transcript variant a, mRNA [NM_005532]
							0.418312	AF272774	Homo sapiens factor VII active site mutant immunoconjugate mRNA, complete cds. [AF272774]
							0.306304	CCL2	Homo sapiens chemokine (C-C motif) ligand 2 (CCL2), mRNA [NM_002982]
							0.132273	IFI27	Homo sapiens interferon, alpha-inducible protein 27 (IFI27), transcript variant a, mRNA [NM_005532]
							0.443692	D2S448	Homo sapiens Melanoma associated gene, mRNA (cDNA clone IMAGE:3948774), partial cds. [BC009496]
							0.691467	MX2	Homo sapiens myxovirus (influenza virus) resistance 2 (mouse) (MX2), mRNA [NM_002463]
							0.425553	ADA	Homo sapiens adenosine deaminase (ADA), mRNA [NM_000022]
							0.267	LY96	Homo sapiens lymphocyte antigen 96 (LY96), mRNA [NM_015364]
							0.668127	TNFRSF14	Homo sapiens tumor necrosis factor receptor superfamily, member 14 (herpesvirus entry mediator) (TNFRSF14), mRNA [NM_003820]
							0.11173	CCL15	Homo sapiens chemokine (C-C motif) ligand 15 (CCL15), transcript variant 2, mRNA [NM_004167]
							0.587241	MGC12815	Homo sapiens chemokine (C-C motif) ligand 3-like 3 (CCL3L3), mRNA [NM_001001437]
							0.297688	MGLL	Homo sapiens monoglyceride lipase (MGLL), transcript variant 1, mRNA [NM_007283]
[truncated: 105 more rows]

## Sheet: GO Terms Associated With Epi
ID	Ontology	Term	Definition	pvalue	Number of genes in category	Number of genes hit	Fold Change	Gene	Description
GO:0005006	MF	epidermal growth factor receptor activity	Combining with an epidermal growth factor to initiate a change in cell activity.	0.00294943	7	2
							2.48375	AK126298	Homo sapiens cDNA FLJ44318 fis, clone TRACH3000780. [AK126298]
							1.97765	ERBB2	Homo sapiens v-erb-b2 erythroblastic leukemia viral oncogene homolog 2, neuro/glioblastoma derived oncogene homolog (avian) (ERBB2), transcript variant 2, mRNA [NM_001005862]
GO:0004716	MF	receptor signaling protein tyrosine kinase activity	NA	0.00748291	11	2
							1.97765	ERBB2	Homo sapiens v-erb-b2 erythroblastic leukemia viral oncogene homolog 2, neuro/glioblastoma derived oncogene homolog (avian) (ERBB2), transcript variant 2, mRNA [NM_001005862]
							6.30477	KIT	Homo sapiens v-kit Hardy-Zuckerman 4 feline sarcoma viral oncogene homolog (KIT), mRNA [NM_000222]
GO:0005554	MF	molecular function unknown	Used for the annotation of gene products whose function is not known or cannot be inferred.	0.00985834	575	14
							1.92672	MLLT4	Homo sapiens mRNA; cDNA DKFZp761K2213 (from clone DKFZp761K2213); partial cds. [AL161973]
							2.33156	PNPLA4	Homo sapiens patatin-like phospholipase domain containing 4 (PNPLA4), mRNA [NM_004650]
							3.59867	TPD52L1	Homo sapiens tumor protein D52-like 1 (TPD52L1), transcript variant 2, mRNA [NM_001003395]
							1.57717	C11orf1	Homo sapiens chromosome 11 open reading frame 1 (C11orf1), mRNA [NM_022761]
							4.74856	CDH1	Homo sapiens cadherin 1, type 1, E-cadherin (epithelial) (CDH1), mRNA [NM_004360]
							2.39243	ANK3	Homo sapiens ankyrin 3, node of Ranvier (ankyrin G) (ANK3), transcript variant 1, mRNA [NM_020987]
							2.4249	C9orf61	Homo sapiens chromosome 9 open reading frame 61 (C9orf61), mRNA [NM_004816]
							2.30474	CEACAM1	Homo sapiens carcinoembryonic antigen-related cell adhesion molecule 1 (biliary glycoprotein) (CEACAM1), mRNA [NM_001712]
							4.65713	C1orf34	Homo sapiens chromosome 1 open reading frame 34, mRNA (cDNA clone IMAGE:4827153), partial cds. [BC028374]
							1.92694	MYO6	Homo sapiens myosin VI (MYO6), mRNA [NM_004999]
							2.09377	FANCF	Homo sapiens Fanconi anemia, complementation group F (FANCF), mRNA [NM_022725]
							2.91734	TMEM30B	Homo sapiens transmembrane protein 30B (TMEM30B), mRNA [NM_001017970]
							2.19498	FRAT2	Homo sapiens frequently rearranged in advanced T-cell lymphomas 2 (FRAT2), mRNA [NM_012083]
							4.4112	Shax3	Homo sapiens chromatin modifying protein 4C (CHMP4C), mRNA [NM_152284]
GO:0005911	CC	intercellular junction	A specialized region of connection between two cells including but not limited to gap junctions, desmosomes, and tight junctions, but excluding direct cytoplasmic junctions such as ring canals.	0.00119006	96	6
							1.92672	MLLT4	Homo sapiens mRNA; cDNA DKFZp761K2213 (from clone DKFZp761K2213); partial cds. [AL161973]
							3.55881	CLDN3	Homo sapiens claudin 3 (CLDN3), mRNA [NM_001306]
							3.01025	GJE1	Homo sapiens gap junction protein, epsilon 1, 29kDa, mRNA (cDNA clone IMAGE:5228728), partial cds. [BC043381]
							5.14029	F11R	Homo sapiens, clone IMAGE:2989556, mRNA, partial cds. [BC001699]
							3.07112	DSP	Homo sapiens desmoplakin (DSP), transcript variant 1, mRNA [NM_004415]
							5.07361	COL17A1	Homo sapiens collagen, type XVII, alpha 1 (COL17A1), transcript variant long, mRNA [NM_000494]
							1.90463	F11R	Homo sapiens F11 receptor (F11R), transcript variant 4, mRNA [NM_144503]
GO:0030054	CC	cell junction	A specialized region of connection between two cells or between a cell and the extracellular matrix.	0.00171141	103	6
							1.92672	MLLT4	Homo sapiens mRNA; cDNA DKFZp761K2213 (from clone DKFZp761K2213); partial cds. [AL161973]
							3.55881	CLDN3	Homo sapiens claudin 3 (CLDN3), mRNA [NM_001306]
							3.01025	GJE1	Homo sapiens gap junction protein, epsilon 1, 29kDa, mRNA (cDNA clone IMAGE:5228728), partial cds. [BC043381]
							5.14029	F11R	Homo sapiens, clone IMAGE:2989556, mRNA, partial cds. [BC001699]
							3.07112	DSP	Homo sapiens desmoplakin (DSP), transcript variant 1, mRNA [NM_004415]
							5.07361	COL17A1	Homo sapiens collagen, type XVII, alpha 1 (COL17A1), transcript variant long, mRNA [NM_000494]
							1.90463	F11R	Homo sapiens F11 receptor (F11R), transcript variant 4, mRNA [NM_144503]
GO:0005604	CC	basement membrane	A thin layer of dense material found in various animal tissues interposed between the cells and the adjacent connective tissue. It consists of the basal lamina plus an associated layer of reticulin fibers.	0.0026452	47	4
							3.56159	LAD1	Homo sapiens ladinin 1 (LAD1), mRNA [NM_005558]
							2.76936	COL4A5	Homo sapiens collagen, type IV, alpha 5 (Alport syndrome) (COL4A5), transcript variant 2, mRNA [NM_033380]
							3.39162	LAMB3	Homo sapiens laminin, beta 3 (LAMB3), transcript variant 2, mRNA [NM_001017402]
							2.28679	LAMA3	Homo sapiens laminin, alpha 3 (LAMA3), transcript variant 1, mRNA [NM_198129]
GO:0043256	CC	laminin complex	A large, extracellular glycoprotein complex composed of three different polypeptide chains, alpha, beta and gamma. Provides an integral part of the structural scaffolding of basement membranes.	0.00306668	7	2
							3.39162	LAMB3	Homo sapiens laminin, beta 3 (LAMB3), transcript variant 2, mRNA [NM_001017402]
							2.28679	LAMA3	Homo sapiens laminin, alpha 3 (LAMA3), transcript variant 1, mRNA [NM_198129]
GO:0008544	BP	epidermis development	The process whose specific outcome is the progression of the epidermis over time, from its formation to the mature structure.	4.03299e-05	75	7
							3.39162	LAMB3	Homo sapiens laminin, beta 3 (LAMB3), transcript variant 2, mRNA [NM_001017402]
							3.15305	KRT15	Homo sapiens keratin 15 (KRT15), mRNA [NM_002275]
							3.07112	DSP	Homo sapiens desmoplakin (DSP), transcript variant 1, mRNA [NM_004415]
							5.07361	COL17A1	Homo sapiens collagen, type XVII, alpha 1 (COL17A1), transcript variant long, mRNA [NM_000494]
							4.7912	KRT14	Homo sapiens keratin 14 (epidermolysis bullosa simplex, Dowling-Meara, Koebner) (KRT14), mRNA [NM_000526]
							1.81755	ATP2C1	Homo sapiens ATPase, Ca++ transporting, type 2C, member 1 (ATP2C1), transcript variant 1, mRNA [NM_014382]
							2.28679	LAMA3	Homo sapiens laminin, alpha 3 (LAMA3), transcript variant 1, mRNA [NM_198129]
GO:0007398	BP	ectoderm development	The process whose specific outcome is the progression of the ectoderm over time, from its formation to the mature structure. In animal embryos, the ectoderm is the outer germ layer of the embryo, formed during gastrulation.	7.76553e-05	83	7
							3.39162	LAMB3	Homo sapiens laminin, beta 3 (LAMB3), transcript variant 2, mRNA [NM_001017402]
							3.15305	KRT15	Homo sapiens keratin 15 (KRT15), mRNA [NM_002275]
							3.07112	DSP	Homo sapiens desmoplakin (DSP), transcript variant 1, mRNA [NM_004415]
							5.07361	COL17A1	Homo sapiens collagen, type XVII, alpha 1 (COL17A1), transcript variant long, mRNA [NM_000494]
							4.7912	KRT14	Homo sapiens keratin 14 (epidermolysis bullosa simplex, Dowling-Meara, Koebner) (KRT14), mRNA [NM_000526]
							1.81755	ATP2C1	Homo sapiens ATPase, Ca++ transporting, type 2C, member 1 (ATP2C1), transcript variant 1, mRNA [NM_014382]
							2.28679	LAMA3	Homo sapiens laminin, alpha 3 (LAMA3), transcript variant 1, mRNA [NM_198129]
GO:0010038	BP	response to metal ion	A change in state or activity of an organism (in terms of movement, secretion, enzyme production, gene expression, etc.) as a result of exposure to metal ions.	0.00314215	7	2
							7.06554	MTL5	Homo sapiens metallothionein-like 5, testis-specific (tesmin) (MTL5), mRNA [NM_004923]
							2.72402	NEDD4L	Homo sapiens neural precursor cell expressed, developmentally down-regulated 4-like (NEDD4L), mRNA [NM_015277]
GO:0009888	BP	histogenesis	The origin and formation of tissues.	0.00466717	165	7
							3.39162	LAMB3	Homo sapiens laminin, beta 3 (LAMB3), transcript variant 2, mRNA [NM_001017402]
							3.15305	KRT15	Homo sapiens keratin 15 (KRT15), mRNA [NM_002275]
							3.07112	DSP	Homo sapiens desmoplakin (DSP), transcript variant 1, mRNA [NM_004415]
							5.07361	COL17A1	Homo sapiens collagen, type XVII, alpha 1 (COL17A1), transcript variant long, mRNA [NM_000494]
							4.7912	KRT14	Homo sapiens keratin 14 (epidermolysis bullosa simplex, Dowling-Meara, Koebner) (KRT14), mRNA [NM_000526]
							1.81755	ATP2C1	Homo sapiens ATPase, Ca++ transporting, type 2C, member 1 (ATP2C1), transcript variant 1, mRNA [NM_014382]
							2.28679	LAMA3	Homo sapiens laminin, alpha 3 (LAMA3), transcript variant 1, mRNA [NM_198129]
GO:0010035	BP	response to inorganic substance	A change in state or activity of an organism (in terms of movement, secretion, enzyme production, gene expression, etc.) as a result of exposure to an inorganic substance.	0.00529875	9	2
							7.06554	MTL5	Homo sapiens metallothionein-like 5, testis-specific (tesmin) (MTL5), mRNA [NM_004923]
							2.72402	NEDD4L	Homo sapiens neural precursor cell expressed, developmentally down-regulated 4-like (NEDD4L), mRNA [NM_015277]
