# Supplementary material for: Gene expression signatures of morphologically normal breast tissue identify basal-like tumors
Source: Breast Cancer Res. 2006 Oct 20;8(5):R58. doi: 10.1186/bcr1608 (PMC1779486; doi:10.1186/bcr1608)
Supplement: Additional file 10 — A list of genes differentially expressed between cellular and pauci cellular fibrotic stroma clusters. [file bcr1608-S10.xls]

## Sheet: SuppTable7.csv
log2(high cellular/pauci cellular)	B	p.adjusted (fdr)	GeneName	Description
-0.95526	60.352	2.03821e-29	MLLT10	Homo sapiens myeloid/lymphoid or mixed-lineage leukemia (trithorax homolog, Drosophila); translocated to, 10 (MLLT10), transcript variant 2, mRNA [NM_001009569]
1.27075	60.5819	1.64202e-29	LRIG3	Homo sapiens leucine-rich repeats and immunoglobulin-like domains 3 (LRIG3), mRNA [NM_153377]
1.0873	46.3428	1.50592e-23	ZNF167	Homo sapiens zinc finger protein 167 (ZNF167), transcript variant 1, mRNA [NM_018651]
2.19788	97.6003	6.9364e-45	CD69	Homo sapiens CD69 antigen (p60, early T-cell activation antigen) (CD69), mRNA [NM_001781]
1.23105	33.095	5.58594e-18	DOK6	Homo sapiens docking protein 6 (DOK6), mRNA [NM_152721]
1.28306	101.825	1.27796e-46	ASCC3	Homo sapiens activating signal cointegrator 1 complex subunit 3 (ASCC3), mRNA [NM_006828]
-1.10066	57.0311	4.98742e-28	C3orf6	Homo sapiens chromosome 3 open reading frame 6 (C3orf6), transcript variant 1, mRNA [NM_174908]
1.30545	67.5131	2.06995e-32	NFYA	Homo sapiens cDNA: FLJ21548 fis, clone COL06252. [AK025201]
-1.2064	63.8512	6.99559e-31	KENAE	Homo sapiens Kenae (KENAE), mRNA [NM_176816]
1.44078	67.3058	2.51932e-32	TSPAN2	Homo sapiens tetraspanin 2 (TSPAN2), mRNA [NM_005725]
1.46766	58.4036	1.32499e-28	FLJ20331	Homo sapiens hypothetical protein FLJ20331 (FLJ20331), mRNA [NM_017768]
1.29302	100.3	5.33178e-46	YPEL2	Homo sapiens yippee-like 2 (Drosophila) (YPEL2), mRNA [NM_001005404]
1.0825	68.0422	1.24624e-32	SMPDL3A	Homo sapiens sphingomyelin phosphodiesterase, acid-like 3A (SMPDL3A), mRNA [NM_006714]
1.2804	88.9488	2.65333e-41	AL080082	Homo sapiens mRNA; cDNA DKFZp564G1162 (from clone DKFZp564G1162). [AL080082]
1.15637	61.3257	7.98314e-30	NCF2	Homo sapiens neutrophil cytosolic factor 2 (65kDa, chronic granulomatous disease, autosomal 2) (NCF2), mRNA [NM_000433]
1.13879	77.6965	1.17568e-36	CR621244	full-length cDNA clone CS0DF015YE22 of Fetal brain of Homo sapiens (human). [CR621244]
0.936223	47.8143	3.67658e-24	THC2364429	Unknown
-1.31916	57.6406	2.77205e-28	THC2341837	Unknown
1.01432	48.9541	1.23135e-24	BAZ1A	Homo sapiens bromodomain adjacent to zinc finger domain, 1A (BAZ1A), transcript variant 1, mRNA [NM_013448]
1.21483	44.8253	6.52455e-23	COL5A2	Homo sapiens collagen, type V, alpha 2 (COL5A2), mRNA [NM_000393]
1.09146	30.9596	4.41008e-17	KIAA1764	Homo sapiens KIAA1764 protein (KIAA1764), mRNA [NM_033402]
0.935443	51.732	8.49302e-26	COL13A1	Homo sapiens collagen, type XIII, alpha 1 (COL13A1), transcript variant 1, mRNA [NM_005203]
1.52526	119.135	9.98979e-54	PKD2	Homo sapiens polycystic kidney disease 2 (autosomal dominant) (PKD2), mRNA [NM_000297]
1.33889	61.952	4.38397e-30	ARHGAP24	Homo sapiens Rho GTPase activating protein 24 (ARHGAP24), mRNA [NM_031305]
0.980902	71.93	2.94547e-34	AG1	Homo sapiens clone DKFZp564A057 AG02 mRNA, partial cds. [AF419616]
1.40078	48.3367	2.2278e-24	C10orf22	Homo sapiens chromosome 10 open reading frame 22 (C10orf22), mRNA [NM_032804]
1.09558	31.5995	2.38474e-17	FLJ12716	Homo sapiens FLJ12716 protein (FLJ12716), transcript variant 1, mRNA [NM_021942]
1.12895	66.1039	8.08981e-32	RINT-1	Homo sapiens Rad50-interacting protein 1 (RINT-1), mRNA [NM_021930]
0.978664	47.4449	5.23297e-24	KCNMB4	Homo sapiens potassium large conductance calcium-activated channel, subfamily M, beta member 4 (KCNMB4), mRNA [NM_014505]
-1.51316	75.9028	6.50592e-36	LOC400986	Homo sapiens protein immuno-reactive with anti-PTH polyclonal antibodies (LOC400986), mRNA [NM_001010914]
1.0332	44.1456	1.25847e-22	KIAA1913	Homo sapiens KIAA1913 (KIAA1913), mRNA [NM_052913]
1.08656	67.6966	1.73181e-32	CR590043	full-length cDNA clone CS0DF029YH18 of Fetal brain of Homo sapiens (human). [CR590043]
1.36451	43.1439	3.32166e-22	BMP7	Homo sapiens bone morphogenetic protein 7 (osteogenic protein 1) (BMP7), mRNA [NM_001719]
0.931455	88.1257	5.65858e-41	AK021676	Homo sapiens cDNA FLJ11614 fis, clone HEMBA1004015. [AK021676]
0.963796	36.8172	1.5244e-19	FOLH1	Homo sapiens folate hydrolase (prostate-specific membrane antigen) 1 (FOLH1), transcript variant 1, mRNA [NM_004476]
1.1084	44.3938	9.91508e-23	ZNF650	Homo sapiens zinc finger protein 650 (ZNF650), mRNA [NM_172070]
1.43459	69.2731	3.78117e-33	ROR1	Homo sapiens receptor tyrosine kinase-like orphan receptor 1 (ROR1), mRNA [NM_005012]
1.18492	59.3205	5.49975e-29	AK022936	Homo sapiens cDNA FLJ12874 fis, clone NT2RP2003769. [AK022936]
1.40952	59.8596	3.26959e-29	ZNF561	Homo sapiens zinc finger protein 561 (ZNF561), mRNA [NM_152289]
0.979927	54.0583	8.84754e-27	HIS1	Homo sapiens HMBA-inducible (HIS1), mRNA [NM_006460]
1.44342	36.5293	2.00728e-19	IL8	Homo sapiens interleukin 8 (IL8), mRNA [NM_000584]
-1.26592	73.7796	4.95901e-35	THC2269657	Q6QI74 (Q6QI74) LRRG00134, partial (10%) [THC2269657]
1.07969	77.6023	1.28843e-36	LOC56757	Homo sapiens cDNA: FLJ23595 fis, clone LNG15262. [AK027248]
1.30386	93.1758	4.70553e-43	CMKOR1	Homo sapiens chemokine orphan receptor 1 (CMKOR1), mRNA [NM_020311]
1.15391	50.0847	4.16532e-25	THAP10	Homo sapiens THAP domain containing 10 (THAP10), mRNA [NM_020147]
1.099	33.63	3.32764e-18	DACH1	Homo sapiens dachshund homolog 1 (Drosophila) (DACH1), transcript variant 1, mRNA [NM_080759]
2.15698	99.3401	1.33274e-45	CD69	Homo sapiens CD69 antigen (p60, early T-cell activation antigen) (CD69), mRNA [NM_001781]
1.34466	36.3225	2.45414e-19	LTBP1	Homo sapiens latent transforming growth factor beta binding protein 1 (LTBP1), transcript variant 1, mRNA [NM_206943]
0.948425	72.7104	1.39446e-34	COMMD8	Homo sapiens COMM domain containing 8 (COMMD8), mRNA [NM_017845]
1.45305	64.7703	2.90716e-31	CLN5	Homo sapiens ceroid-lipofuscinosis, neuronal 5 (CLN5), mRNA [NM_006493]
2.00574	105.294	4.81066e-48	CD69	Homo sapiens CD69 antigen (p60, early T-cell activation antigen) (CD69), mRNA [NM_001781]
-1.10531	97.5656	7.12077e-45	SFRS8	Homo sapiens splicing factor, arginine/serine-rich 8 (suppressor-of-white-apricot homolog, Drosophila) (SFRS8), transcript variant 2A, mRNA [NM_004592]
1.24236	69.8769	2.11999e-33	KDELC1	Homo sapiens KDEL (Lys-Asp-Glu-Leu) containing 1 (KDELC1), mRNA [NM_024089]
1.02197	79.7823	1.57178e-37	RNF12	Homo sapiens ring finger protein 12 (RNF12), transcript variant 1, mRNA [NM_016120]
0.998386	30.665	5.8743e-17	C6orf111	Homo sapiens mRNA; cDNA DKFZp564B0769 (from clone DKFZp564B0769); partial cds. [AL080186]
0.977013	35.4299	5.80255e-19	NOV	Homo sapiens nephroblastoma overexpressed gene (NOV), mRNA [NM_002514]
1.09099	53.928	1.00158e-26	DKFZP564D166	Homo sapiens mRNA for KIAA1636 protein, partial cds. [AB046856]
1.51451	75.8309	6.95409e-36	OLFM4	Homo sapiens olfactomedin 4 (OLFM4), mRNA [NM_006418]
1.36023	61.8729	4.73137e-30	LOC115294	Homo sapiens clone 122482 unknown mRNA. [AF293366]
1.02605	72.7138	1.393e-34	VPS54	Homo sapiens vacuolar protein sorting 54 (yeast) (VPS54), transcript variant 1, mRNA [NM_016516]
0.967146	47.2006	6.61881e-24	THC2433340	Q93KJ6 (Q93KJ6) Dissimilatory (Bi-)sulfite reductase beta subunit (Fragment), partial (5%) [THC2433340]
1.75578	97.4228	8.08082e-45	ELF5	Homo sapiens E74-like factor 5 (ets domain transcription factor) (ELF5), transcript variant 1, mRNA [NM_198381]
0.936841	79.7931	1.56552e-37	BAZ1A	Homo sapiens bromodomain adjacent to zinc finger domain, 1A (BAZ1A), transcript variant 1, mRNA [NM_013448]
1.00302	36.5025	2.05847e-19	ABCA6	Homo sapiens ATP-binding cassette, sub-family A (ABC1), member 6 (ABCA6), transcript variant 1, mRNA [NM_080284]
1.3322	85.4503	7.10411e-40	PDE1A	Homo sapiens phosphodiesterase 1A, calmodulin-dependent (PDE1A), transcript variant 2, mRNA [NM_001003683]
1.03973	63.7021	8.07106e-31	RINT-1	Homo sapiens Rad50-interacting protein 1 (RINT-1), mRNA [NM_021930]
-1.07797	51.6015	9.56041e-26	MTHFR	Homo sapiens 5,10-methylenetetrahydrofolate reductase (NADPH) (MTHFR), mRNA [NM_005957]
0.94011	47.6524	4.27552e-24	PLN	Homo sapiens cDNA FLJ26334 fis, clone HRT02648. [AK129844]
1.11022	34.48	1.45797e-18	THC2269397	Unknown
1.12932	85.3611	7.70218e-40	LOC286148	Homo sapiens hypothetical protein LOC286148 (LOC286148), mRNA [NM_181787]
1.05589	60.2633	2.21834e-29	BAZ1A	Homo sapiens bromodomain adjacent to zinc finger domain, 1A (BAZ1A), transcript variant 1, mRNA [NM_013448]
0.958446	75.7747	7.33737e-36	CTSK	Homo sapiens cathepsin K (pycnodysostosis) (CTSK), mRNA [NM_000396]
-1.46716	67.2622	2.62679e-32	FLJ34870	Homo sapiens FLJ34870 protein (FLJ34870), mRNA [NM_207481]
0.932412	64.7187	3.04591e-31	RP42	Homo sapiens RP42 protein mRNA, complete cds. [AF292100]
1.82257	114.757	5.56602e-52	AA292106	AA292106 zr58h03.s1 Soares_NhHMPu_S1 Homo sapiens cDNA clone IMAGE:667637 3', mRNA sequence [AA292106]
0.926096	70.5475	1.10988e-33	BM711907	UI-E-CL1-afc-i-20-0-UI.r1 UI-E-CL1 Homo sapiens cDNA clone UI-E-CL1-afc-i-20-0-UI 5', mRNA sequence [BM711907]
0.939079	41.2163	2.15429e-21	ATF7IP2	Homo sapiens activating transcription factor 7 interacting protein 2 (ATF7IP2), mRNA [NM_024997]
1.01515	36.7033	1.69904e-19	FLJ38973	Homo sapiens hypothetical protein FLJ38973 (FLJ38973), mRNA [NM_153689]
1.04084	62.5938	2.34956e-30	LOC89231	Homo sapiens cDNA: FLJ23115 fis, clone LNG07933. [AK026768]
-1.07	30.0672	1.04877e-16	RUFY2	Homo sapiens RUN and FYVE domain containing 2 (RUFY2), mRNA [NM_017987]
2.64161	130.125	4.56826e-58	ASPN	Homo sapiens asporin (LRR class 1) (ASPN), mRNA [NM_017680]
0.935526	33.3053	4.56035e-18	DCK	Homo sapiens deoxycytidine kinase (DCK), mRNA [NM_000788]
1.02322	57.0059	5.10248e-28	RINT-1	Homo sapiens Rad50-interacting protein 1 (RINT-1), mRNA [NM_021930]
0.950224	38.67	2.5478e-20	THC2308340	Unknown
1.49524	53.9925	9.4193e-27	ADCY7	Homo sapiens adenylate cyclase 7 (ADCY7), mRNA [NM_001114]
-1.06072	41.0364	2.56156e-21	ARHGEF10	Homo sapiens Rho guanine nucleotide exchange factor (GEF) 10, mRNA (cDNA clone IMAGE:5737598), complete cds. [BC036809]
1.45406	31.7903	1.97952e-17	PDGFD	Homo sapiens platelet derived growth factor D (PDGFD), transcript variant 1, mRNA [NM_025208]
0.984689	46.9746	8.2122e-24	DSCR1L1	Homo sapiens Down syndrome critical region gene 1-like 1 (DSCR1L1), mRNA [NM_005822]
1.34556	38.8761	2.08706e-20	FLJ20298	Homo sapiens FLJ20298 protein (FLJ20298), transcript variant 1, mRNA [NM_017752]
1.41802	76.2444	4.73512e-36	OGN	Homo sapiens osteoglycin (osteoinductive factor, mimecan) (OGN), transcript variant 1, mRNA [NM_033014]
0.939213	58.1206	1.75095e-28	AK057196	Homo sapiens cDNA FLJ32634 fis, clone SYNOV2000177. [AK057196]
1.88301	107.691	4.84073e-49	CREB5	Homo sapiens cAMP responsive element binding protein 5 (CREB5), transcript variant 1, mRNA [NM_182898]
0.966448	48.8767	1.32832e-24	BQ049338	AGENCOURT_7077258 NIH_MGC_85 Homo sapiens cDNA clone IMAGE:5787158 5', mRNA sequence [BQ049338]
-0.937303	35.4302	5.80255e-19	C4orf8	Homo sapiens chromosome 4 open reading frame 8 (C4orf8), mRNA [NM_003704]
2.37102	129.358	7.08669e-58	THC2373940	Unknown
1.30387	92.3053	1.05612e-42	AA428090	AA428090 zw32a08.r1 Soares ovary tumor NbHOT Homo sapiens cDNA clone IMAGE:770966 5', mRNA sequence [AA428090]
0.933695	79.7843	1.57178e-37	DKFZp451J1719	Homo sapiens hypothetical LOC55432 (DKFZp451J1719), mRNA [NM_018566]
0.997258	101.533	1.67693e-46	FBXO30	Homo sapiens F-box protein 30 (FBXO30), mRNA [NM_032145]
1.11229	48.5208	1.86718e-24	XG	Homo sapiens Xg blood group (pseudoautosomal boundary-divided on the X chromosome) (XG), mRNA [NM_175569]
1.27999	55.877	1.5245e-27	C6orf66	Homo sapiens chromosome 6 open reading frame 66 (C6orf66), mRNA [NM_014165]
1.04281	43.3853	2.6339e-22	THC2429731	BC019890 MPZL1 protein {Homo sapiens;} , complete [THC2429731]
1.01249	37.1662	1.08724e-19	LOC283481	Homo sapiens hypothetical protein LOC283481, mRNA (cDNA clone IMAGE:5296747), partial cds. [BC033993]
-1.43419	79.3948	2.2459e-37	KIAA1049	Homo sapiens KIAA1049 protein (KIAA1049), mRNA [NM_014972]
1.09849	55.2373	2.81835e-27	ADM	Homo sapiens adrenomedullin (ADM), mRNA [NM_001124]
1.32661	53.5254	1.48181e-26	LOC51136	Homo sapiens PTD016 protein (LOC51136), mRNA [NM_016125]
1.24132	97.6577	6.66335e-45	BPGM	Homo sapiens 2,3-bisphosphoglycerate mutase (BPGM), transcript variant 2, mRNA [NM_199186]
-1.04989	86.2592	3.34461e-40	AK090397	Homo sapiens mRNA for FLJ00272 protein. [AK090397]
1.6209	75.9518	6.22776e-36	TAF2	Homo sapiens TAF2 RNA polymerase II, TATA box binding protein (TBP)-associated factor, 150kDa (TAF2), mRNA [NM_003184]
1.05689	71.197	5.93927e-34	MGC14289	Homo sapiens similar to RIKEN cDNA 1200014N16 gene, mRNA (cDNA clone IMAGE:4773508), complete cds. [BC020784]
-1.15358	38.2072	3.97979e-20	ASH1L	Homo sapiens ash1 (absent, small, or homeotic)-like (Drosophila) (ASH1L), mRNA [NM_018489]
-1.0401	107.411	6.22691e-49	C21orf88	Homo sapiens chromosome 21 open reading frame 88 (C21orf88), mRNA [NM_153754]
1.06841	49.6608	6.22064e-25	RINT-1	Homo sapiens Rad50-interacting protein 1 (RINT-1), mRNA [NM_021930]
1.20607	60.7291	1.42279e-29	FLJ14007	Homo sapiens zinc finger, AN1-type domain 1 (ZFAND1), mRNA [NM_024699]
1.22068	99.6291	1.0062e-45	UBE2B	Homo sapiens ubiquitin-conjugating enzyme E2B (RAD6 homolog) (UBE2B), mRNA [NM_003337]
1.00168	38.3006	3.64225e-20	CR620804	full-length cDNA clone CS0DL005YE02 of B cells (Ramos cell line) Cot 25-normalized of Homo sapiens (human). [CR620804]
1.23695	86.6544	2.2806e-40	ACVR1	Homo sapiens activin A receptor, type I (ACVR1), mRNA [NM_001105]
1.07145	31.0851	3.90809e-17	AP1S2	Homo sapiens adaptor-related protein complex 1, sigma 2 subunit (AP1S2), mRNA [NM_003916]
1.20783	72.1403	2.41306e-34	FNDC3A	Homo sapiens fibronectin type III domain containing 3A (FNDC3A), mRNA [NM_014923]
1.11997	77.4561	1.47867e-36	KDELC1	Homo sapiens KDEL (Lys-Asp-Glu-Leu) containing 1 (KDELC1), mRNA [NM_024089]
1.29775	50.71	2.26853e-25	KIAA1623	Homo sapiens KIAA1623 (KIAA1623), mRNA [NM_020959]
1.39492	47.3247	5.86894e-24	BQ717518	AGENCOURT_8478230 Lupski_sympathetic_trunk Homo sapiens cDNA clone IMAGE:6196840 5', mRNA sequence [BQ717518]
0.998466	70.1246	1.67485e-33	THC2432535	AB038653 ataxin-3 {Homo sapiens;} , partial (92%) [THC2432535]
1.15948	85.493	6.89758e-40	SAMD9	Homo sapiens sterile alpha motif domain containing 9 (SAMD9), mRNA [NM_017654]
2.0759	117.407	4.6762e-53	A_32_P44878	Unknown
1.21982	120.14	4.06642e-54	ELP4	Homo sapiens elongation protein 4 homolog (S. cerevisiae) (ELP4), mRNA [NM_019040]
1.17398	45.7106	2.77395e-23	C4orf15	Homo sapiens chromosome 4 open reading frame 15 (C4orf15), mRNA [NM_024511]
1.33556	78.815	3.98199e-37	RUNX1T1	Homo sapiens runt-related transcription factor 1; translocated to, 1 (cyclin D-related) (RUNX1T1), transcript variant 1, mRNA [NM_004349]
1.04244	79.4636	2.12306e-37	AK023131	Homo sapiens cDNA FLJ13069 fis, clone NT2RP3001752. [AK023131]
1.30059	44.7602	6.94333e-23	LOC152015	Homo sapiens ropporin, rhophilin associated protein 1B (ROPN1B), mRNA [NM_001012337]
1.36106	59.3107	5.54643e-29	FLJ20641	Homo sapiens hypothetical protein FLJ20641 (FLJ20641), mRNA [NM_017915]
1.22566	44.7056	7.32358e-23	GPSM2	Homo sapiens G-protein signalling modulator 2 (AGS3-like, C. elegans) (GPSM2), mRNA [NM_013296]
1.42314	109.271	1.10679e-49	COL4A5	Homo sapiens collagen, type IV, alpha 5 (Alport syndrome) (COL4A5), transcript variant 2, mRNA [NM_033380]
1.07726	42.2852	7.63753e-22	NID2	Homo sapiens nidogen 2 (osteonidogen) (NID2), mRNA [NM_007361]
1.2606	68.3336	9.35748e-33	KDELC1	Homo sapiens KDEL (Lys-Asp-Glu-Leu) containing 1 (KDELC1), mRNA [NM_024089]
0.95598	42.3192	7.39136e-22	THC2276504	Q9UID7 (Q9UID7) CYR61 protein, partial (87%) [THC2276504]
-1.11546	34.2026	1.90552e-18	A_32_P58912	Unknown
1.23419	64.2786	4.65642e-31	BX641014	Homo sapiens mRNA; cDNA DKFZp686I19109 (from clone DKFZp686I19109) [BX641014]
1.34127	74.3345	2.8918e-35	FAP	Homo sapiens fibroblast activation protein, alpha (FAP), mRNA [NM_004460]
1.16232	90.9288	4.0059e-42	PPP1CB	Homo sapiens protein phosphatase 1, catalytic subunit, beta isoform (PPP1CB), transcript variant 1, mRNA [NM_002709]
1.23859	36.523	2.01773e-19	LOC284018	Homo sapiens hypothetical protein LOC284018 (LOC284018), transcript variant 1, mRNA [NM_181655]
1.00328	76.122	5.32397e-36	KDELC1	Homo sapiens KDEL (Lys-Asp-Glu-Leu) containing 1 (KDELC1), mRNA [NM_024089]
1.96497	56.203	1.11262e-27	AW946823	AW946823 RC2-ET0022-080500-012-b10 ET0022 Homo sapiens cDNA, mRNA sequence [AW946823]
1.1337	50.0016	4.50131e-25	SSB	Homo sapiens Sjogren syndrome antigen B (autoantigen La) (SSB), mRNA [NM_003142]
0.989438	38.0576	4.59791e-20	THC2338091	NQRB_CHLMU (Q9PKB6) Probable Na(+)-translocating NADH-quinone reductase subunit B (Na(+)-translocating NQR subunit B) (Na(+)-NQR subunit B) (NQR complex subunit B) (NQR-1 subunit B) , partial (4%) [THC2338091]
1.29673	50.5896	2.54956e-25	RNF128	Homo sapiens ring finger protein 128 (RNF128), transcript variant 1, mRNA [NM_194463]
1.5644	82.2478	1.50008e-38	THC2377328	Q8C7C2 (Q8C7C2) Mus musculus 13 days embryo heart cDNA, RIKEN full-length enriched library, clone:D330001C05 product:LPS-responsive beige-like anchor, full insert sequence. (Fragment), partial (5%) [THC2377328]
0.937242	62.9292	1.70969e-30	CCL8	Homo sapiens chemokine (C-C motif) ligand 8 (CCL8), mRNA [NM_005623]
1.05691	135.147	4.72369e-60	AF173389	Homo sapiens MSTP105 (MST105) mRNA, complete cds. [AF173389]
1.06862	33.8015	2.81659e-18	SLC30A6	Homo sapiens solute carrier family 30 (zinc transporter), member 6 (SLC30A6), mRNA [NM_017964]
1.20023	64.9916	2.34035e-31	CD28	Homo sapiens CD28 antigen (Tp44) (CD28), mRNA [NM_006139]
1.11591	69.3283	3.59235e-33	THC2437906	Unknown
1.57205	127.585	3.5025e-57	MGC19780	Homo sapiens hypothetical protein MGC19780 (MGC19780), mRNA [NM_144988]
1.15464	86.0396	4.09299e-40	DNAJC3	Homo sapiens cDNA clone IMAGE:5262677, partial cds. [BC035106]
0.97884	39.1331	1.6307e-20	ARRDC3	Homo sapiens arrestin domain containing 3 (ARRDC3), mRNA [NM_020801]
1.179	96.8586	1.36736e-44	PAPLN	Homo sapiens papilin, proteoglycan-like sulfated glycoprotein (PAPLN), mRNA [NM_173462]
1.21385	120.045	4.3187e-54	MAN1C1	Homo sapiens mannosidase, alpha, class 1C, member 1 (MAN1C1), mRNA [NM_020379]
0.949198	70.3314	1.36387e-33	RBM12	Homo sapiens RNA binding motif protein 12 (RBM12), transcript variant 1, mRNA [NM_006047]
1.76518	89.7445	1.2339e-41	CCNJ	Homo sapiens cyclin J (CCNJ), mRNA [NM_019084]
1.04492	67.9461	1.3669e-32	CPE	Homo sapiens carboxypeptidase E (CPE), mRNA [NM_001873]
1.2908	121.497	1.16346e-54	ITGAV	Homo sapiens integrin, alpha V (vitronectin receptor, alpha polypeptide, antigen CD51) (ITGAV), mRNA [NM_002210]
1.33441	116.69	9.38749e-53	CDH11	Homo sapiens cadherin 11, type 2, OB-cadherin (osteoblast) (CDH11), transcript variant 2, mRNA [NM_033664]
0.997558	68.8772	5.52228e-33	THC2273080	Unknown
1.50851	42.2294	8.05417e-22	CD96	Homo sapiens CD96 antigen (CD96), transcript variant 1, mRNA [NM_198196]
1.2331	133.144	3.07562e-59	KCTD10	Homo sapiens potassium channel tetramerisation domain containing 10 (KCTD10), mRNA [NM_031954]
1.48893	64.6856	3.13772e-31	JAG1	Homo sapiens jagged 1 (Alagille syndrome) (JAG1), mRNA [NM_000214]
1.33762	72.7905	1.29593e-34	PDE4DIP	Homo sapiens mRNA, similar to rat myomegalin, complete cds. [AB042555]
1.20624	73.6023	5.88068e-35	PDZRN4	Homo sapiens PDZ domain containing RING finger 4 (PDZRN4), mRNA [NM_013377]
1.75542	97.3411	8.62694e-45	LOC137886	Homo sapiens mRNA; cDNA DKFZp451I123 (from clone DKFZp451I123). [AL831990]
1.09449	67.3272	2.47172e-32	RINT-1	Homo sapiens Rad50-interacting protein 1 (RINT-1), mRNA [NM_021930]
0.928147	81.626	2.69038e-38	BAZ1A	Homo sapiens bromodomain adjacent to zinc finger domain, 1A (BAZ1A), transcript variant 1, mRNA [NM_013448]
0.929627	72.0303	2.67583e-34	CR627122	Homo sapiens mRNA; cDNA DKFZp779M2422 (from clone DKFZp779M2422). [CR627122]
1.29214	38.0531	4.61554e-20	THC2436975	Unknown
1.23249	61.3084	8.09858e-30	KCND2	Homo sapiens potassium voltage-gated channel, Shal-related subfamily, member 2 (KCND2), mRNA [NM_012281]
0.938392	46.387	1.44423e-23	MRPS10	Homo sapiens mitochondrial ribosomal protein S10 (MRPS10), nuclear gene encoding mitochondrial protein, mRNA [NM_018141]
0.932295	40.5804	3.9844e-21	LILRB5	Homo sapiens leukocyte immunoglobulin-like receptor, subfamily B (with TM and ITIM domains), member 5 (LILRB5), mRNA [NM_006840]
1.08977	80.7099	6.5166e-38	KDELC1	Homo sapiens KDEL (Lys-Asp-Glu-Leu) containing 1 (KDELC1), mRNA [NM_024089]
1.21171	85.4583	7.09154e-40	ZBED4	Homo sapiens zinc finger, BED domain containing 4 (ZBED4), mRNA [NM_014838]
1.06388	122.507	4.576e-55	HMOX1	Homo sapiens heme oxygenase (decycling) 1 (HMOX1), mRNA [NM_002133]
1.53876	67.8755	1.46148e-32	SEMA3D	Homo sapiens sema domain, immunoglobulin domain (Ig), short basic domain, secreted, (semaphorin) 3D (SEMA3D), mRNA [NM_152754]
0.9474	35.2061	7.21101e-19	HIC	Homo sapiens MyoD family inhibitor domain containing (MDFIC), mRNA [NM_199072]
-1.17411	32.2929	1.21942e-17	A_32_P230537	Unknown
1.05231	80.5487	7.58258e-38	KIAA0746	Homo sapiens KIAA0746 protein (KIAA0746), mRNA [NM_015187]
1.04668	43.072	3.5575e-22	RNF19	Homo sapiens ring finger protein 19 (RNF19), transcript variant 1, mRNA [NM_183419]
-1.26794	91.8484	1.63987e-42	THC2432288	Q15694 (Q15694) Protein immuno-reactive with anti-PTH polyclonal antibodies (Fragment), partial (59%) [THC2432288]
-1.23116	52.6637	3.44243e-26	AL109784	Homo sapiens mRNA full length insert cDNA clone EUROIMAGE 122871. [AL109784]
2.14281	92.3142	1.05345e-42	SGCB	Homo sapiens sarcoglycan, beta (43kDa dystrophin-associated glycoprotein) (SGCB), mRNA [NM_000232]
1.17757	37.7184	6.38625e-20	HEL308	Homo sapiens DNA helicase HEL308 (HEL308), mRNA [NM_133636]
1.45074	69.0302	4.77558e-33	CGGBP1	Homo sapiens CGG triplet repeat binding protein 1 (CGGBP1), transcript variant 1, mRNA [NM_001008390]
-0.951541	46.324	1.53341e-23	AK024184	Homo sapiens cDNA FLJ14122 fis, clone MAMMA1002033. [AK024184]
1.71433	125.234	3.05084e-56	CCDC6	H4(D10S170)=putative cytoskeletal protein [human, thyroid, mRNA, 3011 nt]. [S72869]
1.2591	98.6231	2.64013e-45	LOC283824	Homo sapiens, clone IMAGE:4791553, mRNA. [BC045778]
1.48667	105.881	2.74098e-48	CFHL3	Homo sapiens complement factor H-related 3 (CFHL3), mRNA [NM_021023]
1.76491	55.2981	2.6643e-27	ABCB10	Homo sapiens ATP-binding cassette, sub-family B (MDR/TAP), member 10 (ABCB10), nuclear gene encoding mitochondrial protein, mRNA [NM_012089]
1.22799	77.8329	1.03155e-36	FLJ22729	Homo sapiens hypothetical protein FLJ22729, mRNA (cDNA clone IMAGE:4184795), partial cds. [BC009025]
1.04119	72.6108	1.53369e-34	ADAM10	Homo sapiens a disintegrin and metalloproteinase domain 10 (ADAM10), mRNA [NM_001110]
1.36664	74.633	2.15976e-35	CPSF2	Homo sapiens cleavage and polyadenylation specific factor 2, 100kDa (CPSF2), mRNA [NM_017437]
1.37085	65.0718	2.1709e-31	AB209396	Homo sapiens mRNA for surface glycoprotein, Ig superfamily member variant protein. [AB209396]
1.33841	52.9531	2.59162e-26	ENAH	Homo sapiens enabled homolog (Drosophila) (ENAH), transcript variant 1, mRNA [NM_001008493]
1.13315	83.4573	4.64351e-39	FIBL-6	Homo sapiens hemicentin (FIBL-6), mRNA [NM_031935]
1.08478	86.69	2.22171e-40	BAZ1A	Homo sapiens bromodomain adjacent to zinc finger domain, 1A (BAZ1A), transcript variant 1, mRNA [NM_013448]
1.05711	57.0753	4.78909e-28	CR613436	full-length cDNA clone CS0DF024YN04 of Fetal brain of Homo sapiens (human). [CR613436]
1.47922	89.1614	2.16717e-41	MTERF	Homo sapiens mRNA; cDNA DKFZp667I072 (from clone DKFZp667I072). [AL832861]
1.413	70.8872	8.01559e-34	BAG2	Homo sapiens BCL2-associated athanogene 2 (BAG2), mRNA [NM_004282]
1.16517	73.357	7.44831e-35	ARNTL	Homo sapiens aryl hydrocarbon receptor nuclear translocator-like (ARNTL), mRNA [NM_001178]
0.936356	71.4077	4.88408e-34	SYNJ2BP	Homo sapiens synaptojanin 2 binding protein (SYNJ2BP), mRNA [NM_018373]
1.43437	92.4511	9.30124e-43	EXOC8	Homo sapiens exocyst complex component 8 (EXOC8), mRNA [NM_175876]
1.0831	87.271	1.26981e-40	PLSCR4	Homo sapiens phospholipid scramblase 4 (PLSCR4), mRNA [NM_020353]
0.961824	44.2997	1.08645e-22	BU625949	UI-H-FG1-bgp-n-21-0-UI.s1 NCI_CGAP_FG1 Homo sapiens cDNA clone UI-H-FG1-bgp-n-21-0-UI 3', mRNA sequence [BU625949]
1.06133	66.1044	8.08981e-32	AK093908	Homo sapiens cDNA FLJ36589 fis, clone TRACH2014000. [AK093908]
-1.05522	62.8258	1.87984e-30	AF090927	Homo sapiens clone HQ0457 PRO0457 mRNA, complete cds. [AF090927]
1.25193	50.1848	3.78613e-25	GIMAP4	Homo sapiens GTPase, IMAP family member 4 (GIMAP4), mRNA [NM_018326]
-0.981556	37.5467	7.5296e-20	THC2378401	Unknown
0.971067	54.5704	5.36475e-27	SLC40A1	Homo sapiens solute carrier family 40 (iron-regulated transporter), member 1 (SLC40A1), mRNA [NM_014585]
1.1126	108.175	3.1744e-49	VPS4B	Homo sapiens vacuolar protein sorting 4B (yeast) (VPS4B), mRNA [NM_004869]
1.40208	116.567	1.03602e-52	ARNT2	Homo sapiens aryl-hydrocarbon receptor nuclear translocator 2 (ARNT2), mRNA [NM_014862]
1.5557	108.395	2.58586e-49	GDF10	Homo sapiens growth differentiation factor 10 (GDF10), mRNA [NM_004962]
1.12788	92.0834	1.31154e-42	BAZ2B	Homo sapiens bromodomain adjacent to zinc finger domain, 2B (BAZ2B), mRNA [NM_013450]
1.00094	70.7593	9.05256e-34	AK023663	Homo sapiens cDNA FLJ13601 fis, clone PLACE1010069. [AK023663]
1.63158	88.926	2.69997e-41	N28017	N28017 yx50d12.r1 Soares melanocyte 2NbHM Homo sapiens cDNA clone IMAGE:265175 5' similar to gb:D10522 Human mRNA for 80K-L protein, complete cds. (HUMAN);contains Alu repetitive element;, mRNA sequence [N28017]
-1.59599	63.0326	1.55204e-30	FLJ30058	Homo sapiens hypothetical protein FLJ30058 (FLJ30058), mRNA [NM_144967]
0.962447	75.1409	1.3384e-35	CA438977	UI-H-DI0-auu-i-05-0-UI.s1 NCI_CGAP_DI0 Homo sapiens cDNA clone UI-H-DI0-auu-i-05-0-UI 3', mRNA sequence [CA438977]
1.54453	67.4746	2.14728e-32	USP6NL	Homo sapiens mRNA for KIAA0019 protein, partial cds. [D13644]
1.35372	58.0194	1.92535e-28	TLOC1	Homo sapiens translocation protein 1 (TLOC1), mRNA [NM_003262]
0.974308	51.6903	8.81851e-26	PARD6G	Homo sapiens par-6 partitioning defective 6 homolog gamma (C. elegans) (PARD6G), mRNA [NM_032510]
1.09977	46.5071	1.28871e-23	PRG4	Homo sapiens proteoglycan 4 (PRG4), mRNA [NM_005807]
1.38563	100.151	6.13082e-46	COL3A1	Homo sapiens collagen, type III, alpha 1 (Ehlers-Danlos syndrome type IV, autosomal dominant) (COL3A1), mRNA [NM_000090]
-1.28899	52.2787	4.98491e-26	FLJ35785	Homo sapiens hypothetical protein FLJ35785 (FLJ35785), mRNA [NM_173613]
1.12699	52.6707	3.42212e-26	C10orf81	Homo sapiens chromosome 10 open reading frame 81 (C10orf81), mRNA [NM_024889]
1.26799	32.1378	1.41553e-17	GLIPR1	Homo sapiens glioma pathogenesis-related protein (GliPR) mRNA, complete cds. [U16307]
1.36959	99.1567	1.58748e-45	FRZB	Homo sapiens frizzled-related protein (FRZB), mRNA [NM_001463]
1.34654	77.4997	1.42399e-36	BBOX1	Homo sapiens butyrobetaine (gamma), 2-oxoglutarate dioxygenase (gamma-butyrobetaine hydroxylase) 1 (BBOX1), mRNA [NM_003986]
1.40281	44.9694	5.68589e-23	RNF6	Homo sapiens ring finger protein (C3H2C3 type) 6 (RNF6), transcript variant 1, mRNA [NM_005977]
1.02636	48.7285	1.53277e-24	CR613654	full-length cDNA clone CS0DN005YK16 of Adult brain of Homo sapiens (human). [CR613654]
1.69316	76.4906	3.74623e-36	USP54	Homo sapiens cDNA FLJ45138 fis, clone BRAWH3039258. [AK127081]
1.01439	31.4146	2.85022e-17	THC2371650	Z516_HUMAN (Q92618) Zinc finger protein 516, partial (68%) [THC2371650]
1.1191	34.3797	1.60751e-18	PCGF4	Homo sapiens polycomb group ring finger 4 (PCGF4), mRNA [NM_005180]
-1.22018	45.3155	4.06181e-23	A_24_P617278	Unknown
1.14215	74.7944	1.8698e-35	PRDM10	Homo sapiens PR domain containing 10 (PRDM10), transcript variant 2, mRNA [NM_199437]
1.15181	77.1613	1.97023e-36	PRND	Homo sapiens prion protein 2 (dublet) (PRND), mRNA [NM_012409]
0.986228	54.164	7.97484e-27	NUDCD1	Homo sapiens NudC domain containing 1 (NUDCD1), mRNA [NM_032869]
1.03328	78.5074	5.37146e-37	AK000954	Homo sapiens cDNA FLJ10092 fis, clone HEMBA1002349. [AK000954]
1.225	71.3302	5.25514e-34	SLC12A2	Homo sapiens solute carrier family 12 (sodium/potassium/chloride transporters), member 2 (SLC12A2), mRNA [NM_001046]
1.02553	69.4174	3.31248e-33	COL13A1	Homo sapiens collagen, type XIII, alpha 1 (COL13A1), transcript variant 1, mRNA [NM_005203]
1.24207	57.779	2.42201e-28	AD031	Homo sapiens AD031 protein (AD031), mRNA [NM_032021]
1.13486	62.5846	2.36751e-30	NS5ATP13TP2	Homo sapiens NS5ATP13TP2 protein (NS5ATP13TP2), mRNA [NM_178507]
1.04216	39.6194	1.01617e-20	ADD3	Homo sapiens adducin 3 (gamma) (ADD3), transcript variant 1, mRNA [NM_016824]
0.990002	104.132	1.42994e-47	BC036402	Homo sapiens cDNA clone IMAGE:5265142, partial cds. [BC036402]
0.962537	35.8528	3.87698e-19	LOC115648	Homo sapiens similar to hypothetical protein FLJ13659 (LOC115648), mRNA [NM_145326]
0.961411	58.0465	1.87865e-28	PNPLA4	Homo sapiens patatin-like phospholipase domain containing 4 (PNPLA4), mRNA [NM_004650]
-1.35667	42.7568	4.83919e-22	AE2	Homo sapiens hypothetical protein AE2 (AE2), mRNA [NM_032264]
-1.17823	79.4523	2.14037e-37	KIAA1971	Homo sapiens mRNA for KIAA1971 protein. [AB075851]
1.04677	31.6578	2.25645e-17	EYA2	Homo sapiens eyes absent homolog 2 (Drosophila) (EYA2), transcript variant 2, mRNA [NM_172113]
1.12305	67.0464	3.24336e-32	DCAMKL1	Homo sapiens doublecortin and CaM kinase-like 1 (DCAMKL1), mRNA [NM_004734]
0.927308	54.9078	3.88636e-27	MGC29729	Homo sapiens hypothetical protein MGC29729 (MGC29729), mRNA [NM_152274]
2.25087	105.096	5.63832e-48	BHLHB5	Homo sapiens basic helix-loop-helix domain containing, class B, 5 (BHLHB5), mRNA [NM_152414]
1.19899	82.4519	1.2313e-38	CR623913	full-length cDNA clone CS0DI016YJ18 of Placenta Cot 25-normalized of Homo sapiens (human). [CR623913]
0.949184	36.3825	2.31576e-19	SMILE	Homo sapiens mRNA; cDNA DKFZp686O22167 (from clone DKFZp686O22167). [CR749309]
0.985485	59.4503	4.85465e-29	COL13A1	Homo sapiens collagen, type XIII, alpha 1 (COL13A1), transcript variant 1, mRNA [NM_005203]
0.940864	76.0544	5.68216e-36	WHSC1L1	Homo sapiens Wolf-Hirschhorn syndrome candidate 1-like 1 (WHSC1L1), transcript variant short, mRNA [NM_017778]
-1.22475	55.3122	2.63311e-27	CROP	Homo sapiens cisplatin resistance-associated overexpressed protein (CROP), transcript variant 2, mRNA [NM_006107]
1.27034	38.2741	3.73565e-20	FLJ35630	Homo sapiens hypothetical protein FLJ35630 (FLJ35630), mRNA [NM_152618]
1.41743	48.5639	1.79306e-24	DSC3	Homo sapiens desmocollin 3 (DSC3), transcript variant Dsc3b, mRNA [NM_024423]
1.25036	106.776	1.14587e-48	CAPN6	Homo sapiens calpain 6 (CAPN6), mRNA [NM_014289]
2.01278	105.838	2.82162e-48	FYB	Homo sapiens FYN binding protein (FYB-120/130) (FYB), mRNA [NM_001465]
1.34066	56.6689	7.04667e-28	C9orf41	Homo sapiens mRNA; cDNA DKFZp686J16172 (from clone DKFZp686J16172). [BX538061]
1.01506	31.0338	4.10414e-17	DNM1L	Homo sapiens dynamin 1-like (DNM1L), transcript variant 1, mRNA [NM_012062]
1.44386	64.1499	5.25354e-31	ROPN1	Homo sapiens ropporin, rhophilin associated protein 1 (ROPN1), mRNA [NM_017578]
1.24319	93.5068	3.51934e-43	KDELC1	Homo sapiens KDEL (Lys-Asp-Glu-Leu) containing 1 (KDELC1), mRNA [NM_024089]
1.21901	56.3989	9.16276e-28	THC2382784	B40201 artifact-warning sequence (translated ALU class B) - human {Homo sapiens;} , partial (8%) [THC2382784]
1.26509	43.013	3.76604e-22	AK125162	Homo sapiens cDNA FLJ43172 fis, clone FCBBF3007242. [AK125162]
1.05598	52.6622	3.44375e-26	C14orf104	Homo sapiens chromosome 14 open reading frame 104 (C14orf104), mRNA [NM_018139]
1.05086	95.9563	3.25594e-44	THC2306096	Unknown
1.31852	98.1598	4.09362e-45	SLIT2	Homo sapiens slit homolog 2 (Drosophila) (SLIT2), mRNA [NM_004787]
0.995204	62.9281	1.70969e-30	NUDCD1	Homo sapiens NudC domain containing 1 (NUDCD1), mRNA [NM_032869]
1.69477	107.163	7.86998e-49	DPT	Homo sapiens dermatopontin (DPT), mRNA [NM_001937]
2.11471	127.325	4.30222e-57	ORMDL1	Homo sapiens ORM1-like 1 (S. cerevisiae) (ORMDL1), mRNA [NM_016467]
-1.3653	70.4773	1.18835e-33	DNAJC8	Homo sapiens DnaJ (Hsp40) homolog, subfamily C, member 8 (DNAJC8), mRNA [NM_014280]
1.15465	47.1291	7.09886e-24	CTHRC1	Homo sapiens collagen triple helix repeat containing 1 (CTHRC1), mRNA [NM_138455]
-2.18149	92.6334	7.79535e-43	LUC7L	Homo sapiens LUC7-like (S. cerevisiae) (LUC7L), transcript variant 2, mRNA [NM_201412]
1.01188	46.4776	1.32411e-23	Cep192	Homo sapiens centrosomal protein 192 kDa (Cep192), transcript variant 2, mRNA [NM_018069]
1.59334	113.982	1.12786e-51	CCL13	Homo sapiens chemokine (C-C motif) ligand 13 (CCL13), mRNA [NM_005408]
1.35699	120.526	2.86002e-54	MGC10198	Homo sapiens hypothetical protein MGC10198 (MGC10198), mRNA [NM_152682]
1.17807	66.6537	4.73777e-32	JAZF1	Homo sapiens juxtaposed with another zinc finger gene 1 (JAZF1), mRNA [NM_175061]
0.961555	50.9331	1.8374e-25	THC2311196	Unknown
0.944735	47.1106	7.21956e-24	ZNF436	Homo sapiens zinc finger protein 436 (ZNF436), mRNA [NM_030634]
1.13474	48.1906	2.568e-24	VGL-3	Homo sapiens vestigial-like 3 (VGL-3), mRNA [NM_016206]
1.0662	86.4217	2.85412e-40	NM_153235	Homo sapiens chromosome 6 open reading frame 198 (C6orf198), mRNA [NM_153235]
1.57399	71.2038	5.9256e-34	TBC1D12	Homo sapiens partial mRNA for KIAA0608 transcript, 3' UTR. [AJ404330]
1.12755	67.0491	3.24077e-32	F13A1	Homo sapiens coagulation factor XIII, A1 polypeptide (F13A1), mRNA [NM_000129]
0.933565	81.269	3.78237e-38	GRINL1A	Homo sapiens glutamate receptor, ionotropic, N-methyl D-aspartate-like 1A (GRINL1A), mRNA [NM_015532]
1.05202	63.6286	8.67448e-31	BM926530	AGENCOURT_6644733 NIH_MGC_122 Homo sapiens cDNA clone IMAGE:5766924 5', mRNA sequence [BM926530]
1.14544	68.8933	5.44527e-33	COL13A1	Homo sapiens collagen, type XIII, alpha 1 (COL13A1), transcript variant 1, mRNA [NM_005203]
1.51227	129.692	5.90079e-58	DKFZP566D1346	Homo sapiens hypothetical protein DKFZp566D1346 (DKFZP566D1346), mRNA [NM_030816]
0.948938	48.4774	1.94328e-24	NM_001017980	Homo sapiens hypothetical protein LOC203547 (LOC203547), mRNA [NM_001017980]
1.05818	57.3546	3.65951e-28	PXK	Homo sapiens cDNA FLJ16460 fis, clone BRCAN2018240. [AK131385]
1.0978	57.9331	2.08581e-28	MGC29463	Homo sapiens hypothetical protein MGC29463 (MGC29463), mRNA [NM_152686]
0.94281	49.7944	5.47729e-25	AIP1	Homo sapiens atrophin-1 interacting protein 1 (AIP1), mRNA [NM_012301]
1.35271	55.8099	1.62491e-27	CA308454	UI-H-FT1-bhz-b-14-0-UI.s1 NCI_CGAP_FT1 Homo sapiens cDNA clone UI-H-FT1-bhz-b-14-0-UI 3', mRNA sequence [CA308454]
1.04922	47.4894	5.01813e-24	AK002179	Homo sapiens cDNA FLJ11317 fis, clone PLACE1010261, moderately similar to SEGREGATION DISTORTER PROTEIN. [AK002179]
2.24152	115.185	3.78552e-52	CD69	Homo sapiens CD69 antigen (p60, early T-cell activation antigen) (CD69), mRNA [NM_001781]
1.43292	63.1247	1.41953e-30	MTSS1	Homo sapiens metastasis suppressor 1 (MTSS1), mRNA [NM_014751]
1.21785	73.0151	1.03706e-34	FBXL4	Homo sapiens F-box and leucine-rich repeat protein 4 (FBXL4), mRNA [NM_012160]
-1.41229	47.2335	6.4207e-24	FLJ10154	Homo sapiens hypothetical protein FLJ10154 (FLJ10154), mRNA [NM_018011]
1.18508	90.6454	5.26167e-42	ASPA	Homo sapiens aspartoacylase (aminoacylase 2, Canavan disease) (ASPA), mRNA [NM_000049]
-1.18652	41.6134	1.46704e-21	SMG1	Homo sapiens PI-3-kinase-related kinase SMG-1 (SMG1), mRNA [NM_015092]
1.47016	76.5433	3.57923e-36	AK123533	Homo sapiens cDNA FLJ41539 fis, clone BRTHA2018165. [AK123533]
1.22994	54.4716	5.90348e-27	GRID1	Homo sapiens glutamate receptor, ionotropic, delta 1 (GRID1), mRNA [NM_017551]
1.308	94.4066	1.48851e-43	ENST00000314720	Homo sapiens hypothetical protein MGC17403, mRNA (cDNA clone IMAGE:3925366), partial cds. [BC020095]
1.05411	69.2286	3.93725e-33	RINT-1	Homo sapiens Rad50-interacting protein 1 (RINT-1), mRNA [NM_021930]
0.954572	47.2007	6.61881e-24	BG031574	BG031574 602299712F1 NIH_MGC_87 Homo sapiens cDNA clone IMAGE:4394138 5', mRNA sequence [BG031574]
0.980605	45.0497	5.26223e-23	SLC7A7	Homo sapiens solute carrier family 7 (cationic amino acid transporter, y+ system), member 7 (SLC7A7), mRNA [NM_003982]
1.12667	116.041	1.7171e-52	AK021874	Homo sapiens cDNA FLJ11812 fis, clone HEMBA1006364. [AK021874]
-1.02973	93.4633	3.65048e-43	FLJ40113	Homo sapiens similar to golgi autoantigen, golgin subfamily a (FLJ40113), mRNA [NM_198079]
-1.00793	33.4813	3.84647e-18	A_32_P55414	Unknown
-1.48238	93.0715	5.12006e-43	ANKRD36	Homo sapiens ankyrin repeat domain 36 (ANKRD36), mRNA [NM_198555]
1.15837	156.066	1.68531e-68	KIAA1430	Homo sapiens mRNA for KIAA1430 protein, partial cds. [AB037851]
1.0817	49.1753	9.95522e-25	ENST00000324709	Unknown
1.01892	42.4749	6.36296e-22	THC2312247	Unknown
1.15766	37.3014	9.53667e-20	AK3L1	Homo sapiens adenylate kinase 3 (AK3), mRNA [NM_016282]
1.33128	106.26	1.89814e-48	BC042026	Homo sapiens, clone IMAGE:5312689, mRNA. [BC042026]
1.57918	97.2208	9.65573e-45	CXorf23	Homo sapiens chromosome X open reading frame 23 (CXorf23), mRNA [NM_198279]
1.33567	41.7372	1.30278e-21	C1orf19	Homo sapiens chromosome 1 open reading frame 19 (C1orf19), mRNA [NM_052965]
1.19643	109.666	8.00214e-50	LARGE	Homo sapiens like-glycosyltransferase (LARGE), transcript variant 1, mRNA [NM_004737]
1.22924	83.6671	3.7905e-39	AGL	Homo sapiens amylo-1, 6-glucosidase, 4-alpha-glucanotransferase (glycogen debranching enzyme, glycogen storage disease type III) (AGL), transcript variant 4, mRNA [NM_000028]
0.934419	32.6992	8.21337e-18	SCAMP1	Homo sapiens secretory carrier membrane protein 1 (SCAMP1), transcript variant 1, mRNA [NM_004866]
1.953	118.91	1.15098e-53	THC2439426	Unknown
1.13022	58.6722	1.02564e-28	A_32_P167212	Unknown
1.33219	89.0285	2.46292e-41	KDELC1	Homo sapiens KDEL (Lys-Asp-Glu-Leu) containing 1 (KDELC1), mRNA [NM_024089]
0.995777	53.4836	1.54369e-26	PDCL	Homo sapiens phosducin-like (PDCL), mRNA [NM_005388]
1.25148	86.5651	2.4829e-40	SSTR1	Homo sapiens somatostatin receptor 1 (SSTR1), mRNA [NM_001049]
1.11625	90.2624	7.59362e-42	PPIC	Homo sapiens peptidylprolyl isomerase C (cyclophilin C) (PPIC), mRNA [NM_000943]
1.69721	109.594	8.28625e-50	THC2375798	Unknown
1.15631	81.4894	3.0639e-38	AK124953	Homo sapiens cDNA FLJ42963 fis, clone BRSTN2012380. [AK124953]
1.68725	98.7198	2.41764e-45	FBN1	Homo sapiens fibrillin 1 (Marfan syndrome) (FBN1), mRNA [NM_000138]
0.948505	65.4537	1.5008e-31	DDEF1	Homo sapiens development and differentiation enhancing factor 1 (DDEF1), mRNA [NM_018482]
0.9555	54.6445	5.00327e-27	FLRT2	Homo sapiens fibronectin leucine rich transmembrane protein 2 (FLRT2), mRNA [NM_013231]
1.20356	38.4524	3.14639e-20	KIAA1546	Homo sapiens mRNA for KIAA1546 protein, partial cds. [AB046766]
1.34065	96.3479	2.24873e-44	KDELC1	Homo sapiens KDEL (Lys-Asp-Glu-Leu) containing 1 (KDELC1), mRNA [NM_024089]
1.71791	87.5286	9.94938e-41	THC2341659	Q5TF36 (Q5TF36) REV3-like, catalytic subunit of DNA polymerase zeta (Yeast), partial (10%) [THC2341659]
-1.54969	84.7356	1.36024e-39	ENST00000342830	Unknown
1.10041	79.6629	1.74928e-37	GBP3	Homo sapiens guanylate binding protein 3 (GBP3), mRNA [NM_018284]
1.1963	46.0443	2.00376e-23	MS4A6A	Homo sapiens membrane-spanning 4-domains, subfamily A, member 6A (MS4A6A), transcript variant 1, mRNA [NM_152852]
1.38739	65.3995	1.58199e-31	IFRG28	Homo sapiens 28kD interferon responsive protein (IFRG28), mRNA [NM_022147]
1.18813	73.0761	9.77821e-35	SLC1A3	Homo sapiens solute carrier family 1 (glial high affinity glutamate transporter), member 3 (SLC1A3), mRNA [NM_004172]
-1.02457	34.4437	1.51047e-18	AK098134	Homo sapiens cDNA FLJ40815 fis, clone TRACH2010600. [AK098134]
-1.17548	41.5915	1.49753e-21	BX106122	BX106122 Soares fetal liver spleen 1NFLS Homo sapiens cDNA clone IMAGp998I16420, mRNA sequence [BX106122]
1.20124	32.2658	1.25183e-17	THC2314600	Unknown
1.21977	71.3584	5.12027e-34	BC063684	Homo sapiens cDNA clone IMAGE:4395035, partial cds. [BC063684]
1.63242	115.036	4.29716e-52	ANGPTL1	Homo sapiens angiopoietin-like 1 (ANGPTL1), mRNA [NM_004673]
1.04535	64.0807	5.60297e-31	ZNFN1A5	Homo sapiens mRNA; cDNA DKFZp781B0249 (from clone DKFZp781B0249). [CR749800]
1.00959	50.0771	4.19335e-25	THC2409354	Unknown
1.37761	119.113	9.98979e-54	KIAA1946	Homo sapiens mRNA for KIAA1946 protein. [AB075826]
1.04533	38.1593	4.16648e-20	THC2303268	HUMCATF catalase {Homo sapiens;} , partial (39%) [THC2303268]
1.14875	68.3486	9.23659e-33	LOC91120	Homo sapiens cDNA FLJ90362 fis, clone NT2RP2003940, weakly similar to ZINC FINGER PROTEIN 43. [AK074843]
1.21222	97.6149	6.89504e-45	PRPF18	Homo sapiens PRP18 pre-mRNA processing factor 18 homolog (yeast) (PRPF18), mRNA [NM_003675]
1.143	47.073	7.47802e-24	PHTF2	Homo sapiens putative homeodomain transcription factor 2 (PHTF2), mRNA [NM_020432]
1.64342	75.3727	1.07489e-35	CR608275	full-length cDNA clone CS0CAP007YE04 of Thymus of Homo sapiens (human). [CR608275]
-1.3101	82.0804	1.74863e-38	A_23_P136013	Unknown
0.996825	63.1999	1.31852e-30	ZNF284	Homo sapiens mRNA; cDNA DKFZp781F1775 (from clone DKFZp781F1775). [CR936662]
1.07886	56.313	9.97567e-28	NAP1L5	Homo sapiens nucleosome assembly protein 1-like 5 (NAP1L5), mRNA [NM_153757]
1.09312	68.4427	8.42098e-33	AB002449	Homo sapiens mRNA from chromosome 5q21-22, clone:843Ex. [AB002449]
1.04881	75.888	6.58462e-36	COL13A1	Homo sapiens collagen, type XIII, alpha 1 (COL13A1), transcript variant 1, mRNA [NM_005203]
1.2628	41.985	1.02447e-21	MTO1	Homo sapiens mitochondrial translation optimization 1 homolog (S. cerevisiae) (MTO1), mRNA [NM_012123]
-0.930703	35.8218	3.99057e-19	THC2275025	O95714 (O95714) HERC2 protein, partial (5%) [THC2275025]
1.037	47.8314	3.62031e-24	PTGFR	Homo sapiens prostaglandin F receptor (FP) (PTGFR), mRNA [NM_000959]
1.10401	49.2399	9.34741e-25	COL13A1	Homo sapiens collagen, type XIII, alpha 1 (COL13A1), transcript variant 1, mRNA [NM_005203]
1.05614	60.9748	1.12178e-29	RHOJ	Homo sapiens ras homolog gene family, member J (RHOJ), mRNA [NM_020663]
1.32652	84.7466	1.35082e-39	PRICKLE2	Homo sapiens prickle-like 2 (Drosophila) (PRICKLE2), mRNA [NM_198859]
1.17689	95.4402	5.38643e-44	ZNF518	Homo sapiens zinc finger protein 518 (ZNF518), mRNA [NM_014803]
-1.50354	41.5574	1.5455e-21	LOC375251	Homo sapiens cDNA FLJ90089 fis, clone HEMBA1005267, weakly similar to ANKYRIN, BRAIN VARIANT 1. [AK074570]
1.2192	51.6994	8.74737e-26	NM_173359	Homo sapiens eukaryotic translation initiation factor 4E member 3 (EIF4E3), mRNA [NM_173359]
1.97119	75.2391	1.22255e-35	C8orf4	Homo sapiens chromosome 8 open reading frame 4 (C8orf4), mRNA [NM_020130]
-1.26183	32.3907	1.10903e-17	C20orf96	Homo sapiens chromosome 20 open reading frame 96 (C20orf96), mRNA [NM_153269]
1.12175	58.769	9.34425e-29	GNPDA2	Homo sapiens glucosamine-6-phosphate deaminase 2 (GNPDA2), mRNA [NM_138335]
-1.42846	59.9249	3.07105e-29	FLJ40113	Homo sapiens similar to golgi autoantigen, golgin subfamily a (FLJ40113), mRNA [NM_198079]
1.05418	55.7429	1.73577e-27	CR618261	full-length cDNA clone CS0DL008YB14 of B cells (Ramos cell line) Cot 25-normalized of Homo sapiens (human). [CR618261]
0.998476	58.5876	1.11204e-28	KIAA1553	Homo sapiens mRNA for KIAA1553 protein, partial cds. [AB046773]
1.12233	38.0212	4.75124e-20	THC2276547	Unknown
0.99934	129.207	7.70412e-58	ENST00000216468	Homo sapiens cDNA: FLJ22042 fis, clone HEP09065. [AK025695]
-1.42468	100.751	3.5478e-46	THC2296760	Unknown
-1.10478	58.8798	8.40686e-29	HIST1H2AE	Homo sapiens histone 1, H2ae (HIST1H2AE), mRNA [NM_021052]
-1.07998	58.3603	1.38204e-28	AK055742	Homo sapiens cDNA FLJ31180 fis, clone KIDNE2000266. [AK055742]
0.963057	66.9871	3.43578e-32	C1orf22	Homo sapiens chromosome 1 open reading frame 22 (C1orf22), mRNA [NM_025191]
1.34891	73.9237	4.32359e-35	OSGEPL1	Homo sapiens cDNA FLJ30879 fis, clone FEBRA2004592, highly similar to Homo sapiens mRNA for putative sialoglycoprotease type 2. [AK055441]
1.06244	71.9926	2.77238e-34	PIGA	Homo sapiens phosphatidylinositol glycan, class A (paroxysmal nocturnal hemoglobinuria) (PIGA), transcript variant 1, mRNA [NM_002641]
1.15927	84.4602	1.76457e-39	FLJ20344	Homo sapiens zinc finger protein 673 (ZNF673), mRNA [NM_017776]
1.6245	82.4815	1.19973e-38	CUTL1	Homo sapiens cut-like 1, CCAAT displacement protein (Drosophila) (CUTL1), transcript variant 1, mRNA [NM_181552]
1.17116	42.7368	4.92384e-22	ENST00000360515	full-length cDNA clone CS0DC008YI24 of Neuroblastoma Cot 25-normalized of Homo sapiens (human). [CR599493]
0.930876	114.64	6.12755e-52	HRB	Homo sapiens HIV-1 Rev binding protein (HRB), mRNA [NM_004504]
1.06188	41.1759	2.23906e-21	THC2437143	Unknown
1.51389	35.3229	6.43302e-19	THC2416008	U74612 forkhead box M1A {Homo sapiens;} , partial (3%) [THC2416008]
1.13276	44.6931	7.41004e-23	FSTL1	Homo sapiens follistatin-like 1 (FSTL1), mRNA [NM_007085]
1.55633	105.265	4.88516e-48	MS4A4A	Homo sapiens membrane-spanning 4-domains, subfamily A, member 4 (MS4A4A), transcript variant 1, mRNA [NM_024021]
1.07968	81.3629	3.45407e-38	ZNF415	Homo sapiens zinc finger protein 415 (ZNF415), mRNA [NM_018355]
0.931869	50.3226	3.31337e-25	PTPNS1	Homo sapiens protein tyrosine phosphatase, non-receptor type substrate 1 (PTPNS1), mRNA [NM_080792]
1.08613	42.7017	5.0851e-22	BC039399	Homo sapiens, clone IMAGE:5300185, mRNA. [BC039399]
1.17436	51.6498	9.14553e-26	FLJ30596	Homo sapiens hypothetical protein FLJ30596 (FLJ30596), mRNA [NM_153013]
1.35568	79.4144	2.20912e-37	RKHD3	Homo sapiens ring finger and KH domain containing 3 (RKHD3), mRNA [NM_032246]
-0.965087	82.1167	1.6922e-38	CNDP2	Homo sapiens CNDP dipeptidase 2 (metallopeptidase M20 family) (CNDP2), mRNA [NM_018235]
1.42487	75.5723	8.89278e-36	PLEK	Homo sapiens pleckstrin (PLEK), mRNA [NM_002664]
1.06082	55.6683	1.86168e-27	BC041849	Homo sapiens, Similar to Rho-associated, coiled-coil containing protein kinase 1, clone IMAGE:5269982, mRNA. [BC041849]
-0.945738	43.3936	2.61596e-22	TTTY14	Homo sapiens testis-specific transcript, Y-linked 14 (TTTY14) on chromosome Y [NR_001543]
1.30065	68.6378	6.95145e-33	AK127374	Homo sapiens cDNA FLJ45450 fis, clone BRSTN2002691. [AK127374]
-1.02606	62.9382	1.69784e-30	SFXN4	Homo sapiens cDNA FLJ37976 fis, clone CTONG2010148. [AK095295]
-1.27235	75.9739	6.12571e-36	CR606587	full-length cDNA clone CS0DI044YA04 of Placenta Cot 25-normalized of Homo sapiens (human). [CR606587]
1.01212	45.5559	3.22693e-23	NDFIP2	Homo sapiens mRNA for KIAA1165 protein, partial cds. [AB032991]
1.25318	50.2854	3.43614e-25	CR614186	full-length cDNA clone CS0DC007YG11 of Neuroblastoma Cot 25-normalized of Homo sapiens (human). [CR614186]
1.94714	102.841	4.76005e-47	LUM	Homo sapiens lumican (LUM), mRNA [NM_002345]
1.20587	60.4696	1.8272e-29	ATP11A	Homo sapiens ATPase, Class VI, type 11A (ATP11A), transcript variant 1, mRNA [NM_015205]
0.99762	40.7987	3.23713e-21	NM_001012968	Homo sapiens hypothetical protein LOC139886 (LOC139886), mRNA [NM_001012968]
1.18422	86.9925	1.66336e-40	ZCSL2	Homo sapiens cDNA FLJ34721 fis, clone MESAN2005766. [AK092040]
1.71459	118.273	2.12589e-53	FGF9	Homo sapiens fibroblast growth factor 9 (glia-activating factor) (FGF9), mRNA [NM_002010]
1.1859	47.7641	3.8631e-24	RRN3	Homo sapiens RRN3 RNA polymerase I transcription factor homolog (yeast), mRNA (cDNA clone IMAGE:5093011), partial cds. [BC068999]
0.989787	31.2492	3.34697e-17	FLJ12644	Homo sapiens hypothetical protein FLJ12644 (FLJ12644), mRNA [NM_023074]
1.76791	101.952	1.13792e-46	PDLIM3	Homo sapiens PDZ and LIM domain 3 (PDLIM3), mRNA [NM_014476]
1.30045	100.585	4.08241e-46	ZFP161	Homo sapiens zinc finger protein 161 homolog (mouse) (ZFP161), mRNA [NM_003409]
2.06669	113.109	2.64066e-51	CD69	Homo sapiens CD69 antigen (p60, early T-cell activation antigen) (CD69), mRNA [NM_001781]
-1.03153	75.1879	1.28018e-35	A_32_P195788	Unknown
1.38752	109.645	8.02188e-50	THC2435239	Unknown
1.06305	66.6843	4.60309e-32	MFI2	Homo sapiens antigen p97 (melanoma associated) identified by monoclonal antibodies 133.2 and 96.5 (MFI2), transcript variant 2, mRNA [NM_033316]
0.949697	117.658	3.734e-53	AY726570	Homo sapiens clone TESTIS-724 mRNA sequence. [AY726570]
0.980254	52.5988	3.6662e-26	MGC24039	Homo sapiens full length insert cDNA clone ZD50F09. [AF086301]
2.00955	103.226	3.38839e-47	INPP5A	Homo sapiens inositol polyphosphate-5-phosphatase, 40kDa (INPP5A), mRNA [NM_005539]
-1.12706	69.9665	1.94596e-33	DEXI	Homo sapiens cDNA FLJ42479 fis, clone BRACE2031899. [AK124470]
-1.28182	128.203	1.99297e-57	A_24_P767972	Unknown
1.02132	36.1547	2.89156e-19	NUDCD1	Homo sapiens NudC domain containing 1 (NUDCD1), mRNA [NM_032869]
1.11708	50.7134	2.26305e-25	BC014395	Homo sapiens, clone IMAGE:3029191, mRNA. [BC014395]
1.00074	34.6048	1.29081e-18	C13orf6	Homo sapiens chromosome 13 open reading frame 6 (C13orf6), mRNA [NM_032859]
-1.04328	64.1571	5.22476e-31	FLJ10404	Homo sapiens hypothetical protein FLJ10404 (FLJ10404), mRNA [NM_019057]
0.980938	96.1897	2.61549e-44	ZCCHC10	Homo sapiens zinc finger, CCHC domain containing 10 (ZCCHC10), mRNA [NM_017665]
1.04186	81.9617	1.95547e-38	KIAA0232	Homo sapiens KIAA0232 gene product (KIAA0232), mRNA [NM_014743]
1.4695	52.0506	6.22069e-26	THC2405366	Unknown
1.15893	129.498	6.62535e-58	SMYD4	Homo sapiens SET and MYND domain containing 4 (SMYD4), mRNA [NM_052928]
1.00748	38.0937	4.43686e-20	GLS	Homo sapiens mRNA; cDNA DKFZp686O15119 (from clone DKFZp686O15119). [CR749593]
0.969327	49.9833	4.57569e-25	RDH10	Homo sapiens retinol dehydrogenase 10 (all-trans) (RDH10), mRNA [NM_172037]
1.1525	85.3193	7.92795e-40	LOC441168	Homo sapiens hypothetical protein LOC441168 (LOC441168), mRNA [NM_001010919]
1.07469	85.2766	8.23952e-40	RSAFD1	Homo sapiens radical S-adenosyl methionine and flavodoxin domains 1 (RSAFD1), mRNA [NM_018264]
1.11722	78.1332	7.72426e-37	BC039097	Homo sapiens cDNA clone IMAGE:4823416, partial cds. [BC039097]
-1.13761	48.1526	2.65581e-24	MGC16384	Homo sapiens hypothetical protein MGC16384, mRNA (cDNA clone MGC:16384 IMAGE:3937896), complete cds. [BC009492]
1.28963	101.662	1.48921e-46	SPON1	Homo sapiens spondin 1, extracellular matrix protein (SPON1), mRNA [NM_006108]
0.97515	54.7623	4.4817e-27	RAPGEF5	Homo sapiens mRNA for KIAA0277 gene, partial cds. [D87467]
1.04335	48.1996	2.54967e-24	MEIS2	Homo sapiens Meis1, myeloid ecotropic viral integration site 1 homolog 2 (mouse) (MEIS2), transcript variant a, mRNA [NM_170677]
1.03924	41.0648	2.49131e-21	AK124698	Homo sapiens cDNA FLJ42708 fis, clone BRAMY3007311. [AK124698]
1.53475	57.6983	2.61933e-28	MARK1	Homo sapiens MAP/microtubule affinity-regulating kinase 1 (MARK1), mRNA [NM_018650]
1.26534	39.4621	1.18166e-20	SLC8A1	Homo sapiens mRNA; cDNA DKFZp779F0871 (from clone DKFZp779F0871). [BX537482]
1.02384	109.483	9.10442e-50	C14orf35	Homo sapiens chromosome 14 open reading frame 35 (C14orf35), mRNA [NM_001011713]
1.15937	93.2784	4.27418e-43	ERO1L	Homo sapiens ERO1-like (S. cerevisiae) (ERO1L), mRNA [NM_014584]
1.10182	56.9637	5.3029e-28	NUDCD1	Homo sapiens NudC domain containing 1 (NUDCD1), mRNA [NM_032869]
1.45204	88.1951	5.30527e-41	KATNAL2	Homo sapiens katanin p60 subunit A-like 2 (KATNAL2), mRNA [NM_031303]
1.52306	76.8459	2.6804e-36	SPTLC2L	Homo sapiens cDNA FLJ90790 fis, clone THYRO1001529, weakly similar to SERINE PALMITOYLTRANSFERASE 2 (EC 2.3.1.50). [AK075271]
0.947514	48.5129	1.87864e-24	QKI	Homo sapiens quaking homolog, KH domain RNA binding (mouse) (QKI), transcript variant 1, mRNA [NM_006775]
0.985337	65.9885	8.96691e-32	CNOT6	Homo sapiens CCR4-NOT transcription complex, subunit 6 (CNOT6), mRNA [NM_015455]
1.00022	45.2751	4.22339e-23	DMXL1	Homo sapiens Dmx-like 1 (DMXL1), mRNA [NM_005509]
0.932164	38.8741	2.08991e-20	KIAA1458	Homo sapiens KIAA1458 protein, mRNA (cDNA clone MGC:43785 IMAGE:5272534), complete cds. [BC040993]
-1.29589	68.2306	1.0356e-32	LOC390535	Homo sapiens golgi autoantigen, golgin family member (LOC390535), mRNA [NM_001012423]
1.29898	67.6926	1.73533e-32	GPR133	Homo sapiens cDNA FLJ16770 fis, clone BRAWH3028645, weakly similar to Rattus norvegicus CL1BA protein (CL1BA). [AK131538]
1.08733	103.508	2.61253e-47	BAZ1A	Homo sapiens bromodomain adjacent to zinc finger domain, 1A (BAZ1A), transcript variant 1, mRNA [NM_013448]
1.28592	74.6904	2.0441e-35	LOC492311	Homo sapiens similar to bovine IgA regulatory protein (LOC492311), mRNA [NM_001007189]
1.25215	75.0224	1.49557e-35	A_24_P174353	Unknown
1.03687	47.2633	6.23657e-24	CR591289	full-length cDNA clone CS0DF034YI03 of Fetal brain of Homo sapiens (human). [CR591289]
-1.08709	33.509	3.74471e-18	A_23_P211603	Unknown
1.4323	80.1253	1.13653e-37	TAF9L	Homo sapiens TAF9-like RNA polymerase II, TATA box binding protein (TBP)-associated factor, 31kDa (TAF9L), mRNA [NM_015975]
1.00565	48.9171	1.2767e-24	T1A-2	Homo sapiens lung type-I cell membrane-associated glycoprotein (T1A-2), transcript variant 1, mRNA [NM_006474]
1.66918	85.3399	7.8334e-40	THC2339566	Unknown
0.989066	78.1712	7.45885e-37	MAFB	Homo sapiens v-maf musculoaponeurotic fibrosarcoma oncogene homolog B (avian) (MAFB), mRNA [NM_005461]
0.974855	50.7438	2.20624e-25	ZNF469	Homo sapiens mRNA for KIAA1858 protein, partial cds. [AB058761]
1.0099	43.069	3.56535e-22	THC2373712	Q9XDQ1 (Q9XDQ1) ORF13 protein, partial (7%) [THC2373712]
1.7757	92.6415	7.78344e-43	F2RL2	Homo sapiens coagulation factor II (thrombin) receptor-like 2 (F2RL2), mRNA [NM_004101]
1.25011	89.4142	1.70002e-41	KIAA1005	Homo sapiens KIAA1005 protein (KIAA1005), mRNA [NM_015272]
1.36198	41.3324	1.92666e-21	KAL1	Homo sapiens Kallmann syndrome 1 sequence (KAL1), mRNA [NM_000216]
1.27124	84.1537	2.3718e-39	PAQR3	Homo sapiens progestin and adipoQ receptor family member III (PAQR3), mRNA [NM_177453]
1.20363	47.1221	7.14298e-24	BC042028	Homo sapiens, clone IMAGE:4794726, mRNA. [BC042028]
1.62159	42.6924	5.12875e-22	C1GALT1	Homo sapiens cDNA FLJ13495 fis, clone PLACE1004425. [AK023557]
1.05196	76.7983	2.79514e-36	TCFL5	Homo sapiens cDNA clone IMAGE:5787400, partial cds. [BC065520]
1.30819	103.044	3.97297e-47	FLJ32954	Homo sapiens unknown mRNA. [AF435956]
1.26354	60.82	1.30646e-29	FLJ11151	Homo sapiens hypothetical protein FLJ11151 (FLJ11151), mRNA [NM_018340]
-1.03828	56.1303	1.19097e-27	KIAA1271	Homo sapiens KIAA1271 protein (KIAA1271), mRNA [NM_020746]
1.18037	46.5972	1.18025e-23	WIF1	Homo sapiens WNT inhibitory factor 1 (WIF1), mRNA [NM_007191]
2.08177	115.462	2.92993e-52	CD69	Homo sapiens CD69 antigen (p60, early T-cell activation antigen) (CD69), mRNA [NM_001781]
0.930154	80.2322	1.03133e-37	OSR2	Homo sapiens odd-skipped related 2 (Drosophila) (OSR2), mRNA [NM_053001]
-1.1912	61.4133	7.36679e-30	MYBPC1	Homo sapiens myosin binding protein C, slow type (MYBPC1), transcript variant 2, mRNA [NM_206819]
-0.962889	44.9082	6.03205e-23	THC2356115	F40201 artifact-warning sequence (translated ALU class F) - human {Homo sapiens;} , partial (10%) [THC2356115]
1.9355	130.49	3.50972e-58	XLKD1	Homo sapiens extracellular link domain containing 1 (XLKD1), mRNA [NM_006691]
1.23408	36.7766	1.58297e-19	THAP6	Homo sapiens THAP domain containing 6 (THAP6), mRNA [NM_144721]
0.937563	49.4353	7.74138e-25	ASPA	Homo sapiens aspartoacylase (aminoacylase 2, Canavan disease) (ASPA), mRNA [NM_000049]
1.05788	94.3855	1.50912e-43	BAZ1A	Homo sapiens bromodomain adjacent to zinc finger domain, 1A (BAZ1A), transcript variant 1, mRNA [NM_013448]
-0.95495	96.4735	1.99794e-44	KIAA1618	Homo sapiens KIAA1618 (KIAA1618), mRNA [NM_020954]
-1.26266	60.4182	1.91275e-29	THC2415323	Unknown
1.27974	84.8339	1.24263e-39	MRPL3	Homo sapiens mitochondrial ribosomal protein L3 (MRPL3), nuclear gene encoding mitochondrial protein, mRNA [NM_007208]
1.08302	55.5794	2.03064e-27	BQ027051	BQ027051 UI-H-ED0-axm-n-04-0-UI.s1 NCI_CGAP_ED0 Homo sapiens cDNA clone IMAGE:5830851 3', mRNA sequence [BQ027051]
1.40697	98.5488	2.81875e-45	TMEM39A	Homo sapiens transmembrane protein 39A (TMEM39A), mRNA [NM_018266]
0.95571	59.2449	5.90048e-29	SLU7	Homo sapiens step II splicing factor SLU7 (SLU7), mRNA [NM_006425]
1.05273	42.7489	4.8741e-22	THC2341819	Unknown
-1.42553	90.0062	9.53968e-42	MUC1	Homo sapiens mucin 1, transmembrane (MUC1), mRNA [NM_182741]
1.15601	61.6662	5.75737e-30	PTPLB	Homo sapiens protein tyrosine phosphatase-like (proline instead of catalytic arginine), member b (PTPLB), mRNA [NM_198402]
1.19411	53.8908	1.03732e-26	A_24_P706752	Unknown
1.16318	74.7326	1.9694e-35	PTPN13	Homo sapiens protein tyrosine phosphatase, non-receptor type 13 (APO-1/CD95 (Fas)-associated phosphatase) (PTPN13), transcript variant 4, mRNA [NM_080685]
1.30975	105.238	4.95176e-48	AA516273	AA516273 nf68f09.s1 NCI_CGAP_Co3 Homo sapiens cDNA clone IMAGE:925097 3', mRNA sequence [AA516273]
1.02105	50.1951	3.75096e-25	BC015835	Homo sapiens cDNA clone IMAGE:4293096, partial cds. [BC015835]
1.08413	83.5594	4.2072e-39	RAB6A	Homo sapiens RAB6A, member RAS oncogene family (RAB6A), transcript variant 1, mRNA [NM_002869]
2.12567	112.305	5.71039e-51	CD69	Homo sapiens CD69 antigen (p60, early T-cell activation antigen) (CD69), mRNA [NM_001781]
0.93329	64.2789	4.65642e-31	AL050206	Homo sapiens mRNA; cDNA DKFZp586F1523 (from clone DKFZp586F1523). [AL050206]
-1.0096	60.6	1.61485e-29	A_24_P49267	Unknown
1.36276	71.1985	5.93927e-34	FLJ39485	Homo sapiens cDNA FLJ39485 fis, clone PROST2015124. [AK096804]
0.962552	48.1873	2.57405e-24	CR611332	full-length cDNA clone CS0DF014YA22 of Fetal brain of Homo sapiens (human). [CR611332]
1.57207	33.3247	4.48151e-18	THC2374512	Unknown
-1.44996	45.543	3.26625e-23	ENST00000321577	Homo sapiens, clone IMAGE:5167446, mRNA. [BC031698]
1.02526	52.4236	4.33307e-26	FLJ22789	Homo sapiens hypothetical protein FLJ22789 (FLJ22789), mRNA [NM_032230]
1.20959	71.6176	4.00223e-34	CR624679	full-length cDNA clone CS0DF003YC20 of Fetal brain of Homo sapiens (human). [CR624679]
1.6604	97.5245	7.35778e-45	BACH1	Homo sapiens BTB and CNC homology 1, basic leucine zipper transcription factor 1 (BACH1), transcript variant 1, mRNA [NM_206866]
1.30161	98.0342	4.60319e-45	AK123972	Homo sapiens cDNA FLJ41978 fis, clone SKNSH2000482. [AK123972]
1.68357	73.9736	4.123e-35	BM930591	UI-E-EJ1-ajm-m-20-0-UI.r1 UI-E-EJ1 Homo sapiens cDNA clone UI-E-EJ1-ajm-m-20-0-UI 5', mRNA sequence [BM930591]
0.996228	37.6501	6.81922e-20	BM906215	AGENCOURT_6621270 NIH_MGC_125 Homo sapiens cDNA clone IMAGE:5590136 5', mRNA sequence [BM906215]
1.11103	59.7961	3.46531e-29	NUDCD1	Homo sapiens NudC domain containing 1 (NUDCD1), mRNA [NM_032869]
1.10364	91.0506	3.5885e-42	RABGAP1L	Homo sapiens RAB GTPase activating protein 1-like (RABGAP1L), mRNA [NM_014857]
-0.945249	58.3252	1.42971e-28	ASRGL1	Homo sapiens asparaginase like 1, mRNA (cDNA clone IMAGE:3937243), partial cds. [BC021295]
0.953143	73.3461	7.5115e-35	NUDCD1	Homo sapiens NudC domain containing 1 (NUDCD1), mRNA [NM_032869]
-0.929757	93.0833	5.10065e-43	WBSCR23	Homo sapiens Williams-Beuren syndrome chromosome region 23 (WBSCR23), mRNA [NM_025042]
1.24114	64.1704	5.17291e-31	FMN2	Homo sapiens formin 2 (FMN2), mRNA [NM_020066]
2.16827	97.3707	8.44442e-45	COLEC12	Homo sapiens collectin sub-family member 12 (COLEC12), transcript variant II, mRNA [NM_030781]
1.14503	69.862	2.14725e-33	RINT-1	Homo sapiens Rad50-interacting protein 1 (RINT-1), mRNA [NM_021930]
1.52517	140.279	3.91208e-62	CR620532	full-length cDNA clone CS0DE006YD17 of Placenta of Homo sapiens (human). [CR620532]
1.42709	76.4892	3.74623e-36	TMEM17	Homo sapiens transmembrane protein 17 (TMEM17), mRNA [NM_198276]
1.08276	99.7498	9.08806e-46	ABI1	Homo sapiens abl-interactor 1 (ABI1), transcript variant 1, mRNA [NM_005470]
1.09429	49.4893	7.36821e-25	SFRP2	Homo sapiens secreted frizzled-related protein 2 (SFRP2), mRNA [NM_003013]
1.06735	71.035	6.97239e-34	NDFIP2	Homo sapiens Nedd4 family interacting protein 2 (NDFIP2), mRNA [NM_019080]
0.953958	41.6466	1.42093e-21	THC2434739	GP27_HUMAN (Q9NS67) Probable G protein-coupled receptor 27 (Super conserved receptor expressed in brain 1), complete [THC2434739]
1.39465	34.8195	1.05158e-18	CLIC2	Homo sapiens chloride intracellular channel 2 (CLIC2), mRNA [NM_001289]
1.36536	100.648	3.87235e-46	MGC29875	Homo sapiens hypothetical protein MGC29875 (MGC29875), mRNA [NM_014388]
0.95608	80.1467	1.11619e-37	NM_001018055	Homo sapiens chromosome X open reading frame 53 (CXorf53), transcript variant 2, mRNA [NM_001018055]
1.37356	36.964	1.3237e-19	IMPACT	Homo sapiens hypothetical protein IMPACT (IMPACT), mRNA [NM_018439]
1.42684	81.6369	2.67056e-38	C6orf203	Homo sapiens chromosome 6 open reading frame 203 (C6orf203), mRNA [NM_016487]
1.02727	63.7623	7.61053e-31	NUDCD1	Homo sapiens NudC domain containing 1 (NUDCD1), mRNA [NM_032869]
0.968423	35.2399	6.98564e-19	TRPS1	Homo sapiens trichorhinophalangeal syndrome I (TRPS1), mRNA [NM_014112]
1.12474	83.9159	2.98762e-39	MGC17839	Homo sapiens hypothetical protein MGC17839 (MGC17839), mRNA [NM_174926]
1.15551	48.7264	1.53456e-24	RAB22A	Homo sapiens RAB22A, member RAS oncogene family (RAB22A), mRNA [NM_020673]
0.958519	85.887	4.7496e-40	A_32_P177097	Unknown
-1.24884	39.72	9.23976e-21	THC2289027	Unknown
2.00594	75.3225	1.12734e-35	LOC401494	Homo sapiens similar to RIKEN 4933428I03 (LOC401494), mRNA [NM_001010915]
2.10907	108.112	3.32473e-49	CD69	Homo sapiens CD69 antigen (p60, early T-cell activation antigen) (CD69), mRNA [NM_001781]
-1.22442	53.6354	1.33143e-26	KIAA1641	Homo sapiens CLL-associated antigen KW-1 splice variant 2 mRNA, partial cds; alternatively spliced. [AF432209]
1.16955	139.361	7.93701e-62	H63	Homo sapiens H63 breast cancer expressed gene (H63), transcript variant 1, mRNA [NM_138423]
-1.26175	36.5957	1.8864e-19	THC2369621	Unknown
1.02225	60.5481	1.6962e-29	THC2405729	Unknown
0.969909	42.2353	8.02151e-22	C10orf74	Homo sapiens cDNA clone MGC:24463 IMAGE:4082362, complete cds. [BC018658]
1.00217	69.2385	3.9068e-33	RCBTB1	Homo sapiens regulator of chromosome condensation (RCC1) and BTB (POZ) domain containing protein 1 (RCBTB1), mRNA [NM_018191]
-1.10776	33.3631	4.3232e-18	FLJ11292	Homo sapiens hypothetical protein FLJ11292 (FLJ11292), mRNA [NM_018382]
-0.940861	65.7271	1.15512e-31	SRISNF2L	Homo sapiens KIAA0809 protein (SRISNF2L), mRNA [NM_015106]
1.23897	58.8884	8.34614e-29	THC2360810	Q674X7 (Q674X7) Kazrin isoform A, partial (31%) [THC2360810]
1.22836	75.5005	9.53145e-36	LOC131873	Homo sapiens mRNA; cDNA DKFZp667J1615 (from clone DKFZp667J1615). [AL713792]
-1.38746	41.9375	1.07064e-21	ENST00000355411	Unknown
1.02928	38.5844	2.76779e-20	SCRN3	Homo sapiens secernin 3 (SCRN3), mRNA [NM_024583]
1.22435	47.9369	3.27121e-24	ABAT	Homo sapiens 4-aminobutyrate aminotransferase (ABAT), nuclear gene encoding mitochondrial protein, transcript variant 1, mRNA [NM_020686]
-1.25906	107.549	5.49967e-49	LOC253039	Homo sapiens hypothetical protein LOC253039, mRNA (cDNA clone IMAGE:5749939), partial cds. [BC052374]
0.972315	80.222	1.03837e-37	BX648857	Homo sapiens mRNA; cDNA DKFZp686N17231 (from clone DKFZp686N17231). [BX648857]
1.04511	31.2534	3.33462e-17	C10orf81	Homo sapiens cDNA: FLJ23537 fis, clone LNG07690. [AK027190]
1.37546	101.426	1.84678e-46	KDELC1	Homo sapiens KDEL (Lys-Asp-Glu-Leu) containing 1 (KDELC1), mRNA [NM_024089]
1.01605	52.0481	6.2295e-26	ENST00000340963	Homo sapiens cDNA FLJ33955 fis, clone CTONG2018652, moderately similar to ZINC FINGER PROTEIN MFG-3. [AK091274]
-1.33022	108.058	3.4546e-49	ENST00000355077	Homo sapiens cDNA clone IMAGE:30389199, with apparent retained intron. [BC063888]
-0.941334	41.6469	1.42093e-21	PRAC	Homo sapiens small nuclear protein PRAC (PRAC), mRNA [NM_032391]
1.25512	140.589	3.80927e-62	ARL6IP5	Homo sapiens ADP-ribosylation-like factor 6 interacting protein 5 (ARL6IP5), mRNA [NM_006407]
1.02906	39.6853	9.53561e-21	THC2446936	AC009978 T23E18.3 {Arabidopsis thaliana;} , partial (7%) [THC2446936]
1.59404	85.4411	7.13836e-40	BF803942	BF803942 CM2-CI0135-021100-477-g08 CI0135 Homo sapiens cDNA, mRNA sequence [BF803942]
1.03951	82.7937	8.80206e-39	COL13A1	Homo sapiens collagen, type XIII, alpha 1 (COL13A1), transcript variant 1, mRNA [NM_005203]
-1.3009	103.915	1.75794e-47	THC2328913	ALU1_HUMAN (P39188) Alu subfamily J sequence contamination warning entry, partial (14%) [THC2328913]
-1.14965	32.5581	9.43274e-18	A_24_P631625	Unknown
1.11292	48.1551	2.65142e-24	PRKG1	Homo sapiens protein kinase, cGMP-dependent, type I (PRKG1), mRNA [NM_006258]
1.72013	44.5964	8.13375e-23	ZNF15L1	Homo sapiens zinc finger protein 15-like 1 (KOX 8) (ZNF15L1), mRNA [NM_021269]
1.43142	93.3079	4.17806e-43	CDADC1	Homo sapiens cytidine and dCMP deaminase domain containing 1 (CDADC1), mRNA [NM_030911]
0.96309	33.1321	5.38685e-18	IRS1	Homo sapiens insulin receptor substrate 1 (IRS1), mRNA [NM_005544]
1.29633	30.07	1.04627e-16	PCOLCE2	Homo sapiens procollagen C-endopeptidase enhancer 2 (PCOLCE2), mRNA [NM_013363]
1.89054	125.701	1.99851e-56	PDIK1L	Homo sapiens PDLIM1 interacting kinase 1 like (PDIK1L), mRNA [NM_152835]
1.84799	102.78	5.00156e-47	THC2344984	Unknown
0.927342	71.4721	4.59978e-34	NUP43	Homo sapiens nucleoporin 43kDa (NUP43), transcript variant 1, mRNA [NM_198887]
2.31098	119.011	1.0725e-53	CD69	Homo sapiens CD69 antigen (p60, early T-cell activation antigen) (CD69), mRNA [NM_001781]
1.34335	94.051	2.08118e-43	DKFZp761O2018	Homo sapiens mRNA; cDNA DKFZp761O2018 (from clone DKFZp761O2018). [AL831921]
-1.07127	45.2963	4.13761e-23	AK129982	Homo sapiens cDNA FLJ26472 fis, clone KDN04506. [AK129982]
1.18092	72.0601	2.60916e-34	KDELC1	Homo sapiens KDEL (Lys-Asp-Glu-Leu) containing 1 (KDELC1), mRNA [NM_024089]
1.11122	59.8373	3.33423e-29	ELN	Homo sapiens elastin (supravalvular aortic stenosis, Williams-Beuren syndrome), mRNA (cDNA clone MGC:70763 IMAGE:6153564), complete cds. [BC065566]
1.01325	95.0264	8.04248e-44	ARL6IP5	Homo sapiens ADP-ribosylation-like factor 6 interacting protein 5 (ARL6IP5), mRNA [NM_006407]
1.40063	80.32	9.47459e-38	KIT	Homo sapiens v-kit Hardy-Zuckerman 4 feline sarcoma viral oncogene homolog (KIT), mRNA [NM_000222]
0.935121	43.5315	2.28959e-22	DHFR	Homo sapiens dihydrofolate reductase (DHFR), mRNA [NM_000791]
1.30921	65.3902	1.594e-31	FLJ13912	Homo sapiens hypothetical protein FLJ13912 (FLJ13912), mRNA [NM_022770]
1.07932	58.8583	8.57849e-29	THC2374505	Unknown
0.986071	38.7695	2.31715e-20	PIGR	Homo sapiens polymeric immunoglobulin receptor (PIGR), mRNA [NM_002644]
1.41721	74.7173	1.99481e-35	AK023096	Homo sapiens cDNA FLJ13034 fis, clone NT2RP3001232. [AK023096]
-1.10392	86.8693	1.87347e-40	AZGP1	Homo sapiens alpha-2-glycoprotein 1, zinc (AZGP1), mRNA [NM_001185]
1.168	55.273	2.72891e-27	BC017970	Homo sapiens, clone IMAGE:4673448, mRNA, partial cds. [BC017970]
-1.74011	91.2123	3.06914e-42	MGC24047	Homo sapiens hypothetical protein MGC24047 (MGC24047), mRNA [NM_178840]
1.20571	50.1687	3.83995e-25	BC092429	Homo sapiens cDNA clone IMAGE:30530513. [BC092429]
1.12222	54.6004	5.21787e-27	TMAP1	Homo sapiens transmembrane anchor protein 1 (TMAP1), transcript variant 1, mRNA [NM_001008528]
1.1822	72.2965	2.07253e-34	GPX7	Homo sapiens glutathione peroxidase 7 (GPX7), mRNA [NM_015696]
2.21841	92.7601	6.95473e-43	CD69	Homo sapiens CD69 antigen (p60, early T-cell activation antigen) (CD69), mRNA [NM_001781]
1.3634	73.4184	7.03759e-35	CXCL1	Homo sapiens chemokine (C-X-C motif) ligand 1 (melanoma growth stimulating activity, alpha) (CXCL1), mRNA [NM_001511]
1.81223	121.713	9.76154e-55	KIAA1799	Homo sapiens KIAA1799 protein (KIAA1799), mRNA [NM_032437]
1.70844	82.0375	1.81887e-38	CLK4	Homo sapiens CDC-like kinase 4 (CLK4), mRNA [NM_020666]
1.16026	86.0734	4.01182e-40	SOCS5	Homo sapiens suppressor of cytokine signaling 5 (SOCS5), transcript variant 2, mRNA [NM_144949]
0.990043	43.2619	2.96139e-22	CCRL1	Homo sapiens chemokine (C-C motif) receptor-like 1 (CCRL1), transcript variant 1, mRNA [NM_178445]
1.23868	61.2893	8.24312e-30	THC2456973	CF66_MOUSE (Q9D1H6) UPF0240 protein C6orf66 homolog, partial (61%) [THC2456973]
1.03359	80.7913	6.02562e-38	GNG10	Homo sapiens hypothetical protein LOC552891 (LOC552891), mRNA [NM_004125]
0.998339	115.576	2.67716e-52	SCC-112	Homo sapiens SCC-112 protein (SCC-112), mRNA [NM_015200]
0.940661	35.1967	7.27554e-19	MPDZ	Homo sapiens cDNA FLJ25909 fis, clone CBR04667, highly similar to Homo sapiens multi PDZ domain protein MUPP1 (MUPP1) mRNA. [AK098775]
1.04085	88.6912	3.32652e-41	THC2364375	BC008083 SEPT11 protein {Homo sapiens;} , partial (17%) [THC2364375]
1.70516	69.4871	3.09538e-33	PVRL3	Homo sapiens poliovirus receptor-related 3, mRNA (cDNA clone IMAGE:4066485), complete cds. [BC017572]
1.90105	141.467	2.34377e-62	WDR26	Homo sapiens WD repeat domain 26 (WDR26), mRNA [NM_025160]
0.944774	55.2669	2.74255e-27	CA311162	CA311162 UI-CF-FN0-afc-l-13-0-UI.s1 UI-CF-FN0 Homo sapiens cDNA clone UI-CF-FN0-afc-l-13-0-UI 3', mRNA sequence [CA311162]
1.18468	74.3931	2.74076e-35	CXCL2	Homo sapiens chemokine (C-X-C motif) ligand 2 (CXCL2), mRNA [NM_002089]
0.947769	43.6886	1.96175e-22	BIRC3	Homo sapiens baculoviral IAP repeat-containing 3 (BIRC3), transcript variant 1, mRNA [NM_001165]
1.20439	69.8998	2.07629e-33	RINT-1	Homo sapiens Rad50-interacting protein 1 (RINT-1), mRNA [NM_021930]
0.992306	103.168	3.54874e-47	MAGEF1	Homo sapiens melanoma antigen family F, 1 (MAGEF1), mRNA [NM_022149]
1.16287	54.7122	4.69622e-27	FIGF	Homo sapiens c-fos induced growth factor (vascular endothelial growth factor D) (FIGF), mRNA [NM_004469]
-0.944079	35.8152	4.01168e-19	AA436686	AA436686 zv59a12.s1 Soares_testis_NHT Homo sapiens cDNA clone IMAGE:757918 3' similar to contains Alu repetitive element;, mRNA sequence [AA436686]
1.51411	39.4694	1.17371e-20	KIAA1377	Homo sapiens KIAA1377 protein (KIAA1377), mRNA [NM_020802]
0.995845	46.3552	1.48855e-23	CRLF3	Homo sapiens cytokine receptor-like factor 3 (CRLF3), mRNA [NM_015986]
1.06939	52.8427	2.89196e-26	NUPL1	Homo sapiens KIAA0410 mRNA, partial cds. [AB007870]
1.28311	52.0671	6.12511e-26	THC2341060	Unknown
0.975103	70.81	8.6231e-34	LOXL1	Homo sapiens lysyl oxidase-like 1 (LOXL1), mRNA [NM_005576]
-0.971975	65.2167	1.88699e-31	EVE1	Homo sapiens SH3 domain protein D19 (SH3D19), mRNA [NM_001009555]
-1.65856	65.7299	1.15396e-31	AK023376	Homo sapiens cDNA FLJ13314 fis, clone OVARC1001506, highly similar to POLYCYSTIN PRECURSOR. [AK023376]
-0.979043	49.7452	5.73789e-25	ASNS	Homo sapiens asparagine synthetase, mRNA (cDNA clone IMAGE:5266877), containing frame-shift errors. [BC030024]
-1.09992	36.5701	1.93114e-19	DKFZP434A0131	Homo sapiens DKFZp434A0131 protein (DKFZP434A0131), transcript variant 1, mRNA [NM_018991]
-1.09911	84.8524	1.23003e-39	THC2408173	Unknown
1.04347	55.4698	2.25594e-27	IFRD1	Homo sapiens interferon-related developmental regulator 1 (IFRD1), transcript variant 2, mRNA [NM_001007245]
1.43905	45.4738	3.47874e-23	TWSG1	Homo sapiens twisted gastrulation homolog 1 (Drosophila) (TWSG1), mRNA [NM_020648]
-1.20079	73.7402	5.14629e-35	USP42	Homo sapiens cDNA FLJ12697 fis, clone NT2RP1000522, weakly similar to UBIQUITIN CARBOXYL-TERMINAL HYDROLASE DUB-1 (EC 3.1.2.15). [AK022759]
1.13299	63.5155	9.68538e-31	DKFZP564O123	Homo sapiens chromatin modifying protein 2B (CHMP2B), mRNA [NM_014043]
1.11319	54.892	3.94406e-27	ENST00000261188	O99981 (O99981) NADH dehydrogenase subunit 4 , partial (5%) [THC2339600]
-0.992207	59.8002	3.45579e-29	TBX1	Homo sapiens T-box 1 (TBX1), transcript variant C, mRNA [NM_080647]
-0.9265	35.6291	4.79439e-19	NOTCH4	Homo sapiens Notch homolog 4 (Drosophila) (NOTCH4), mRNA [NM_004557]
0.940442	57.8305	2.30605e-28	DDHD2	Homo sapiens mRNA for KIAA0725 protein, partial cds. [AB018268]
0.956887	50.7158	2.25992e-25	SLC41A2	Homo sapiens solute carrier family 41, member 2 (SLC41A2), mRNA [NM_032148]
1.11242	61.3192	8.02361e-30	RINT-1	Homo sapiens Rad50-interacting protein 1 (RINT-1), mRNA [NM_021930]
1.11626	71.2127	5.88626e-34	COLM	Homo sapiens collomin (COLM), mRNA [NM_181789]
1.2408	64.7546	2.94834e-31	RINT-1	Homo sapiens Rad50-interacting protein 1 (RINT-1), mRNA [NM_021930]
-1.04967	82.9424	7.63896e-39	FLJ35171	Homo sapiens FLJ35171 protein (FLJ35171), mRNA [NM_199338]
-1.55675	72.3911	1.88941e-34	BC031698	Homo sapiens, clone IMAGE:5167446, mRNA. [BC031698]
1.63455	89.1981	2.10051e-41	THC2302062	ALU2_HUMAN (P39189) Alu subfamily SB sequence contamination warning entry, partial (5%) [THC2302062]
1.0152	61.0378	1.05468e-29	CH25H	Homo sapiens cholesterol 25-hydroxylase (CH25H), mRNA [NM_003956]
0.951085	53.6956	1.2561e-26	PTPN21	Homo sapiens protein tyrosine phosphatase, non-receptor type 21 (PTPN21), mRNA [NM_007039]
0.951393	48.1799	2.58855e-24	THC2403217	Unknown
-1.24851	41.9022	1.10853e-21	GOLGA2LY	Homo sapiens golgi autoantigen, golgin subfamily a, 2-like, Y-linked (GOLGA2LY) on chromosome Y [NR_001555]
1.65377	130.001	4.70819e-58	LOC51123	Homo sapiens HSPC038 protein (LOC51123), mRNA [NM_016096]
1.88224	81.5712	2.83227e-38	THC2405066	predicted protein {Methanosarcina acetivorans C2A;} , partial (13%) [THC2405066]
0.942016	58.9757	7.67756e-29	ANTXR1	Homo sapiens anthrax toxin receptor 1 (ANTXR1), transcript variant 1, mRNA [NM_032208]
1.43263	100.487	4.46147e-46	KIF2	Homo sapiens kinesin heavy chain member 2 (KIF2), mRNA [NM_004520]
1.00127	31.9516	1.69709e-17	AF321617	Homo sapiens unknown mRNA. [AF321617]
1.32056	85.4565	7.09154e-40	P2RY14	Homo sapiens purinergic receptor P2Y, G-protein coupled, 14 (P2RY14), mRNA [NM_014879]
1.13089	74.3657	2.80979e-35	C12orf4	Homo sapiens chromosome 12 open reading frame 4 (C12orf4), mRNA [NM_020374]
1.00768	45.4617	3.51575e-23	AUH	Homo sapiens AU RNA binding protein/enoyl-Coenzyme A hydratase (AUH), nuclear gene encoding mitochondrial protein, mRNA [NM_001698]
1.4766	120.571	2.84195e-54	RDH14	Homo sapiens retinol dehydrogenase 14 (all-trans and 9-cis) (RDH14), mRNA [NM_020905]
1.41248	90.8593	4.26959e-42	IMPACT	Homo sapiens hypothetical protein IMPACT (IMPACT), mRNA [NM_018439]
1.05587	48.4185	2.05964e-24	MTERF	Homo sapiens transcription termination factor, mitochondrial (MTERF), nuclear gene encoding mitochondrial protein, mRNA [NM_006980]
1.19571	88.7938	3.01691e-41	ABCA1	Homo sapiens ATP-binding cassette, sub-family A (ABC1), member 1 (ABCA1), mRNA [NM_005502]
-1.0229	95.3783	5.68855e-44	ENST00000202677	Unknown
1.50678	104.134	1.42994e-47	IL17D	Homo sapiens interleukin 17D (IL17D), mRNA [NM_138284]
1.07724	79.7793	1.57178e-37	MGC23937	Homo sapiens hypothetical protein MGC23937 similar to CG4798 (RP11-311P8.3), mRNA [NM_145052]
-0.956667	87.711	8.36737e-41	NM_001012651	Homo sapiens natural killer-tumor recognition sequence (NKTR), transcript variant 2, mRNA [NM_001012651]
1.36944	88.5855	3.64047e-41	TRIM32	Homo sapiens tripartite motif-containing 32 (TRIM32), mRNA [NM_012210]
0.947363	33.0114	6.05769e-18	C18orf18	Homo sapiens chromosome 18 open reading frame 18, mRNA (cDNA clone MGC:17515 IMAGE:3457488), complete cds. [BC010538]
-1.00519	40.4137	4.69195e-21	UGT2B10	Homo sapiens UDP glycosyltransferase 2 family, polypeptide B10 (UGT2B10), mRNA [NM_001075]
0.982252	65.3151	1.71256e-31	LRP12	Homo sapiens low density lipoprotein-related protein 12 (LRP12), mRNA [NM_013437]
1.06483	76.4292	3.95611e-36	COH1	Homo sapiens vacuolar protein sorting 13B (yeast) (VPS13B), transcript variant 5, mRNA [NM_017890]
1.26144	52.4524	4.22816e-26	AK096786	Homo sapiens cDNA FLJ39467 fis, clone PROST2012448. [AK096786]
1.28909	69.135	4.31628e-33	GLT8D1	Homo sapiens glycosyltransferase 8 domain containing 1 (GLT8D1), transcript variant 3, mRNA [NM_001010983]
-0.9661	70.1161	1.68556e-33	ADAMTSL1	Homo sapiens ADAMTS-like 1 (ADAMTSL1), transcript variant 1, mRNA [NM_139238]
0.939678	44.63	7.87041e-23	NUMB	Homo sapiens numb homolog (Drosophila) (NUMB), transcript variant 1, mRNA [NM_001005743]
1.06997	61.7964	5.06962e-30	SNX2	Homo sapiens sorting nexin 2 (SNX2), mRNA [NM_003100]
0.968201	54.7334	4.60822e-27	GEM	Homo sapiens GTP binding protein overexpressed in skeletal muscle (GEM), transcript variant 1, mRNA [NM_005261]
1.73991	126.488	9.49758e-57	ZC3HDC8	Homo sapiens zinc finger CCCH-type domain containing 8 (ZC3HDC8), mRNA [NM_032494]
