# Supplementary material for: Gene expression signatures of morphologically normal breast tissue identify basal-like tumors
Source: Breast Cancer Res. 2006 Oct 20;8(5):R58. doi: 10.1186/bcr1608 (PMC1779486; doi:10.1186/bcr1608)
Supplement: Additional file 11 — A list of GO terms overrepresented by genes differentially expressed between cellular and pauci cellular fibrotic stroma clusters. [file bcr1608-S11.xls]

## Sheet: Data S4
ID	Ontology	Term	Definition	pvalue	Number of genes in category	Number of genes hit	Fold Change	Gene	Description
GO:0005201	MF	extracellular matrix structural constituent	The action of a molecule that contributes to the structural integrity of the extracellular matrix.	0.0024161	81	7
							2.32113	COL5A2	Homo sapiens collagen, type V, alpha 2 (COL5A2), mRNA [NM_000393]
							2.05553	COL13A1	Homo sapiens collagen, type XIII, alpha 1 (COL13A1), transcript variant 1, mRNA [NM_005203]
							2.68168	COL4A5	Homo sapiens collagen, type IV, alpha 5 (Alport syndrome) (COL4A5), transcript variant 2, mRNA [NM_033380]
							2.61285	COL3A1	Homo sapiens collagen, type III, alpha 1 (Ehlers-Danlos syndrome type IV, autosomal dominant) (COL3A1), mRNA [NM_000090]
							2.05553	COL13A1	Homo sapiens collagen, type XIII, alpha 1 (COL13A1), transcript variant 1, mRNA [NM_005203]
							2.05553	COL13A1	Homo sapiens collagen, type XIII, alpha 1 (COL13A1), transcript variant 1, mRNA [NM_005203]
							2.05553	COL13A1	Homo sapiens collagen, type XIII, alpha 1 (COL13A1), transcript variant 1, mRNA [NM_005203]
							2.05553	COL13A1	Homo sapiens collagen, type XIII, alpha 1 (COL13A1), transcript variant 1, mRNA [NM_005203]
							2.05553	COL13A1	Homo sapiens collagen, type XIII, alpha 1 (COL13A1), transcript variant 1, mRNA [NM_005203]
							2.05553	COL13A1	Homo sapiens collagen, type XIII, alpha 1 (COL13A1), transcript variant 1, mRNA [NM_005203]
							3.85608	LUM	Homo sapiens lumican (LUM), mRNA [NM_002345]
							2.57038	KAL1	Homo sapiens Kallmann syndrome 1 sequence (KAL1), mRNA [NM_000216]
							2.05553	COL13A1	Homo sapiens collagen, type XIII, alpha 1 (COL13A1), transcript variant 1, mRNA [NM_005203]
							2.05553	COL13A1	Homo sapiens collagen, type XIII, alpha 1 (COL13A1), transcript variant 1, mRNA [NM_005203]
							2.05553	COL13A1	Homo sapiens collagen, type XIII, alpha 1 (COL13A1), transcript variant 1, mRNA [NM_005203]
							2.16028	ELN	Homo sapiens elastin (supravalvular aortic stenosis, Williams-Beuren syndrome), mRNA (cDNA clone MGC:70763 IMAGE:6153564), complete cds. [BC065566]
GO:0008009	MF	chemokine activity	The function of a family of chemotactic pro-inflammatory activation-inducible cytokines acting primarily upon hemopoietic cells in immunoregulatory processes; all chemokines possess a number of conserved cysteine residues involved in intramolecular disulfide bond formation.	0.00308995	44	5
							2.71964	IL8	Homo sapiens interleukin 8 (IL8), mRNA [NM_000584]
							1.91486	CCL8	Homo sapiens chemokine (C-C motif) ligand 8 (CCL8), mRNA [NM_005623]
							3.01747	CCL13	Homo sapiens chemokine (C-C motif) ligand 13 (CCL13), mRNA [NM_005408]
							2.57291	CXCL1	Homo sapiens chemokine (C-X-C motif) ligand 1 (melanoma growth stimulating activity, alpha) (CXCL1), mRNA [NM_001511]
							2.27314	CXCL2	Homo sapiens chemokine (C-X-C motif) ligand 2 (CXCL2), mRNA [NM_002089]
GO:0042379	MF	chemokine receptor binding	Interacting selectively with any chemokine receptor.	0.00308995	44	5
							2.71964	IL8	Homo sapiens interleukin 8 (IL8), mRNA [NM_000584]
							1.91486	CCL8	Homo sapiens chemokine (C-C motif) ligand 8 (CCL8), mRNA [NM_005623]
							3.01747	CCL13	Homo sapiens chemokine (C-C motif) ligand 13 (CCL13), mRNA [NM_005408]
							2.57291	CXCL1	Homo sapiens chemokine (C-X-C motif) ligand 1 (melanoma growth stimulating activity, alpha) (CXCL1), mRNA [NM_001511]
							2.27314	CXCL2	Homo sapiens chemokine (C-X-C motif) ligand 2 (CXCL2), mRNA [NM_002089]
GO:0001664	MF	G-protein-coupled receptor binding	Interacting selectively with a G-protein-coupled receptor.	0.00494939	49	5
							2.71964	IL8	Homo sapiens interleukin 8 (IL8), mRNA [NM_000584]
							1.91486	CCL8	Homo sapiens chemokine (C-C motif) ligand 8 (CCL8), mRNA [NM_005623]
							3.01747	CCL13	Homo sapiens chemokine (C-C motif) ligand 13 (CCL13), mRNA [NM_005408]
							2.57291	CXCL1	Homo sapiens chemokine (C-X-C motif) ligand 1 (melanoma growth stimulating activity, alpha) (CXCL1), mRNA [NM_001511]
							2.27314	CXCL2	Homo sapiens chemokine (C-X-C motif) ligand 2 (CXCL2), mRNA [NM_002089]
GO:0008238	MF	exopeptidase activity	Catalysis of the cleavage of the terminal or penultimate peptide bond of a peptide chain, releasing a single amino acid or dipeptide. Exopeptidases are classified as aminopeptidases, carboxypeptidases, dipeptidases, and omega peptidases.	0.00584283	72	6
							1.95044	FOLH1	Homo sapiens folate hydrolase (prostate-specific membrane antigen) 1 (FOLH1), transcript variant 1, mRNA [NM_004476]
							3.07566	TAF2	Homo sapiens TAF2 RNA polymerase II, TATA box binding protein (TBP)-associated factor, 150kDa (TAF2), mRNA [NM_003184]
							2.53374	FAP	Homo sapiens fibroblast activation protein, alpha (FAP), mRNA [NM_004460]
							2.06325	CPE	Homo sapiens carboxypeptidase E (CPE), mRNA [NM_001873]
							0.512248	CNDP2	Homo sapiens CNDP dipeptidase 2 (metallopeptidase M20 family) (CNDP2), mRNA [NM_018235]
							2.57176	FLJ39485	Homo sapiens cDNA FLJ39485 fis, clone PROST2015124. [AK096804]
GO:0005576	CC	extracellular region	The space external to the outermost structure of a cell. For cells without external protective or external encapsulating structures this refers to space outside of the plasma membrane. This term covers the host cell environment outside an intracellular parasite.	0.000455969	1077	40
							2.1177	SMPDL3A	Homo sapiens sphingomyelin phosphodiesterase, acid-like 3A (SMPDL3A), mRNA [NM_006714]
							2.32113	COL5A2	Homo sapiens collagen, type V, alpha 2 (COL5A2), mRNA [NM_000393]
							2.05553	COL13A1	Homo sapiens collagen, type XIII, alpha 1 (COL13A1), transcript variant 1, mRNA [NM_005203]
							2.57489	BMP7	Homo sapiens bone morphogenetic protein 7 (osteogenic protein 1) (BMP7), mRNA [NM_001719]
							2.71964	IL8	Homo sapiens interleukin 8 (IL8), mRNA [NM_000584]
							2.5397	LTBP1	Homo sapiens latent transforming growth factor beta binding protein 1 (LTBP1), transcript variant 1, mRNA [NM_206943]
							1.96839	NOV	Homo sapiens nephroblastoma overexpressed gene (NOV), mRNA [NM_002514]
							6.24029	ASPN	Homo sapiens asporin (LRR class 1) (ASPN), mRNA [NM_017680]
							2.1413	ADM	Homo sapiens adrenomedullin (ADM), mRNA [NM_001124]
							2.68168	COL4A5	Homo sapiens collagen, type IV, alpha 5 (Alport syndrome) (COL4A5), transcript variant 2, mRNA [NM_033380]
							2.11003	NID2	Homo sapiens nidogen 2 (osteonidogen) (NID2), mRNA [NM_007361]
							1.91486	CCL8	Homo sapiens chemokine (C-C motif) ligand 8 (CCL8), mRNA [NM_005623]
							2.8068	JAG1	Homo sapiens jagged 1 (Alagille syndrome) (JAG1), mRNA [NM_000214]
							4.41621	SGCB	Homo sapiens sarcoglycan, beta (43kDa dystrophin-associated glycoprotein) (SGCB), mRNA [NM_000232]
							2.80241	CFHL3	Homo sapiens complement factor H-related 3 (CFHL3), mRNA [NM_021023]
							2.93976	GDF10	Homo sapiens growth differentiation factor 10 (GDF10), mRNA [NM_004962]
							2.61285	COL3A1	Homo sapiens collagen, type III, alpha 1 (Ehlers-Danlos syndrome type IV, autosomal dominant) (COL3A1), mRNA [NM_000090]
							2.58398	FRZB	Homo sapiens frizzled-related protein (FRZB), mRNA [NM_001463]
							2.05553	COL13A1	Homo sapiens collagen, type XIII, alpha 1 (COL13A1), transcript variant 1, mRNA [NM_005203]
							2.05553	COL13A1	Homo sapiens collagen, type XIII, alpha 1 (COL13A1), transcript variant 1, mRNA [NM_005203]
							2.05553	COL13A1	Homo sapiens collagen, type XIII, alpha 1 (COL13A1), transcript variant 1, mRNA [NM_005203]
							2.49411	SLIT2	Homo sapiens slit homolog 2 (Drosophila) (SLIT2), mRNA [NM_004787]
							3.23726	DPT	Homo sapiens dermatopontin (DPT), mRNA [NM_001937]
							2.2263	CTHRC1	Homo sapiens collagen triple helix repeat containing 1 (CTHRC1), mRNA [NM_138455]
							3.01747	CCL13	Homo sapiens chemokine (C-C motif) ligand 13 (CCL13), mRNA [NM_005408]
							2.18488	F13A1	Homo sapiens coagulation factor XIII, A1 polypeptide (F13A1), mRNA [NM_000129]
							2.05553	COL13A1	Homo sapiens collagen, type XIII, alpha 1 (COL13A1), transcript variant 1, mRNA [NM_005203]
							2.34557	GRID1	Homo sapiens glutamate receptor, ionotropic, delta 1 (GRID1), mRNA [NM_017551]
							2.34443	AGL	Homo sapiens amylo-1, 6-glucosidase, 4-alpha-glucanotransferase (glycogen debranching enzyme, glycogen storage disease type III) (AGL), transcript variant 4, mRNA [NM_000028]
							1.93925	FLRT2	Homo sapiens fibronectin leucine rich transmembrane protein 2 (FLRT2), mRNA [NM_013231]
							2.05553	COL13A1	Homo sapiens collagen, type XIII, alpha 1 (COL13A1), transcript variant 1, mRNA [NM_005203]
							2.05553	COL13A1	Homo sapiens collagen, type XIII, alpha 1 (COL13A1), transcript variant 1, mRNA [NM_005203]
							2.19277	FSTL1	Homo sapiens follistatin-like 1 (FSTL1), mRNA [NM_007085]
							3.85608	LUM	Homo sapiens lumican (LUM), mRNA [NM_002345]
							2.08934	MFI2	Homo sapiens antigen p97 (melanoma associated) identified by monoclonal antibodies 133.2 and 96.5 (MFI2), transcript variant 2, mRNA [NM_033316]
							2.44465	SPON1	Homo sapiens spondin 1, extracellular matrix protein (SPON1), mRNA [NM_006108]
							2.57038	KAL1	Homo sapiens Kallmann syndrome 1 sequence (KAL1), mRNA [NM_000216]
							2.05553	COL13A1	Homo sapiens collagen, type XIII, alpha 1 (COL13A1), transcript variant 1, mRNA [NM_005203]
							2.05553	COL13A1	Homo sapiens collagen, type XIII, alpha 1 (COL13A1), transcript variant 1, mRNA [NM_005203]
							2.05553	COL13A1	Homo sapiens collagen, type XIII, alpha 1 (COL13A1), transcript variant 1, mRNA [NM_005203]
							2.16028	ELN	Homo sapiens elastin (supravalvular aortic stenosis, Williams-Beuren syndrome), mRNA (cDNA clone MGC:70763 IMAGE:6153564), complete cds. [BC065566]
							2.67069	AK023096	Homo sapiens cDNA FLJ13034 fis, clone NT2RP3001232. [AK023096]
							0.465252	AZGP1	Homo sapiens alpha-2-glycoprotein 1, zinc (AZGP1), mRNA [NM_001185]
							2.57291	CXCL1	Homo sapiens chemokine (C-X-C motif) ligand 1 (melanoma growth stimulating activity, alpha) (CXCL1), mRNA [NM_001511]
							2.27314	CXCL2	Homo sapiens chemokine (C-X-C motif) ligand 2 (CXCL2), mRNA [NM_002089]
							2.23903	FIGF	Homo sapiens c-fos induced growth factor (vascular endothelial growth factor D) (FIGF), mRNA [NM_004469]
							1.96578	LOXL1	Homo sapiens lysyl oxidase-like 1 (LOXL1), mRNA [NM_005576]
							2.84176	IL17D	Homo sapiens interleukin 17D (IL17D), mRNA [NM_138284]
							0.511888	ADAMTSL1	Homo sapiens ADAMTS-like 1 (ADAMTSL1), transcript variant 1, mRNA [NM_139238]
GO:0005581	CC	collagen	Any of the various assemblies in which collagen chains form a left-handed triple helix; may assemble into higher order structures.	0.000578987	32	5
							2.32113	COL5A2	Homo sapiens collagen, type V, alpha 2 (COL5A2), mRNA [NM_000393]
							2.05553	COL13A1	Homo sapiens collagen, type XIII, alpha 1 (COL13A1), transcript variant 1, mRNA [NM_005203]
							2.68168	COL4A5	Homo sapiens collagen, type IV, alpha 5 (Alport syndrome) (COL4A5), transcript variant 2, mRNA [NM_033380]
							2.61285	COL3A1	Homo sapiens collagen, type III, alpha 1 (Ehlers-Danlos syndrome type IV, autosomal dominant) (COL3A1), mRNA [NM_000090]
							2.05553	COL13A1	Homo sapiens collagen, type XIII, alpha 1 (COL13A1), transcript variant 1, mRNA [NM_005203]
							2.05553	COL13A1	Homo sapiens collagen, type XIII, alpha 1 (COL13A1), transcript variant 1, mRNA [NM_005203]
							2.05553	COL13A1	Homo sapiens collagen, type XIII, alpha 1 (COL13A1), transcript variant 1, mRNA [NM_005203]
							2.05553	COL13A1	Homo sapiens collagen, type XIII, alpha 1 (COL13A1), transcript variant 1, mRNA [NM_005203]
							2.05553	COL13A1	Homo sapiens collagen, type XIII, alpha 1 (COL13A1), transcript variant 1, mRNA [NM_005203]
							2.05553	COL13A1	Homo sapiens collagen, type XIII, alpha 1 (COL13A1), transcript variant 1, mRNA [NM_005203]
							3.85608	LUM	Homo sapiens lumican (LUM), mRNA [NM_002345]
							2.05553	COL13A1	Homo sapiens collagen, type XIII, alpha 1 (COL13A1), transcript variant 1, mRNA [NM_005203]
							2.05553	COL13A1	Homo sapiens collagen, type XIII, alpha 1 (COL13A1), transcript variant 1, mRNA [NM_005203]
							2.05553	COL13A1	Homo sapiens collagen, type XIII, alpha 1 (COL13A1), transcript variant 1, mRNA [NM_005203]
GO:0005583	CC	fibrillar collagen	Any collagen polymer in which collagen triple helices associate to form fibrils.	0.00108723	10	3
							2.32113	COL5A2	Homo sapiens collagen, type V, alpha 2 (COL5A2), mRNA [NM_000393]
							2.61285	COL3A1	Homo sapiens collagen, type III, alpha 1 (Ehlers-Danlos syndrome type IV, autosomal dominant) (COL3A1), mRNA [NM_000090]
							3.85608	LUM	Homo sapiens lumican (LUM), mRNA [NM_002345]
GO:0005578	CC	extracellular matrix (sensu Metazoa)	A layer consisting mainly of proteins (especially collagen) and glycosaminoglycans (mostly as proteoglycans) that forms a sheet underlying cells such as endothelial and epithelial cells. The proteins are secreted by cells in the vicinity. As in, but not restricted to, the multicellular animals (Metazoa, ncbi_taxonomy_id:33208).	0.00177439	353	17
							2.32113	COL5A2	Homo sapiens collagen, type V, alpha 2 (COL5A2), mRNA [NM_000393]
							2.05553	COL13A1	Homo sapiens collagen, type XIII, alpha 1 (COL13A1), transcript variant 1, mRNA [NM_005203]
							2.5397	LTBP1	Homo sapiens latent transforming growth factor beta binding protein 1 (LTBP1), transcript variant 1, mRNA [NM_206943]
							6.24029	ASPN	Homo sapiens asporin (LRR class 1) (ASPN), mRNA [NM_017680]
							2.68168	COL4A5	Homo sapiens collagen, type IV, alpha 5 (Alport syndrome) (COL4A5), transcript variant 2, mRNA [NM_033380]
							2.11003	NID2	Homo sapiens nidogen 2 (osteonidogen) (NID2), mRNA [NM_007361]
							4.41621	SGCB	Homo sapiens sarcoglycan, beta (43kDa dystrophin-associated glycoprotein) (SGCB), mRNA [NM_000232]
							2.61285	COL3A1	Homo sapiens collagen, type III, alpha 1 (Ehlers-Danlos syndrome type IV, autosomal dominant) (COL3A1), mRNA [NM_000090]
							2.05553	COL13A1	Homo sapiens collagen, type XIII, alpha 1 (COL13A1), transcript variant 1, mRNA [NM_005203]
							2.05553	COL13A1	Homo sapiens collagen, type XIII, alpha 1 (COL13A1), transcript variant 1, mRNA [NM_005203]
							2.05553	COL13A1	Homo sapiens collagen, type XIII, alpha 1 (COL13A1), transcript variant 1, mRNA [NM_005203]
							3.23726	DPT	Homo sapiens dermatopontin (DPT), mRNA [NM_001937]
							2.2263	CTHRC1	Homo sapiens collagen triple helix repeat containing 1 (CTHRC1), mRNA [NM_138455]
							2.05553	COL13A1	Homo sapiens collagen, type XIII, alpha 1 (COL13A1), transcript variant 1, mRNA [NM_005203]
							2.34557	GRID1	Homo sapiens glutamate receptor, ionotropic, delta 1 (GRID1), mRNA [NM_017551]
							1.93925	FLRT2	Homo sapiens fibronectin leucine rich transmembrane protein 2 (FLRT2), mRNA [NM_013231]
							2.05553	COL13A1	Homo sapiens collagen, type XIII, alpha 1 (COL13A1), transcript variant 1, mRNA [NM_005203]
							2.05553	COL13A1	Homo sapiens collagen, type XIII, alpha 1 (COL13A1), transcript variant 1, mRNA [NM_005203]
							3.85608	LUM	Homo sapiens lumican (LUM), mRNA [NM_002345]
							2.44465	SPON1	Homo sapiens spondin 1, extracellular matrix protein (SPON1), mRNA [NM_006108]
							2.57038	KAL1	Homo sapiens Kallmann syndrome 1 sequence (KAL1), mRNA [NM_000216]
							2.05553	COL13A1	Homo sapiens collagen, type XIII, alpha 1 (COL13A1), transcript variant 1, mRNA [NM_005203]
							2.05553	COL13A1	Homo sapiens collagen, type XIII, alpha 1 (COL13A1), transcript variant 1, mRNA [NM_005203]
							2.05553	COL13A1	Homo sapiens collagen, type XIII, alpha 1 (COL13A1), transcript variant 1, mRNA [NM_005203]
							2.16028	ELN	Homo sapiens elastin (supravalvular aortic stenosis, Williams-Beuren syndrome), mRNA (cDNA clone MGC:70763 IMAGE:6153564), complete cds. [BC065566]
							0.511888	ADAMTSL1	Homo sapiens ADAMTS-like 1 (ADAMTSL1), transcript variant 1, mRNA [NM_139238]
GO:0031012	CC	extracellular matrix	A structure lying external to one or more cells, which provides structural support for cells or tissues; may be completely external to the cell (as in animals) or be part of the cell (as in plants).	0.00182856	354	17
							2.32113	COL5A2	Homo sapiens collagen, type V, alpha 2 (COL5A2), mRNA [NM_000393]
							2.05553	COL13A1	Homo sapiens collagen, type XIII, alpha 1 (COL13A1), transcript variant 1, mRNA [NM_005203]
							2.5397	LTBP1	Homo sapiens latent transforming growth factor beta binding protein 1 (LTBP1), transcript variant 1, mRNA [NM_206943]
							6.24029	ASPN	Homo sapiens asporin (LRR class 1) (ASPN), mRNA [NM_017680]
							2.68168	COL4A5	Homo sapiens collagen, type IV, alpha 5 (Alport syndrome) (COL4A5), transcript variant 2, mRNA [NM_033380]
							2.11003	NID2	Homo sapiens nidogen 2 (osteonidogen) (NID2), mRNA [NM_007361]
							4.41621	SGCB	Homo sapiens sarcoglycan, beta (43kDa dystrophin-associated glycoprotein) (SGCB), mRNA [NM_000232]
							2.61285	COL3A1	Homo sapiens collagen, type III, alpha 1 (Ehlers-Danlos syndrome type IV, autosomal dominant) (COL3A1), mRNA [NM_000090]
							2.05553	COL13A1	Homo sapiens collagen, type XIII, alpha 1 (COL13A1), transcript variant 1, mRNA [NM_005203]
							2.05553	COL13A1	Homo sapiens collagen, type XIII, alpha 1 (COL13A1), transcript variant 1, mRNA [NM_005203]
							2.05553	COL13A1	Homo sapiens collagen, type XIII, alpha 1 (COL13A1), transcript variant 1, mRNA [NM_005203]
							3.23726	DPT	Homo sapiens dermatopontin (DPT), mRNA [NM_001937]
							2.2263	CTHRC1	Homo sapiens collagen triple helix repeat containing 1 (CTHRC1), mRNA [NM_138455]
							2.05553	COL13A1	Homo sapiens collagen, type XIII, alpha 1 (COL13A1), transcript variant 1, mRNA [NM_005203]
							2.34557	GRID1	Homo sapiens glutamate receptor, ionotropic, delta 1 (GRID1), mRNA [NM_017551]
							1.93925	FLRT2	Homo sapiens fibronectin leucine rich transmembrane protein 2 (FLRT2), mRNA [NM_013231]
							2.05553	COL13A1	Homo sapiens collagen, type XIII, alpha 1 (COL13A1), transcript variant 1, mRNA [NM_005203]
							2.05553	COL13A1	Homo sapiens collagen, type XIII, alpha 1 (COL13A1), transcript variant 1, mRNA [NM_005203]
							3.85608	LUM	Homo sapiens lumican (LUM), mRNA [NM_002345]
							2.44465	SPON1	Homo sapiens spondin 1, extracellular matrix protein (SPON1), mRNA [NM_006108]
							2.57038	KAL1	Homo sapiens Kallmann syndrome 1 sequence (KAL1), mRNA [NM_000216]
							2.05553	COL13A1	Homo sapiens collagen, type XIII, alpha 1 (COL13A1), transcript variant 1, mRNA [NM_005203]
							2.05553	COL13A1	Homo sapiens collagen, type XIII, alpha 1 (COL13A1), transcript variant 1, mRNA [NM_005203]
							2.05553	COL13A1	Homo sapiens collagen, type XIII, alpha 1 (COL13A1), transcript variant 1, mRNA [NM_005203]
							2.16028	ELN	Homo sapiens elastin (supravalvular aortic stenosis, Williams-Beuren syndrome), mRNA (cDNA clone MGC:70763 IMAGE:6153564), complete cds. [BC065566]
							0.511888	ADAMTSL1	Homo sapiens ADAMTS-like 1 (ADAMTSL1), transcript variant 1, mRNA [NM_139238]
GO:0045165	BP	cell fate commitment	The commitment of cells to specific cell fates and their capacity to differentiate into particular kinds of cells. Positional information is established through protein signals that emanate from a localized source within a cell (the initial one-cell zygote) or within a developmental field.	0.000240451	15	4
							2.8068	JAG1	Homo sapiens jagged 1 (Alagille syndrome) (JAG1), mRNA [NM_000214]
							2.0659	EYA2	Homo sapiens eyes absent homolog 2 (Drosophila) (EYA2), transcript variant 2, mRNA [NM_172113]
							2.06118	IFRD1	Homo sapiens interferon-related developmental regulator 1 (IFRD1), transcript variant 2, mRNA [NM_001007245]
							0.526133	NOTCH4	Homo sapiens Notch homolog 4 (Drosophila) (NOTCH4), mRNA [NM_004557]
GO:0001508	BP	regulation of action potential	Any process that modulates the frequency, rate or extent of action potential creation, propagation or termination.	0.000760154	9	3
							1.97064	KCNMB4	Homo sapiens potassium large conductance calcium-activated channel, subfamily M, beta member 4 (KCNMB4), mRNA [NM_014505]
							2.34972	KCND2	Homo sapiens potassium voltage-gated channel, Shal-related subfamily, member 2 (KCND2), mRNA [NM_012281]
							2.29172	LARGE	Homo sapiens like-glycosyltransferase (LARGE), transcript variant 1, mRNA [NM_004737]
GO:0009790	BP	embryonic development	The process whose specific outcome is the progression of an embryo from zygote formation until the end of its embryonic life stage. The end of the embryonic stage is organism-specific and may be somewhat arbitrary. For example, it would be at birth for mammals, larval hatching for insects and seed dormancy in plants.	0.00137847	57	6
							2.05792	ADAM10	Homo sapiens a disintegrin and metalloproteinase domain 10 (ADAM10), mRNA [NM_001110]
							2.64282	ARNT2	Homo sapiens aryl-hydrocarbon receptor nuclear translocator 2 (ARNT2), mRNA [NM_014862]
							2.17211	PCGF4	Homo sapiens polycomb group ring finger 4 (PCGF4), mRNA [NM_005180]
							2.0659	EYA2	Homo sapiens eyes absent homolog 2 (Drosophila) (EYA2), transcript variant 2, mRNA [NM_172113]
							2.49411	SLIT2	Homo sapiens slit homolog 2 (Drosophila) (SLIT2), mRNA [NM_004787]
							0.526133	NOTCH4	Homo sapiens Notch homolog 4 (Drosophila) (NOTCH4), mRNA [NM_004557]
GO:0006040	BP	amino sugar metabolism	The chemical reactions involving any amino sugar, sugars containing an amino group in place of a hydroxyl group.	0.00160685	24	4
							1.9072	AK021676	Homo sapiens cDNA FLJ11614 fis, clone HEMBA1004015. [AK021676]
							0.506433	THC2378401	Unknown
							2.29172	LARGE	Homo sapiens like-glycosyltransferase (LARGE), transcript variant 1, mRNA [NM_004737]
							2.17611	GNPDA2	Homo sapiens glucosamine-6-phosphate deaminase 2 (GNPDA2), mRNA [NM_138335]
GO:0009792	BP	embryonic development (sensu Metazoa)	The process whose specific outcome is the progression of an embryo over time, from zygote formation until the end of the embryonic life stage. The end of the embryonic life stage is organism specific and may be somewhat arbitrary; for mammals it is usually considered to be birth; for insects the hatching of the first instar larva from the eggshell. As in, but not restricted to, the multicellular …	0.00188086	25	4
							2.05792	ADAM10	Homo sapiens a disintegrin and metalloproteinase domain 10 (ADAM10), mRNA [NM_001110]
							2.64282	ARNT2	Homo sapiens aryl-hydrocarbon receptor nuclear translocator 2 (ARNT2), mRNA [NM_014862]
							2.0659	EYA2	Homo sapiens eyes absent homolog 2 (Drosophila) (EYA2), transcript variant 2, mRNA [NM_172113]
							2.49411	SLIT2	Homo sapiens slit homolog 2 (Drosophila) (SLIT2), mRNA [NM_004787]
GO:0001709	BP	cell fate determination	Process involved in cell fate commitment. Once determination has taken place, a cell becomes committed to differentiate down a particular pathway regardless of its environment.	0.00242769	13	3
							2.8068	JAG1	Homo sapiens jagged 1 (Alagille syndrome) (JAG1), mRNA [NM_000214]
							2.06118	IFRD1	Homo sapiens interferon-related developmental regulator 1 (IFRD1), transcript variant 2, mRNA [NM_001007245]
							0.526133	NOTCH4	Homo sapiens Notch homolog 4 (Drosophila) (NOTCH4), mRNA [NM_004557]
GO:0045446	BP	endothelial cell differentiation	The process whereby a relatively unspecialized cell acquires specialized features of an endothelial cell, a thin flattened cell. A layer of such cells lines the inside surfaces of body cavities, blood vessels, and lymph vessels, making up the endothelium.	0.0027121	4	2
							2.8068	JAG1	Homo sapiens jagged 1 (Alagille syndrome) (JAG1), mRNA [NM_000214]
							0.526133	NOTCH4	Homo sapiens Notch homolog 4 (Drosophila) (NOTCH4), mRNA [NM_004557]
GO:0006935	BP	chemotaxis	The directed movement of a motile cell or organism in response to a specific chemical concentration gradient. Movement may be towards a higher concentration (positive chemotaxis) or towards a lower concentration (negative chemotaxis).	0.00342418	115	8
							2.71964	IL8	Homo sapiens interleukin 8 (IL8), mRNA [NM_000584]
							1.91486	CCL8	Homo sapiens chemokine (C-C motif) ligand 8 (CCL8), mRNA [NM_005623]
							2.49411	SLIT2	Homo sapiens slit homolog 2 (Drosophila) (SLIT2), mRNA [NM_004787]
							3.01747	CCL13	Homo sapiens chemokine (C-C motif) ligand 13 (CCL13), mRNA [NM_005408]
							2.57038	KAL1	Homo sapiens Kallmann syndrome 1 sequence (KAL1), mRNA [NM_000216]
							2.57291	CXCL1	Homo sapiens chemokine (C-X-C motif) ligand 1 (melanoma growth stimulating activity, alpha) (CXCL1), mRNA [NM_001511]
							1.98624	CCRL1	Homo sapiens chemokine (C-C motif) receptor-like 1 (CCRL1), transcript variant 1, mRNA [NM_178445]
							2.27314	CXCL2	Homo sapiens chemokine (C-X-C motif) ligand 2 (CXCL2), mRNA [NM_002089]
GO:0042330	BP	taxis	The directed movement of a cell or organism in response to an external stimulus.	0.00342418	115	8
							2.71964	IL8	Homo sapiens interleukin 8 (IL8), mRNA [NM_000584]
							1.91486	CCL8	Homo sapiens chemokine (C-C motif) ligand 8 (CCL8), mRNA [NM_005623]
							2.49411	SLIT2	Homo sapiens slit homolog 2 (Drosophila) (SLIT2), mRNA [NM_004787]
							3.01747	CCL13	Homo sapiens chemokine (C-C motif) ligand 13 (CCL13), mRNA [NM_005408]
							2.57038	KAL1	Homo sapiens Kallmann syndrome 1 sequence (KAL1), mRNA [NM_000216]
							2.57291	CXCL1	Homo sapiens chemokine (C-X-C motif) ligand 1 (melanoma growth stimulating activity, alpha) (CXCL1), mRNA [NM_001511]
							1.98624	CCRL1	Homo sapiens chemokine (C-C motif) receptor-like 1 (CCRL1), transcript variant 1, mRNA [NM_178445]
							2.27314	CXCL2	Homo sapiens chemokine (C-X-C motif) ligand 2 (CXCL2), mRNA [NM_002089]
GO:0007154	BP	cell communication	Any process that mediates interactions between a cell and its surroundings. Encompasses interactions such as signaling or attachment between one cell and another cell, between a cell and an extracellular matrix, or between a cell and any other aspect of its environment.	0.00389491	2936	82
							4.65379	CD69	Homo sapiens CD69 antigen (p60, early T-cell activation antigen) (CD69), mRNA [NM_001781]
							2.71468	TSPAN2	Homo sapiens tetraspanin 2 (TSPAN2), mRNA [NM_005725]
							2.87839	PKD2	Homo sapiens polycystic kidney disease 2 (autosomal dominant) (PKD2), mRNA [NM_000297]
							1.97064	KCNMB4	Homo sapiens potassium large conductance calcium-activated channel, subfamily M, beta member 4 (KCNMB4), mRNA [NM_014505]
							2.70305	ROR1	Homo sapiens receptor tyrosine kinase-like orphan receptor 1 (ROR1), mRNA [NM_005012]
							2.71964	IL8	Homo sapiens interleukin 8 (IL8), mRNA [NM_000584]
							2.46889	CMKOR1	Homo sapiens chemokine orphan receptor 1 (CMKOR1), mRNA [NM_020311]
							4.65379	CD69	Homo sapiens CD69 antigen (p60, early T-cell activation antigen) (CD69), mRNA [NM_001781]
							4.65379	CD69	Homo sapiens CD69 antigen (p60, early T-cell activation antigen) (CD69), mRNA [NM_001781]
							2.51787	PDE1A	Homo sapiens phosphodiesterase 1A, calmodulin-dependent (PDE1A), transcript variant 2, mRNA [NM_001003683]
							2.81911	ADCY7	Homo sapiens adenylate cyclase 7 (ADCY7), mRNA [NM_001114]
							1.97889	DSCR1L1	Homo sapiens Down syndrome critical region gene 1-like 1 (DSCR1L1), mRNA [NM_005822]
							2.1413	ADM	Homo sapiens adrenomedullin (ADM), mRNA [NM_001124]
							2.35699	ACVR1	Homo sapiens activin A receptor, type I (ACVR1), mRNA [NM_001105]
							2.05971	AK023131	Homo sapiens cDNA FLJ13069 fis, clone NT2RP3001752. [AK023131]
							2.33863	GPSM2	Homo sapiens G-protein signalling modulator 2 (AGS3-like, C. elegans) (GPSM2), mRNA [NM_013296]
							2.11003	NID2	Homo sapiens nidogen 2 (osteonidogen) (NID2), mRNA [NM_007361]
							1.91486	CCL8	Homo sapiens chemokine (C-C motif) ligand 8 (CCL8), mRNA [NM_005623]
							2.29777	CD28	Homo sapiens CD28 antigen (Tp44) (CD28), mRNA [NM_006139]
							2.06325	CPE	Homo sapiens carboxypeptidase E (CPE), mRNA [NM_001873]
							2.84516	CD96	Homo sapiens CD96 antigen (CD96), transcript variant 1, mRNA [NM_198196]
							2.8068	JAG1	Homo sapiens jagged 1 (Alagille syndrome) (JAG1), mRNA [NM_000214]
							2.34972	KCND2	Homo sapiens potassium voltage-gated channel, Shal-related subfamily, member 2 (KCND2), mRNA [NM_012281]
							1.90831	LILRB5	Homo sapiens leukocyte immunoglobulin-like receptor, subfamily B (with TM and ITIM domains), member 5 (LILRB5), mRNA [NM_006840]
							2.09054	HMOX1	Homo sapiens heme oxygenase (decycling) 1 (HMOX1), mRNA [NM_002133]
							0.51708	AK024184	Homo sapiens cDNA FLJ14122 fis, clone MAMMA1002033. [AK024184]
							2.05792	ADAM10	Homo sapiens a disintegrin and metalloproteinase domain 10 (ADAM10), mRNA [NM_001110]
							2.08076	CR613436	full-length cDNA clone CS0DF024YN04 of Fetal brain of Homo sapiens (human). [CR613436]
							2.2426	ARNTL	Homo sapiens aryl hydrocarbon receptor nuclear translocator-like (ARNTL), mRNA [NM_001178]
							2.64282	ARNT2	Homo sapiens aryl-hydrocarbon receptor nuclear translocator 2 (ARNT2), mRNA [NM_014862]
							2.93976	GDF10	Homo sapiens growth differentiation factor 10 (GDF10), mRNA [NM_004962]
							2.58398	FRZB	Homo sapiens frizzled-related protein (FRZB), mRNA [NM_001463]
							2.17807	DCAMKL1	Homo sapiens doublecortin and CaM kinase-like 1 (DCAMKL1), mRNA [NM_004734]
							2.67108	DSC3	Homo sapiens desmocollin 3 (DSC3), transcript variant Dsc3b, mRNA [NM_024423]
							4.03559	FYB	Homo sapiens FYN binding protein (FYB-120/130) (FYB), mRNA [NM_001465]
							2.02099	DNM1L	Homo sapiens dynamin 1-like (DNM1L), transcript variant 1, mRNA [NM_012062]
							2.49411	SLIT2	Homo sapiens slit homolog 2 (Drosophila) (SLIT2), mRNA [NM_004787]
							3.23726	DPT	Homo sapiens dermatopontin (DPT), mRNA [NM_001937]
							3.01747	CCL13	Homo sapiens chemokine (C-C motif) ligand 13 (CCL13), mRNA [NM_005408]
							4.65379	CD69	Homo sapiens CD69 antigen (p60, early T-cell activation antigen) (CD69), mRNA [NM_001781]
							2.69992	MTSS1	Homo sapiens metastasis suppressor 1 (MTSS1), mRNA [NM_014751]
							2.29172	LARGE	Homo sapiens like-glycosyltransferase (LARGE), transcript variant 1, mRNA [NM_004737]
							1.99415	PDCL	Homo sapiens phosducin-like (PDCL), mRNA [NM_005388]
							2.38085	SSTR1	Homo sapiens somatostatin receptor 1 (SSTR1), mRNA [NM_001049]
							1.93925	FLRT2	Homo sapiens fibronectin leucine rich transmembrane protein 2 (FLRT2), mRNA [NM_013231]
							2.29152	MS4A6A	Homo sapiens membrane-spanning 4-domains, subfamily A, member 6A (MS4A6A), transcript variant 1, mRNA [NM_152852]
							2.27857	SLC1A3	Homo sapiens solute carrier family 1 (glial high affinity glutamate transporter), member 3 (SLC1A3), mRNA [NM_004172]
							2.07936	RHOJ	Homo sapiens ras homolog gene family, member J (RHOJ), mRNA [NM_020663]
							2.94104	MS4A4A	Homo sapiens membrane-spanning 4-domains, subfamily A, member 4 (MS4A4A), transcript variant 1, mRNA [NM_024021]
							2.6849	PLEK	Homo sapiens pleckstrin (PLEK), mRNA [NM_002664]
							2.08612	BC041849	Homo sapiens, Similar to Rho-associated, coiled-coil containing protein kinase 1, clone IMAGE:5269982, mRNA. [BC041849]
							4.65379	CD69	Homo sapiens CD69 antigen (p60, early T-cell activation antigen) (CD69), mRNA [NM_001781]
							4.02656	INPP5A	Homo sapiens inositol polyphosphate-5-phosphatase, 40kDa (INPP5A), mRNA [NM_005539]
							2.16908	BC014395	Homo sapiens, clone IMAGE:3029191, mRNA. [BC014395]
							2.44465	SPON1	Homo sapiens spondin 1, extracellular matrix protein (SPON1), mRNA [NM_006108]
							2.89739	MARK1	Homo sapiens MAP/microtubule affinity-regulating kinase 1 (MARK1), mRNA [NM_018650]
							2.40384	SLC8A1	Homo sapiens mRNA; cDNA DKFZp779F0871 (from clone DKFZp779F0871). [BX537482]
							2.46055	GPR133	Homo sapiens cDNA FLJ16770 fis, clone BRAWH3028645, weakly similar to Rattus norvegicus CL1BA protein (CL1BA). [AK131538]
							2.57038	KAL1	Homo sapiens Kallmann syndrome 1 sequence (KAL1), mRNA [NM_000216]
							0.486909	KIAA1271	Homo sapiens KIAA1271 protein (KIAA1271), mRNA [NM_020746]
							2.26635	WIF1	Homo sapiens WNT inhibitory factor 1 (WIF1), mRNA [NM_007191]
							4.65379	CD69	Homo sapiens CD69 antigen (p60, early T-cell activation antigen) (CD69), mRNA [NM_001781]
							0.437939	MYBPC1	Homo sapiens myosin binding protein C, slow type (MYBPC1), transcript variant 2, mRNA [NM_206819]
							2.1201	RAB6A	Homo sapiens RAB6A, member RAS oncogene family (RAB6A), transcript variant 1, mRNA [NM_002869]
							4.65379	CD69	Homo sapiens CD69 antigen (p60, early T-cell activation antigen) (CD69), mRNA [NM_001781]
							1.90963	AL050206	Homo sapiens mRNA; cDNA DKFZp586F1523 (from clone DKFZp586F1523). [AL050206]
							2.57176	FLJ39485	Homo sapiens cDNA FLJ39485 fis, clone PROST2015124. [AK096804]
							2.36385	FMN2	Homo sapiens formin 2 (FMN2), mRNA [NM_020066]
							2.11809	ABI1	Homo sapiens abl-interactor 1 (ABI1), transcript variant 1, mRNA [NM_005470]
							2.13507	SFRP2	Homo sapiens secreted frizzled-related protein 2 (SFRP2), mRNA [NM_003013]
							2.22764	RAB22A	Homo sapiens RAB22A, member RAS oncogene family (RAB22A), mRNA [NM_020673]
							4.65379	CD69	Homo sapiens CD69 antigen (p60, early T-cell activation antigen) (CD69), mRNA [NM_001781]
							2.3365	ABAT	Homo sapiens 4-aminobutyrate aminotransferase (ABAT), nuclear gene encoding mitochondrial protein, transcript variant 1, mRNA [NM_020686]
							2.16283	PRKG1	Homo sapiens protein kinase, cGMP-dependent, type I (PRKG1), mRNA [NM_006258]
							1.94948	IRS1	Homo sapiens insulin receptor substrate 1 (IRS1), mRNA [NM_005544]
							4.65379	CD69	Homo sapiens CD69 antigen (p60, early T-cell activation antigen) (CD69), mRNA [NM_001781]
							2.64017	KIT	Homo sapiens v-kit Hardy-Zuckerman 4 feline sarcoma viral oncogene homolog (KIT), mRNA [NM_000222]
							2.67069	AK023096	Homo sapiens cDNA FLJ13034 fis, clone NT2RP3001232. [AK023096]
							0.465252	AZGP1	Homo sapiens alpha-2-glycoprotein 1, zinc (AZGP1), mRNA [NM_001185]
							4.65379	CD69	Homo sapiens CD69 antigen (p60, early T-cell activation antigen) (CD69), mRNA [NM_001781]
							2.57291	CXCL1	Homo sapiens chemokine (C-X-C motif) ligand 1 (melanoma growth stimulating activity, alpha) (CXCL1), mRNA [NM_001511]
							2.23497	SOCS5	Homo sapiens suppressor of cytokine signaling 5 (SOCS5), transcript variant 2, mRNA [NM_144949]
							1.98624	CCRL1	Homo sapiens chemokine (C-C motif) receptor-like 1 (CCRL1), transcript variant 1, mRNA [NM_178445]
							2.27314	CXCL2	Homo sapiens chemokine (C-X-C motif) ligand 2 (CXCL2), mRNA [NM_002089]
							1.92889	BIRC3	Homo sapiens baculoviral IAP repeat-containing 3 (BIRC3), transcript variant 1, mRNA [NM_001165]
							0.316755	AK023376	Homo sapiens cDNA FLJ13314 fis, clone OVARC1001506, highly similar to POLYCYSTIN PRECURSOR. [AK023376]
							0.526133	NOTCH4	Homo sapiens Notch homolog 4 (Drosophila) (NOTCH4), mRNA [NM_004557]
							2.49764	P2RY14	Homo sapiens purinergic receptor P2Y, G-protein coupled, 14 (P2RY14), mRNA [NM_014879]
							1.97555	LRP12	Homo sapiens low density lipoprotein-related protein 12 (LRP12), mRNA [NM_013437]
							2.09939	SNX2	Homo sapiens sorting nexin 2 (SNX2), mRNA [NM_003100]
							1.9564	GEM	Homo sapiens GTP binding protein overexpressed in skeletal muscle (GEM), transcript variant 1, mRNA [NM_005261]
GO:0050920	BP	regulation of chemotaxis	Any process that modulates the frequency, rate or extent of the directed movement of a motile cell or organism in response to a specific chemical concentration gradient.	0.00445584	5	2
							2.71964	IL8	Homo sapiens interleukin 8 (IL8), mRNA [NM_000584]
							2.49411	SLIT2	Homo sapiens slit homolog 2 (Drosophila) (SLIT2), mRNA [NM_004787]
GO:0050921	BP	positive regulation of chemotaxis	Any process that activates or increases the rate of the directed movement of a motile cell or organism in response to a specific chemical concentration gradient.	0.00445584	5	2
							2.71964	IL8	Homo sapiens interleukin 8 (IL8), mRNA [NM_000584]
							2.49411	SLIT2	Homo sapiens slit homolog 2 (Drosophila) (SLIT2), mRNA [NM_004787]
GO:0001701	BP	embryonic development (sensu Mammalia)	The process whose specific outcome is the progression of the embryo over time, from formation of the zygote to birth. As in, but not restricted to, mammals (Mammalia, ncbi_taxonomy_id:40674).	0.00453154	16	3
							2.05792	ADAM10	Homo sapiens a disintegrin and metalloproteinase domain 10 (ADAM10), mRNA [NM_001110]
							2.64282	ARNT2	Homo sapiens aryl-hydrocarbon receptor nuclear translocator 2 (ARNT2), mRNA [NM_014862]
							2.0659	EYA2	Homo sapiens eyes absent homolog 2 (Drosophila) (EYA2), transcript variant 2, mRNA [NM_172113]
GO:0043009	BP	embryonic development (sensu Vertebrata)	The process whose specific outcome is the progression of the embryo over time, from zygote formation until birth. As in, but not restricted to, the vertebrates (Vertebrata, ncbi_taxonomy_id:7742).	0.00453154	16	3
							2.05792	ADAM10	Homo sapiens a disintegrin and metalloproteinase domain 10 (ADAM10), mRNA [NM_001110]
							2.64282	ARNT2	Homo sapiens aryl-hydrocarbon receptor nuclear translocator 2 (ARNT2), mRNA [NM_014862]
							2.0659	EYA2	Homo sapiens eyes absent homolog 2 (Drosophila) (EYA2), transcript variant 2, mRNA [NM_172113]
GO:0001704	BP	formation of primary germ layer	The formation of the ectoderm, mesoderm and endoderm during gastrulation.	0.00658879	6	2
							2.0659	EYA2	Homo sapiens eyes absent homolog 2 (Drosophila) (EYA2), transcript variant 2, mRNA [NM_172113]
							2.49411	SLIT2	Homo sapiens slit homolog 2 (Drosophila) (SLIT2), mRNA [NM_004787]
GO:0001707	BP	mesoderm formation	The process that gives rise to the mesoderm. This process pertains to the initial formation of the structure from unspecified parts.	0.00658879	6	2
							2.0659	EYA2	Homo sapiens eyes absent homolog 2 (Drosophila) (EYA2), transcript variant 2, mRNA [NM_172113]
							2.49411	SLIT2	Homo sapiens slit homolog 2 (Drosophila) (SLIT2), mRNA [NM_004787]
GO:0048332	BP	mesoderm morphogenesis	The process by which the anatomical structures of the mesoderm are generated and organized. Morphogenesis pertains to the creation of form.	0.00658879	6	2
							2.0659	EYA2	Homo sapiens eyes absent homolog 2 (Drosophila) (EYA2), transcript variant 2, mRNA [NM_172113]
							2.49411	SLIT2	Homo sapiens slit homolog 2 (Drosophila) (SLIT2), mRNA [NM_004787]
GO:0006826	BP	iron ion transport	The directed movement of iron (Fe) ions into, out of, within or between cells.	0.00747617	19	3
							1.96029	SLC40A1	Homo sapiens solute carrier family 40 (iron-regulated transporter), member 1 (SLC40A1), mRNA [NM_014585]
							0.491049	SFXN4	Homo sapiens cDNA FLJ37976 fis, clone CTONG2010148. [AK095295]
							2.08934	MFI2	Homo sapiens antigen p97 (melanoma associated) identified by monoclonal antibodies 133.2 and 96.5 (MFI2), transcript variant 2, mRNA [NM_033316]
GO:0006041	BP	glucosamine metabolism	The chemical reactions involving glucosamine (2-amino-2-deoxyglucopyranose), an aminodeoxysugar that occurs in combined form in chitin.	0.00865714	20	3
							1.9072	AK021676	Homo sapiens cDNA FLJ11614 fis, clone HEMBA1004015. [AK021676]
							2.29172	LARGE	Homo sapiens like-glycosyltransferase (LARGE), transcript variant 1, mRNA [NM_004737]
							2.17611	GNPDA2	Homo sapiens glucosamine-6-phosphate deaminase 2 (GNPDA2), mRNA [NM_138335]
GO:0045069	BP	regulation of viral genome replication	Any process that modulates the frequency, rate or extent of viral genome replication.	0.00909348	7	2
							2.71964	IL8	Homo sapiens interleukin 8 (IL8), mRNA [NM_000584]
							2.29777	CD28	Homo sapiens CD28 antigen (Tp44) (CD28), mRNA [NM_006139]
GO:0015813	BP	L-glutamate transport	The directed movement of L-glutamate, the levorotatory isomer of the anion of 2-aminopentanedioic acid, into, out of, within or between cells.	0.00909348	7	2
							2.27857	SLC1A3	Homo sapiens solute carrier family 1 (glial high affinity glutamate transporter), member 3 (SLC1A3), mRNA [NM_004172]
							2.38688	ARL6IP5	Homo sapiens ADP-ribosylation-like factor 6 interacting protein 5 (ARL6IP5), mRNA [NM_006407]
							2.01846	ARL6IP5	Homo sapiens ADP-ribosylation-like factor 6 interacting protein 5 (ARL6IP5), mRNA [NM_006407]
GO:0015800	BP	acidic amino acid transport	The directed movement of acidic amino acids, amino acids with a pH below 7, into, out of, within or between cells.	0.00909348	7	2
							2.27857	SLC1A3	Homo sapiens solute carrier family 1 (glial high affinity glutamate transporter), member 3 (SLC1A3), mRNA [NM_004172]
							2.38688	ARL6IP5	Homo sapiens ADP-ribosylation-like factor 6 interacting protein 5 (ARL6IP5), mRNA [NM_006407]
							2.01846	ARL6IP5	Homo sapiens ADP-ribosylation-like factor 6 interacting protein 5 (ARL6IP5), mRNA [NM_006407]
